# Supplementary material for: From bottleneck to boom: Polyploidy, genetic instability and response to artificial selection resolve the peanut paradox
Source: Plant J. 2025 Dec 24;124(6):e70618. doi: 10.1111/tpj.70618 (PMC12737905; doi:10.1111/tpj.70618)
Supplement: Supplementary file 2 — Table S1. Trait summary and statistical tests for seed and pod characteristics in wild diploid Arachis parents and IpaDur1 lineages. Table S2. Regression analysis of seed and pod traits in wild diploid Arachis parents and IpaDur1 lineages. Table S3. Final color‐coded matrix. Table S4. Raw genotyping calls in wild diploid Arachis parents. Table S5. Raw genotyping calls in DNA mixtures and tetraploid IpaDur1 lineages. Table S6. Overview of collected phenotypic data in wild diploid Arachis parents and IpaDur1 lineages. Table S7. Pod and seed traits of wild diploid Arachis parents and IpaDur1 lineages. Table S8. Chlorophyll content of wild diploid Arachis parents and IpaDur1 lineages. Table S9. Pod shape traits of wild diploid Arachis parents and IpaDur1 lineages. [file TPJ-124-0-s002.xlsx]

## Sheet: Readme
Table	Title	Description
Table S1	Trait summary and statistical tests for seed and pod characteristics in wild diploid Arachis parents and IpaDur1 lineages.	Table S1 provides a summary of seed and pod traits measured in wild diploid Arachis parents and IpaDur1 lineages. For each group, data are presented across three selection categories: light, average, and heavy. The measured traits include seed weight, maximum seed weight, pod area, pod perimeter, and pod circularity. For each trait, the table reports the mean values by selection category. The dif…
Table S2	Regression analysis of seed and pod traits in wild diploid Arachis parents and IpaDur1 lineages.	Table S2 presents the results of linear regression models analyzing the effects of selection categories (heavy and light) on seed and pod traits in wild diploid Arachis parents and IpaDur1 lineages. The evaluated traits include seed weight, maximum seed weight, pod area, pod perimeter, and pod circularity. For each genotype and trait, the table reports the regression intercept, coefficients for H…
Table S3	Final color-coded matrix.	Table S3 presents the final color-coded spreadsheet used for genotype visualization across DNA mixtures, wild diploid Arachis parents, and IpaDur1 lineages. It lists markers with genomic coordinates on the B and A subgenomes (Arachis ipaënsis and Arachis duranensis), specified by chromosome and base-pair position. Numerical values (e.g., 0, 1, 2, 3, 4) represent discrete genotyping calls. Flower …
Table S4	Raw genotyping calls in wild diploid Arachis parents.	Table S4 contains unfiltered genotyping calls for wild diploid Arachis parents, generated using fitpoly. It includes individual marker names and raw allele calls (e.g., 0, 1, 2, 3, 4). Missing data are left blank. These raw values precede any quality filtering or colormap assignment in Table S3.
Table S5	Raw genotyping calls in DNA mixtures and tetraploid IpaDur1 lineages.	Table S5 contains unfiltered genotyping calls for DNA mixtures and tetraploid IpaDur1 lineages, generated using fitpoly. It includes individual marker names and raw allele calls (e.g., 0, 1, 2, 3, 4). Missing data are left blank. These raw values precede any quality filtering or colormap assignment in Table S3.
Table S6	Overview of collected phenotypic data in wild diploid Arachis parents and IpaDur1 lineages.	Table S6 summarizes phenotypic trait collection across six years in wild diploid Arachis parents and IpaDur1 lineages. Each row corresponds to a specific trait, and columns indicate whether data were collected in a given year, using a check (✔) for collected and a cross (Χ) for not collected. Descriptions clarify how each trait was recorded. This table supports tracking of trait availability over…
Table S7	Pod and seed traits of wild diploid Arachis parents and IpaDur1 lineages.	Table S7 contains raw phenotypic data for pod and seed traits in wild diploid Arachis parents and IpaDur1 lineages. Each row represents a seed sample, with metadata including genotype, year, species, and selection category. Reported values include seed number, individual seed weight, maximum seed weight, and total seed weight. Where available, pod number and pod weight are also included. Missing …
Table S8	Chlorophyll content of wild diploid Arachis parents and IpaDur1 lineages.	Table S8 reports raw SPAD values as a measure of chlorophyll content in wild diploid Arachis parents and IpaDur1 lineages. Each row corresponds to one chlorophyll reading, with associated genotype, year, species, selection category, and measurement date. This dataset supports physiological comparisons across genotypes and selection categories.
Table S9	Pod shape traits of wild diploid Arachis parents and IpaDur1 lineages.	Table S9 contains raw pod shape data for wild diploid Arachis parents and IpaDur1 lineages. Each row represents a single pod, with metadata including genotype, year, species, selection category, and pod number. These measurements help characterize morphological variation across genotypes and selection regimes.

## Sheet: Table S1
Table S1. Trait summary and statistical tests for seed and pod characteristics in wild diploid Arachis parents and IpaDur1 lineages.
	Arachis duranensis			Arachis ipaënsis			IpaDur1 lineages
Selection	Light	Average	Heavy	Light	Average	Heavy	Light	Average	Heavy
Seed Weight (g)	0.109	0.101	0.102	0.16	0.172	0.177	0.107	0.146	0.16
Δ: Heavy - Light (g)	-0.007			0.017			0.053
Shapiro-Wilk test p-value	< 0.001 ***			< 0.001 ***			< 0.001 ***
Levene' test p-value	0.001 **			0.536			< 0.001 ***
Kruskal-Wallis p-value	< 0.001 ***			0.016 *			< 0.001 ***
Maximum Seed Weight (g)	0.176	0.156	0.158	0.287	0.323	0.3	0.179	0.222	0.271
Δ: Heavy - Light (g)	-0.018			0.013			0.092
Shapiro-Wilk test p-value	< 0.001 ***			< 0.001 ***			< 0.001 ***
Levene' test p-value	0.007 **			< 0.001 ***			< 0.001 ***
Kruskal-Wallis p-value	< 0.001 ***			< 0.001 ***			< 0.001 ***
Pod Area (px)	0.535	0.5	0.498	0.798	0.784	0.777	0.612	0.814	0.799
Δ: Heavy - Light (g)	-0.037			-0.021			0.187
Shapiro-Wilk test p-value	< 0.001 ***			< 0.001 ***			< 0.001 ***
Levene' test p-value	< 0.001 ***			0.008 **			< 0.001 ***
Kruskal-Wallis p-value	< 0.001 ***			0.803			< 0.001 ***
Pod Perimeter (px)	2.751	2.65	2.639	3.188	3.196	3.16	2.881	3.409	3.282
Δ: Heavy - Light (g)	-0.112			-0.028			0.401
Shapiro-Wilk test p-value	< 0.001 ***			0.135			< 0.001 ***
Levene' test p-value	0.002 **			0.005 **			< 0.001 ***
Kruskal-Wallis p-value	< 0.001 ***			0.42			< 0.001 ***
Pod Circularity	0.891	0.898	0.9	0.984	0.965	0.977	0.931	0.883	0.932
Δ: Heavy - Light (g)	0.009			-0.007			0.001
Shapiro-Wilk test p-value	< 0.001 ***			< 0.001 ***			< 0.001 ***
Levene' test p-value	0.012 *			0.002 **			0.693
Kruskal-Wallis p-value	0.024 *			0.049 *			< 0.001 ***

## Sheet: Table S2
Table S2. Regression analysis of seed and pod traits in wild diploid Arachis parents and IpaDur1 lineages.
Genotype	Trait	Intercept	Selection: Heavy	Selection: Light	Data Points	Multiple R-squared	Adjusted R-squared	Residual Standard Error	F-statistic	ANOVA LM p-value: Selection
Arachis duranensis	Seed Weight (g)	0.101 (0.001) ***	0.002 (0.001) ns	0.009 (0.001) ***	2205	0.018	0.017	0.023 (df = 2202)	20.1 (df = 2; 2202) ***	***
	Maximum Seed Weight (g)	0.162 (0.006) ***	0.008 (0.008) ns	0.018 (0.008) *	20	0.220	0.129	0.015 (df =17)	2.4 (df = 2; 17) ns	ns
	Pod Area (px)	0.500 (0.003) ***	-0.002 (0.004) ns	0.035 (0.004) ***	2467	0.046	0.046	0.080 (df = 2464)	59.94 (df = 2; 2464) ***	***
	Pod Perimeter (px)	2.650 (0.011) ***	-0.011 (0.014) ns	0.101 (0.014) ***	2467	0.033	0.033	0.279 (df = 2464)	42.68 (df =2; 2464) ***	***
	Pod Circularity	0.898 (0.003) ***	0.002 (0.004) ns	-0.006 (0.004) ns	2467	0.002	0.001	0.081 (df = 2464)	2.812 (df = 2; 2464) .	.
Arachis ipaensis	Seed Weight (g)	0.172 (0.003) ***	0.005 (0.005) ns	-0.012 (0.006) .	905	0.008	0.006	0.065 (df = 902)	3.691 (df = 2;902) *	*
	Maximum Seed Weight (g)	0.326 (0.015) ***	-0.031 (0.022) ns	-0.042 (0.023) .	18	0.197	0.09	0.040 (df = 15)	1.836 (df =2; 15) ns	ns
	Pod Area (px)	0.784 (0.008) ***	-0.006 (0.011) ns	0.014 (0.014) ns	926	0.002	7e-05	0.150 (df = 923)	1.033 (df = 2; 923) ns	ns
	Pod Perimeter (px)	3.196 (0.019) ***	-0.036 (0.027) ns	-0.007 (0.035) ns	926	0.002	-0.0001	0.371 (df = 923)	0.944 (df = 2; 923) ns	ns
	Pod Circularity	0.965 (0.005) ***	0.012 (0.007) .	0.019 (0.009) *	926	0.006	0.004	0.091 (df = 923)	2.946 (df = 2; 923) .	.
IpaDur1	Seed Weight (g)	0.146 (0.003) ***	0.015 (0.003) ***	-0.039 (0.004) ***	3359	0.101	0.101	0.062 (df = 3356)	189.1 (df =2; 3356) ***	***
	Maximum Seed Weight (g)	0.193 (0.009) ***	0.042 (0.012) ***	-0.052 (0.017) **	123	0.238	0.225	0.060 (df = 120)	18.73 (df = 2; 120) ***	***
	Pod Area (px)	0.814 (0.007) ***	-0.015 (0.008) .	-0.201 (0.010) ***	3659	0.171	0.171	0.160 (df = 3656)	378.1 (df = 2; 3656) ***	***
	Pod Perimeter (px)	3.409 (0.019) ***	-0.127 (0.021) ***	-0.528 (0.025) ***	3659	0.137	0.136	0.422 (df = 3656)	289.5 (df = 2; 3656) ***	***
	Pod Circularity	0.883 (0.004) ***	0.049 (0.005) ***	0.047 (0.006) ***	3659	0.027	0.027	0.099 (df = 3656)	50.83 (df = 2; 3656) ***	***

## Sheet: Tables S3
Table S3. Final color-coded matrix.
Marker Name	B Chromosome	B Position (bp)	A chromosome	Flower Color	NA	NA	NA	NA	NA	NA	NA	NA	NA	Yellow	Yellow	Yellow	Yellow	Yellow	Yellow	Yellow	Yellow	Yellow	Yellow	Yellow	Yellow	Yellow	Yellow	Yellow	Yellow	Yellow	Yellow	Orange	Orange	Orange	Orange	Orange	Orange	Orange	Orange	Orange	Orange	Orange	Orange	Orange	Orange	Orange	Orange	Orange	Orange
				Affymetrix Run	AF10	AF10	AF10	AF10	AF10	AF10	AF10	AF10	AF10	AF14	AF14	AF20	AF20	AF10	AF10	AF10	AF14	AF20	AF14	AF20	AF20	AF14	AF20	AF14	AF20	AF20	AF20	AF10	AF10	AF14	AF20	AF20	AF20	AF14	AF20	AF14	AF20	AF10	AF10	AF14	AF20	AF14	AF20	AF14	AF14
				A position (bp)	11_DNA_Mix_Rep_1	11_DNA_Mix_Rep_2	11_DNA_Mix_Rep_3	13_DNA_Mix_Rep_1	13_DNA_Mix_Rep_2	13_DNA_Mix_Rep_3	31_DNA_Mix_Rep_1	31_DNA_Mix_Rep_2	31_DNA_Mix_Rep_3	D	D.1.1.15	D.1.1.15.170.55	D.1.1.15.92.52	D.1.1_Rep_1	D.1.1_Rep_2	D.1.1_Rep_3	D.2.2.18	D.2.2.18.165.39	D.4.1.24	D.4.1.24.194.2	D.4.1.24.3.7	D.5.1.2	D.5.1.2.188.14	D.5.6.1	D.5.6.1.2.13	D.5.6.1.4.7	D.5.6.1.6.5	I	I.13.3	I.13.3.26	I.13.3.26.17.36	I.13.3.26.4.48	I.13.3.26.8.1	I.9.4.7	I.9.4.7.26.28	I.9.5.59	I.9.5.59.1.4	I.9.5_Rep_1	I.9.5_Rep_2	I.9.9.39	I.9.9.39.1.7	ID1.1.1.1.3	ID1.1.1.1.3.32.8	ID1.1.15.1.1	ID1.1.15.2.1
AX-147237375	Araip.B01	75818	Aradu.A01	12009417	2	2	2	1	1	1	3	3	3	4	4	4	4	4	4	4	4	4	4	4	4	4	4	4	4	4	4	0	0	0	0	0	0	0	0	0	0	0	0	0	0	2	2	2	2
AX-147210049	Araip.B01	81208	Aradu.A01	12006326	2	2	2	1	1	1	3	3	3	4	4	4	4	4	4	4	4	4	4	4	4	4	4	4	4	4	4	0	0	0	0	0	0	0	0	0	0	0	0	0	0	2	2	2	2
AX-147210044	Araip.B01	111221	Aradu.A01	11960034	2	2	2	1	1	1	3	3	3	4	4	4	4	4	4	4	4	4	4	4	4	4	4	4	4	4	4	0	0	0	0	0	0	0	0	0	0	0	0	0	0	2	2	2	2
AX-147237412	Araip.B01	268651	Aradu.A01	11698887	2	2	2	1	1	1	3	3	3	4	4	4	4	4	4	4	4	4	4	4	4	4	4	4	4	4	4	0	0	0	0	0	0	0	0	0	0	0	0	0	0	2	2	2	2
AX-147237472	Araip.B01	975129	Aradu.A01	10753165	2	2	2	1	1	1	3	3	3	4	4	4	4	4	4	4	4	4	4	4	4	4	4	4	4	4	4	0	0	0	0	0	0	0	0	0	0	0	0	0	0	2	2	2	2
AX-147209831	Araip.B01	1068927	Aradu.A01	10646943	2	2	2	1	1	1	3	3	3	4	4	4	4	4	4	4	4	4	4	4	4	4	4	4	4	4	4	0	0	0	0	0	0	0	0	0	0	0	0	0	0	2	2	2	2
AX-147237497	Araip.B01	1222627	Aradu.A01	10388726	2	2	2	1	1	1	3	3	4	4	4	4	4	4	4	4	4	4	4	4	4	4	4	4	4	4	4	0	0	0	0	0	0	0	0	0	0	0	0	0	0	2	3	2	2
AX-147209170	Araip.B01	2298091	Aradu.A01	7836220	2	2	2	1	1	1	3	3	3	4	4	4	4	4	4	4	4	4	4	4	4	4	4	4	4	4	4	0	0	0	0	0	0	0	0	0	0	0	0	0	0	2	2	2	2
AX-147209091	Araip.B01	2839431	Aradu.A01	7316249	2	2	2	1	1	1	3	3	3	4	4	4	4	4	4	4	4	4	4	4	4	4	4	4	4	4	4	0	0	0	0	0	0	0	0	0	0	0	0	0	0	2	2	2	2
AX-147209073	Araip.B01	2948341	Aradu.A01	7219047	2	2	2	1	1	1	3	3	3	4	4	4	4	4	4	4	4	4	4	4	4	4	4	4	4	4	4	0	0	0	0	0	0	0	0	0	0	0	0	0	0	2	2	2	2
AX-147237714	Araip.B01	4337971	Aradu.A01	5999627	2	2	2	1	1	1	2	3	3	4	4	4	4	4	4	4	4	4	4	4	4	4	4	4	4	4	4	0	0	0	0	0	0	0	0	0	0	0	0	0	0	2	2	2	2
AX-147208750	Araip.B01	5199524	Aradu.A01	5299903	2	2	2	1	1	1	3	3	3	4	4	4	4	4	4	4	4	4	4	4	4	4	4	4	4	4	4	0	0	0	0	0	0	0	0	0	0	0	0	0	0	2	2	2	2
AX-147208739	Araip.B01	5324830	Aradu.A01	5200871	2	2	2	1	1	1	3	3	3	4	4	4	4	4	4	4	4	4	4	4	4	4	4	4	4	4	4	0	0	0	0	0	0	0	0	0	0	0	0	0	0	2	2	2	2
AX-147208586	Araip.B01	6299837	Aradu.A01	4567713	2	2	2	1	1	1	3	3	3	4	4	4	4	4	4	4	4	4	4	4	4	4	4	4	4	4	4	0	0	0	0	0	0	0	0	0	0	0	0	0	0	2	2	2	2
AX-147208300	Araip.B01	8925390	Aradu.A01	3280783	2	2	2	1	1	1	3	3	3	4	4	4	4	4	4	4	4	4	4	4	4	4	4	4	4	4	4	0	0	0	0	0	0	0	0	0	0	0	0	0	0	2	2	2	2
AX-176791840	Araip.B01	9295728	Aradu.A01	3117095	2	2	2	1	1	1	3	3	3	4	4	4	4	4	4	4	4	4	4	4	4	4	4	4	4	4	4	0	0	0	0	0	0	0	0	0	0	0	0	0	0	2	1	2	1
AX-147208192	Araip.B01	9887647	Aradu.A01	2918962	2	2	2	1	1	1	3	3	3	4	4	4	4	4	4	4	4	4	4	4	4	4	4	4	4	4	4	0	0	0	0	0	0	0	0	0	0	0	0	0	0	2	2	2	2
AX-176791977	Araip.B01	10243606	Aradu.A01	2802305	2	2	2	1	1	1	3	3	3	4	4	4	4	4	4	4	4	4	4	4	4	4	4	4	4	4	4	0	0	0	0	0	0	0	0	0	0	0	0	0	0	2	2	2	2
AX-147208154	Araip.B01	10246769	Aradu.A01	2799133	2	2	2	1	1	1	3	3	3	4	4	4	4	4	4	4	4	4	4	4	4	4	4	4	4	4	4	0	0	0	0	0	0	0	0	0	0	0	0	0	0	2	2	2	2
AX-147237994	Araip.B01	11253136	Aradu.A01	2176297	2	2	2	1	1	1	3	3	3	4	4	4	4	4	4	4	4	4	4	4	4	4	4	4	4	4	4	0	0	0	0	0	0	0	0	0	0	0	0	0	0	1	2	1	1
AX-147238072	Araip.B01	13783742	Aradu.A01	1279542	2	2	2	1	1	1	3	3	3	4	4	4	4	4	4	4	4	4	4	4	4	4	4	4	4	4	4	0	0	0	0	0	0	0	0	0	0	0	0	0	0	3	2	3	2
AX-147207804	Araip.B01	14434246	Aradu.A01	1085557	2	2	2	1	1	1	3	3	3	4	4	4	4	4	4	4	4	4	4	4	4	4	4	4	4	4	4	0	0	0	0	0	0	0	0	0	0	0	0	0	0	2	2	2	2
AX-147238153	Araip.B01	16825589	Aradu.A01	231537	2	2	2	1	1	1	3	3	3	4	4	4	4	4	4	4	4	4	4	4	4	4	4	4	4	4	4	0	0	0	0	0	0	0	0	0	0	0	0	0	0	2	2	2	2
AX-176791928	Araip.B01	17683874	Aradu.A01	12797844	2	2	2	1	1	1	3	3	3	4	4	4	4	4	4	4	4	4	4	4	4	4	4	4	4	4	4	0	0	0	0	0	0	0	0	0	0	0	0	0	0	2	2	2	2
AX-147210160	Araip.B01	18288802	Aradu.A01	13508153	2	2	2	1	1	1	3	3	3	4	4	4	4	4	4	4	4	4	4	4	4	4	4	4	4	4	4	0	0	0	0	0	0	0	0	0	0	0	0	0	0	2	2	2	2
AX-147210247	Araip.B01	21286811	Aradu.A01	15919334	2	2	2	1	1	1	3	3	3	4	4	4	4	4	4	4	4	4	4	4	4	4	4	4	4	4	4	0	0	0	0	0	0	0	0	0	0	0	0	0	0	2	3	2	3
AX-147210255	Araip.B01	21714018	Aradu.A01	16240989	2	2	2	1	1	1	3	3	3	4	4	4	4	4	4	4	4	4	4	4	4	4	4	4	4	4	4	0	0	0	0	0	0	0	0	0	0	0	0	0	0	2	2	2	2
AX-147210350	Araip.B01	24476186	Aradu.A01	18615156	2	2	2	1	1	1	3	3	3	4	4	4	4	4	4	4	4	4	4	4	4	4	4	4	4	4	4	0	0	0	0	0	0	0	0	0	0	0	0	0	0	2	2	2	2
AX-147238299	Araip.B01	27433994	Aradu.A01	21308872	2	2	2	1	1	1	3	3	3	4	4	4	4	4	4	4	4	4	4	4	4	4	4	4	4	4	4	0	0	0	0	0	0	0	0	0	0	0	0	0	0	2	1	2	2
AX-147210493	Araip.B01	29488057	Aradu.A01	23333331	2	2	2	1	1	1	3	3	3	4	4	4	4	4	4	4	4	4	4	4	4	4	4	4	4	4	4	0	0	0	0	0	0	0	0	0	0	0	0	0	0	2	2	2	2
AX-147210494	Araip.B01	29488329	Aradu.A01	23333603	2	2	2	1	1	2	3	3	3	4	4	4	4	4	4	4	4	4	4	4	4	4	4	4	4	4	4	0	0	0	0	0	0	0	0	0	0	0	0	0	0	2	2	2	2
AX-176804206	Araip.B01	32124191	Aradu.A02	9402457	2	2	2	1	1	1	3	2	3	4	4	4	4	4	4	4	4	4	4	4	4	4	4	4	4	4	4	0	0	0	0	0	0	0	0	0	0	0	0	0	0	2	2	2	3
AX-147210553	Araip.B01	33172178	Aradu.A01	27135045	2	2	2	1	1	1	3	3	3	4	4	4	4	4	4	4	4	4	4	4	4	4	4	4	4	4	4	0	0	0	0	0	0	0	0	0	0	0	0	0	0	2	2	2	2
AX-147210632	Araip.B01	35090825	Aradu.A01	28977310	2	2	2	1	1	1	3	3	3	4	4	4	4	4	4	4	4	4	4	4	4	4	4	4	4	4	4	0	0	0	0	0	0	0	0	0	0	0	0	0	0	2	2	2	2
AX-147238389	Araip.B01	37835713	Aradu.A01	31288333	1	2	2	1	1	1	2	3	3	4	4	4	4	4	4	4	4	4	4	4	4	4	4	4	4	4	4	0	0	0	0	0	0	0	0	0	0	0	0	0	0	2	2	2	2
AX-147210899	Araip.B01	44076366	Aradu.A01	36775841	2	2	2	1	0	1	3	3	3	4	4	4	4	4	4	4	4	4	4	4	4	4	4	4	4	4	4	0	0	0	0	0	0	0	0	0	0	0	0	0	0	2	2	2	2
AX-147210969	Araip.B01	45916585	Aradu.A01	38129883	2	2	2	1	1	1	3	3	3	4	4	4	4	4	4	4	4	4	4	4	4	4	4	4	4	4	4	0	0	0	0	0	0	0	0	0	0	0	0	0	0	2	2	2	2
AX-176805854	Araip.B01	49299778	Aradu.A01	41758022	2	2	2	1	1	1	3	3	3	4	4	4	4	4	4	4	4	4	4	4	4	4	4	4	4	4	4	0	0	0	0	0	0	0	0	0	0	0	0	0	0	2	2	2	2
AX-147238527	Araip.B01	55125930	Aradu.A01	44809918	2	2	2	1	1	1	3	3	3	4	4	4	4	4	4	4	4	4	4	4	4	4	4	4	4	4	4	0	0	0	0	0	0	0	0	0	0	0	0	0	0	2	2	2	2
AX-147211244	Araip.B01	61683004	Aradu.A01	51865441	2	2	2	1	1	1	3	3	3	4	4	4	4	4	4	4	4	4	4	4	4	4	4	4	4	4	4	0	0	0	0	0	0	0	0	0	0	0	0	0	0	2	2	2	2
AX-147238587	Araip.B01	70927128	Aradu.A01	56713774	2	2	2	1	1	2	3	3	3	4	4	4	4	4	4	4	4	4	4	4	4	4	4	4	4	4	4	0	0	0	0	0	0	0	0	0	0	0	0	0	0	2	2	2	2
AX-147211614	Araip.B01	89996217	Aradu.A01	85134995	2	2	2	1	1	1	3	3	3	4	4	4	4	4	4	4	4	4	4	4	4	4	4	4	4	4	4	0	0	0	0	0	0	0	0	0	0	0	0	0	0	2	2	2	2
AX-176791358	Araip.B01	89998083	Aradu.A01	85136786	2	2	2	1	1	1	3	3	3	4	4	4	4	4	4	4	4	4	4	4	4	4	4	4	4	4	4	0	0	0	0	0	0	0	0	0	0	0	0	0	0	2	2	2	2
AX-176811492	Araip.B01	102269074			1	2	2	1	1	0	3	3	3	4	4	4	4	4	4	4	4	4	4	4	4	4	4	4	4	4	4	0	0	0	0	0	0	0	0	0	0	0	0	0	0	0	2	1	0
AX-176823692	Araip.B01	111026528	Aradu.A01	106677783	2	2	2	1	1	2	2	3	3	4	4	4	4	4	4	4	4	4	4	4	4	4	4	4	4	4	4	0	0	0	0	0	0	0	0	0	0	0	0	0	0	2	2	2	2
AX-147212084	Araip.B01	112326192	Aradu.A01	106535584	2	2	2	1	1	1	3	3	3	4	4	4	4	4	4	4	4	4	4	4	4	4	4	4	4	4	4	0	0	0	0	0	0	0	0	0	0	0	0	0	0	2	2	2	2
AX-147238879	Araip.B01	119540862	Aradu.A01	104434083	2	2	2	1	1	1	3	3	3	4	4	4	4	4	4	4	4	4	4	4	4	4	4	4	4	4	4	0	0	0	0	0	0	0	0	0	0	0	0	0	0	2	2	2	2
AX-147211959	Araip.B01	122647785	Aradu.A01	101243257	2	2	2	1	1	1	3	3	3	4	4	4	4	4	4	4	4	4	4	4	4	4	4	4	4	4	4	0	0	0	0	0	0	0	0	0	0	0	0	0	0	2	2	2	2
AX-147211958	Araip.B01	122739520	Aradu.A01	101214381	2	2	2	1	1	1	3	3	3	4	4	4	4	4	4	4	4	4	4	4	4	4	4	4	4	4	4	0	0	0	0	0	0	0	0	0	0	0	0	0	0	2	2	2	2
AX-147211941	Araip.B01	123680537	Aradu.A01	100684785	2	2	2	1	1	1	3	3	3	4	4	4	4	4	4	4	4	4	4	4	4	4	4	4	4	4	4	0	0	0	0	0	0	0	0	0	0	0	0	0	0	2	2	2	2
AX-147239033	Araip.B01	124651931	Aradu.A01	100124378	2	2	2	1	1	1	3	3	3	4	4	4	4	4	4	4	4	4	4	4	4	4	4	4	4	4	4	0	0	0	0	0	0	0	0	0	0	0	0	0	0	2	2	2	2
AX-147239044	Araip.B01	125024356	Aradu.A01	99923797	2	2	2	1	1	1	3	3	3	4	4	4	4	4	4	4	4	4	4	4	4	4	4	4	4	4	4	0	0	0	0	0	0	0	0	0	0	0	0	0	0	2	2	2	2
AX-147239081	Araip.B01	125906339	Aradu.A01	99366528	2	2	2	1	1	1	3	3	2	4	4	4	4	4	4	4	4	4	4	4	4	4	4	4	4	4	4	0	0	0	0	0	0	0	0	0	0	0	0	0	0	2	2	2	2
AX-147239100	Araip.B01	126402661	Aradu.A01	99034284	2	2	2	1	1	1	3	3	3	4	4	4	4	4	4	4	4	4	4	4	4	4	4	4	4	4	4	0	0	0	0	0	0	0	0	0	0	0	0	0	0	2	2	2	2
AX-147239117	Araip.B01	126869893	Aradu.A01	98918346	2	2	2	1	1	1	3	3	3	4	4	4	4	4	4	4	4	4	4	4	4	4	4	4	4	4	4	0	0	0	0	0	0	0	0	0	0	0	0	0	0	2	2	2	2
AX-147239127	Araip.B01	127008074	Aradu.A01	98801264	2	2	2	1	1	1	3	3	3	4	4	4	4	4	4	4	4	4	4	4	4	4	4	4	4	4	4	0	0	0	0	0	0	0	0	0	0	0	0	0	0	2	2	2	2
AX-147211868	Araip.B01	128218377	Aradu.A01	97715406	2	2	2	1	1	1	3	2	3	4	4	4	4	4	4	4	4	4	4	4	4	4	4	4	4	4	4	0	0	0	0	0	0	0	0	0	0	0	0	0	0	2	2	2	2
AX-147239296	Araip.B01	130567670	Aradu.A01	96270325	2	2	2	1	1	1	3	3	3	4	4	4	4	4	4	4	4	4	4	4	4	4	4	4	4	4	4	0	0	0	0	0	0	0	0	0	0	0	0	0	0	2	2	2	2
AX-176791684	Araip.B01	130682901	Aradu.A01	96178032	2	2	2	1	1	1	3	3	3	4	4	4	4	4	4	4	4	4	4	4	4	4	4	4	4	4	4	0	0	0	0	0	0	0	0	0	0	0	0	0	0	2	2	2	2
AX-147211820	Araip.B01	130875818	Aradu.A01	96059354	2	2	2	1	1	1	3	3	3	4	4	4	4	4	4	4	4	4	4	4	4	4	4	4	4	4	4	0	0	0	0	0	0	0	0	0	0	0	0	0	0	2	2	2	2
AX-147239356	Araip.B01	131508851	Aradu.A01	95476299	2	2	2	1	1	1	3	3	3	4	4	4	4	4	4	4	4	4	4	4	4	4	4	4	4	4	4	0	0	0	0	0	0	0	0	0	0	0	0	0	0	2	2	2	2
AX-147211774	Araip.B01	133775393	Aradu.A01	94061776	2	2	2	1	1	1	3	3	3	4	4	4	4	4	4	4	4	4	4	4	4	4	4	4	4	4	4	0	0	0	0	0	0	0	0	0	0	0	0	0	0	2	2	2	2
AX-147239426	Araip.B01	133951740	Aradu.A01	93942362	2	2	2	1	1	1	3	3	3	4	4	4	4	4	4	4	4	4	4	4	4	4	4	4	4	4	4	0	0	0	0	0	0	0	0	0	0	0	0	0	0	2	2	2	2
AX-147211757	Araip.B01	134108056	Aradu.A01	93715266	2	2	2	1	1	1	3	3	3	4	4	4	4	4	4	4	4	4	4	4	4	4	4	4	4	4	4	0	0	0	0	0	0	0	0	0	0	0	0	0	0	2	2	2	2
AX-147239469	Araip.B01	134250404	Aradu.A01	93610253	2	2	2	1	1	1	3	3	3	4	4	4	4	4	4	4	4	4	4	4	4	4	4	4	4	4	4	0	0	0	0	0	0	0	0	0	0	0	0	0	0	2	2	2	2
AX-147211737	Araip.B01	134854826	Aradu.A01	92969676	2	2	2	1	1	1	3	3	3	4	4	4	4	4	4	4	4	4	4	4	4	4	4	4	4	4	4	0	0	0	0	0	0	0	0	0	0	0	0	0	0	2	2	2	2
AX-147211710	Araip.B01	135405273	Aradu.A01	92360262	2	2	2	1	0	1	3	3	3	4	4	4	4	4	4	4	4	4	4	4	4	4	4	4	4	4	4	0	0	0	0	0	0	0	0	0	0	0	0	0	0	2	2	2	2
AX-176822623	Araip.B01	135685697	Aradu.A05	17062003	2	2	2	1	1	1	3	3	3	4	4	4	4	4	4	4	4	4	4	4	4	4	4	4	4	4	4	0	0	0	0	0	0	0	0	0	0	0	0	0	0	2	2	1	2
AX-147239620	Araip.B01	136116905	Aradu.A01	91491605	2	2	2	1	1	1	3	3	3	4	4	4	4	4	4	4	4	4	4	4	4	4	4	4	4	4	4	0	0	0	0	0	0	0	0	0	0	0	0	0	0	2	2	2	2
AX-147239624	Araip.B01	136169788	Aradu.A01	91435685	2	2	2	1	1	1	3	3	3	4	4	4	4	4	4	4	4	4	4	4	4	4	4	4	4	4	4	0	0	0	0	0	0	0	0	0	0	0	0	0	0	2	2	2	2
AX-147239653	Araip.B01	136457606	Aradu.A01	91084152	2	2	2	1	1	1	3	3	3	4	4	4	4	4	4	4	4	4	4	4	4	4	4	4	4	4	4	0	0	0	0	0	0	0	0	0	0	0	0	0	0	2	2	2	2
AX-176791370	Araip.B01	136517497	Aradu.A01	91027923	2	2	2	1	1	1	3	3	3	4	4	4	4	4	4	4	4	4	4	4	4	4	4	4	4	4	4	0	0	0	0	0	0	0	0	0	0	0	0	0	0	2	2	2	2
AX-147211665	Araip.B01	137015459	Aradu.A01	90159237	2	2	2	1	1	1	3	3	3	4	4	4	4	4	4	4	4	4	4	4	4	4	4	4	4	4	4	0	0	0	0	0	0	0	0	0	0	0	0	0	0	2	2	2	2
AX-147239781	Araip.B02	212803	Aradu.A08	121624	2	2	1	1	1	1	3	3	3	4	4	4	4	4	4	4	4	4	4	4	4	4	4	4	4	4	4	0	0	0	0	0	0	0	0	0	0	0	0	0	0	2	2	1	3
AX-147239793	Araip.B02	295929	Aradu.A02	42615	2	2	2	1	1	1	3	3	3	4	4	4	4	4	4	4	4	4	4	4	4	4	4	4	4	4	4	0	0	0	0	0	0	0	0	0	0	0	0	0	0	2	2	1	3
AX-147212158	Araip.B02	467752	Aradu.A02	220291	2	2	2	1	1	1	3	3	3	4	4	4	4	4	4	4	4	4	4	4	4	4	4	4	4	4	4	0	0	0	0	0	0	0	0	0	0	0	0	0	0	2	2	1	3
AX-147212165	Araip.B02	490405	Aradu.A02	243652	2	2	2	1	1	1	3	3	3	4	4	4	4	4	4	4	4	4	4	4	4	4	4	4	4	4	4	0	0	0	0	0	0	0	0	0	0	0	0	0	0	2	2	1	3
AX-147212187	Araip.B02	670065	Aradu.A02	396160	2	2	2	1	1	1	3	3	3	4	4	4	4	4	4	4	4	4	4	4	4	4	4	4	4	4	4	0	0	0	0	0	0	0	0	0	0	0	0	0	0	2	2	1	3
AX-147239886	Araip.B02	670263	Aradu.A02	396288	2	2	2	1	1	1	3	3	3	4	4	4	4	4	4	4	4	4	4	4	4	4	4	4	4	4	4	0	0	0	0	0	0	0	0	0	0	0	0	0	0	2	2	1	3
AX-147239890	Araip.B02	679275	Aradu.A02	405786	2	2	2	1	1	1	3	3	3	4	4	4	4	4	4	4	4	4	4	4	4	4	4	4	4	4	4	0	0	0	0	0	0	0	0	0	0	0	0	0	0	2	2	1	3
AX-147212201	Araip.B02	762970	Aradu.A02	444321	2	2	2	1	1	1	3	3	3	4	4	4	4	4	4	4	4	4	4	4	4	4	4	4	4	4	4	0	0	0	0	0	0	0	0	0	0	0	0	0	0	2	2	1	3
AX-147212508	Araip.B02	876617	Aradu.A02	1556131	2	2	2	1	1	1	3	3	3	4	4	4	4	4	4	4	4	4	4	4	4	4	4	4	4	4	4	0	0	0	0	0	0	0	0	0	0	0	0	0	0	2	2	1	3
AX-147239987	Araip.B02	1296983	Aradu.A02	1890395	2	2	2	1	1	1	3	3	3	4	4	4	4	4	4	4	4	4	4	4	4	4	4	4	4	4	4	0	0	0	0	0	0	0	0	0	0	0	0	0	0	2	2	1	3
AX-147239992	Araip.B02	1313395	Aradu.A02	1906413	2	2	2	1	1	1	3	3	3	4	4	4	4	4	4	4	4	4	4	4	4	4	4	4	4	4	4	0	0	0	0	0	0	0	0	0	0	0	0	0	0	2	2	1	3
AX-176823468	Araip.B02	1494870	Aradu.A02	2028264	2	2	2	1	1	1	3	3	3	4	4	4	4	4	4	4	4	4	4	4	4	4	4	4	4	4	4	0	0	0	0	0	0	0	0	0	0	0	0	0	0	2	2	1	3
AX-176820143	Araip.B02	1658259	Aradu.A02	2290055	2	2	2	1	2	1	3	3	2	4	4	4	4	4	4	4	4	4	4	4	4	4	4	4	4	4	4	0	0	0	0	0	0	0	0	0	0	0	0	0	0	2	2	1	2
AX-147240100	Araip.B02	1712926	Aradu.A02	2374830	2	2	2	1	1	1	2	3	3	4	4	4	4	4	4	4	4	4	4	4	4	4	4	4	4	4	4	0	0	0	0	0	0	0	0	0	0	0	0	0	0	2	2	1	3
AX-147240101	Araip.B02	1712937	Aradu.A02	2374841	2	2	2	1	1	1	3	3	3	4	4	4	4	4	4	4	4	4	4	4	4	4	4	4	4	4	4	0	0	0	0	0	0	0	0	0	0	0	0	0	0	2	2	1	3
AX-147240152	Araip.B02	1931837	Aradu.A02	2582569	2	2	2	1	1	1	3	3	3	4	4	4	4	4	4	4	4	4	4	4	4	4	4	4	4	4	4	0	0	0	0	0	0	0	0	0	0	0	0	0	0	2	2	1	3
AX-147240161	Araip.B02	1948469	Aradu.A02	2592718	2	2	2	1	1	1	3	3	3	4	4	4	4	4	4	4	4	4	4	4	4	4	4	4	4	4	4	0	0	0	0	0	0	0	0	0	0	0	0	0	0	2	2	1	3
AX-147240249	Araip.B02	2195464	Aradu.A02	2930522	2	2	2	1	1	1	3	3	3	4	4	4	4	4	4	4	4	4	4	4	4	4	4	4	4	4	4	0	0	0	0	0	0	0	0	0	0	0	0	0	0	2	2	1	3
AX-147240261	Araip.B02	2269458	Aradu.A02	2997466	2	2	2	1	1	1	3	3	3	4	4	4	4	4	4	4	4	4	4	4	4	4	4	4	4	4	4	0	0	0	0	0	0	0	0	0	0	0	0	0	0	2	2	1	3
AX-147240297	Araip.B02	2371684	Aradu.A02	3097954	2	2	2	1	1	1	3	3	3	4	4	4	4	4	4	4	4	4	4	4	4	4	4	4	4	4	4	0	0	0	0	0	0	0	0	0	0	0	0	0	0	2	2	1	3
AX-147240434	Araip.B02	4584086	Aradu.A08	47283845	2	2	2	1	1	1	3	3	3	4	4	4	4	4	4	4	4	4	4	4	4	4	4	4	4	4	4	0	0	0	0	0	0	0	0	0	0	0	0	0	0	2	2	2	3
AX-147240455	Araip.B02	4765205			2	2	2	1	1	1	3	3	3	4	4	4	4	4	4	4	4	4	4	4	4	4	4	4	4	4	4	0	0	0	0	0	0	0	0	0	0	0	0	0	0	2	2	2	3
AX-176823844	Araip.B02	5445358	Aradu.A02	4270706	2	2	2	1	1	1	3	3	3	4	4	4	4	4	4	4	4	4	4	4	4	4	4	4	4	4	4	0	0	0	0	0	0	0	0	0	0	0	0	0	0	2	2	1	3
AX-147212901	Araip.B02	5524940	Aradu.A02	4341063	2	2	2	1	1	1	3	3	3	4	4	4	4	4	4	4	4	4	4	4	4	4	4	4	4	4	4	0	0	0	0	0	0	0	0	0	0	0	0	0	0	2	2	1	3
AX-147240521	Araip.B02	5882922	Aradu.A02	4568786	2	2	2	1	1	1	3	3	3	4	4	4	4	4	4	4	4	4	4	4	4	4	4	4	4	4	4	0	0	0	0	0	0	0	0	0	0	0	0	0	0	2	2	1	3
AX-147240552	Araip.B02	6154473	Aradu.A02	4878782	2	2	2	1	1	1	3	3	3	4	4	4	4	4	4	4	4	4	4	4	4	4	4	4	4	4	4	0	0	0	0	0	0	0	0	0	0	0	0	0	0	2	2	1	3
AX-147240573	Araip.B02	6253760	Aradu.A02	4990360	2	2	2	1	1	1	3	3	3	4	4	4	4	4	4	4	4	4	4	4	4	4	4	4	4	4	4	0	0	0	0	0	0	0	0	0	0	0	0	0	0	2	2	1	3
AX-176792011	Araip.B02	6653620	Aradu.A02	5422558	2	2	2	1	2	1	3	3	3	4	4	4	4	4	4	4	4	4	4	4	4	4	4	4	4	4	4	0	0	0	0	0	0	0	0	0	0	0	0	0	0	2	2	1	3
AX-147240616	Araip.B02	6687131	Aradu.A02	5453052	2	2	2	1	1	1	3	3	3	4	4	4	4	4	4	4	4	4	4	4	4	4	4	4	4	4	4	0	0	0	0	0	0	0	0	0	0	0	0	0	0	2	2	1	3
AX-176792098	Araip.B02	6872510	Aradu.A02	5598001	2	2	2	1	1	1	3	3	3	4	4	4	4	4	4	4	4	4	4	4	4	4	4	4	4	4	4	0	0	0	0	0	0	0	0	0	0	0	0	0	0	2	2	1	3
AX-147230830	Araip.B02	7376970	Aradu.A08	32927665	2	2	2	1	1	1	3	3	3	4	4	4	4	4	4	4	4	4	4	4	4	4	4	4	4	4	4	0	0	0	0	0	0	0	0	0	0	0	0	0	0	2	2	1	3
AX-147240669	Araip.B02	7461443	Aradu.A08	32877353	2	2	2	1	1	2	3	3	3	4	4	4	4	4	4	4	4	4	4	4	4	4	4	4	4	4	4	0	0	0	0	0	0	0	0	0	0	0	0	0	0	2	2	2	3
AX-147240686	Araip.B02	7755181	Aradu.A02	6011523	2	2	2	1	1	1	3	3	3	4	4	4	4	4	4	4	4	4	4	4	4	4	4	4	4	4	4	0	0	0	0	0	0	0	0	0	0	0	0	0	0	2	2	1	3
AX-147240689	Araip.B02	7756016	Aradu.A02	6012361	2	2	2	1	1	1	3	3	3	4	4	4	4	4	4	4	4	4	4	4	4	4	4	4	4	4	4	0	0	0	0	0	0	0	0	0	0	0	0	0	0	2	2	1	3
AX-147213094	Araip.B02	7784631	Aradu.A02	6039916	2	2	2	1	1	1	3	3	3	4	4	4	4	4	4	4	4	4	4	4	4	4	4	4	4	4	4	0	0	0	0	0	0	0	0	0	0	0	0	0	0	2	2	1	3
AX-147240698	Araip.B02	7790917	Aradu.A02	6045795	2	2	2	1	1	1	3	2	3	4	4	4	4	4	4	4	4	4	4	4	4	4	4	4	4	4	4	0	0	0	0	0	0	0	0	0	0	0	0	0	0	2	2	1	3
AX-147240706	Araip.B02	7884930	Aradu.A02	6122621	2	2	2	1	1	1	3	3	3	4	4	4	4	4	4	4	4	4	4	4	4	4	4	4	4	4	4	0	0	0	0	0	0	0	0	0	0	0	0	0	0	2	2	1	3
AX-147240735	Araip.B02	8612726	Aradu.A02	6404845	2	2	2	1	1	1	3	3	3	4	4	4	4	4	4	4	4	4	4	4	4	4	4	4	4	4	4	0	0	0	0	0	0	0	0	0	0	0	0	0	0	2	2	1	3
AX-176803915	Araip.B02	13086767	Aradu.A02	9920029	2	2	2	1	1	1	3	3	3	4	4	4	4	4	4	4	4	4	4	4	4	4	4	4	4	4	4	0	0	0	0	0	0	0	0	0	0	0	0	0	0	2	2	1	3
AX-176795066	Araip.B02	29011219	Aradu.A07	17735332	2	2	2	1	1	1	3	3	3	4	4	4	4	4	4	4	4	4	4	4	4	4	4	4	4	4	4	0	0	0	0	0	0	0	0	0	0	0	0	0	0	2	2	1	2
AX-147213581	Araip.B02	61357494	Aradu.A02	23583857	2	2	2	1	1	1	3	3	3	4	4	4	4	4	4	4	4	4	4	4	4	4	4	4	4	4	4	0	0	0	0	0	0	0	0	0	0	0	0	0	0	2	2	1	3
AX-176816714	Araip.B02	89375352	Aradu.A02	78314331	2	2	1	1	1	2	3	3	2	4	4	4	4	4	4	4	4	4	4	4	4	4	4	4	4	4	4	0	0	0	0	0	0	0	0	0	0	0	0	0	0	2	2	1	2
AX-176805646	Araip.B02	91977448	Aradu.A02	80149907	2	1	2	1	1	1	2	3	3	4	4	4	4	4	4	4	4	4	4	4	4	4	4	4	4	4	4	0	0	0	0	0	0	0	0	0	0	0	0	0	0	2	3	1	2
AX-147214400	Araip.B02	92168064	Aradu.A02	80324480	2	2	2	1	1	1	3	3	3	4	4	4	4	4	4	4	4	4	4	4	4	4	4	4	4	4	4	0	0	0	0	0	0	0	0	0	0	0	0	0	0	2	2	1	2
AX-147242121	Araip.B02	95219175	Aradu.A02	83465911	2	2	2	1	1	1	3	3	3	4	4	4	4	4	4	4	4	4	4	4	4	4	4	4	4	4	4	0	0	0	0	0	0	0	0	0	0	0	0	0	0	2	2	1	2
AX-147242127	Araip.B02	95247037	Aradu.A02	83323424	2	2	2	1	1	1	3	3	3	4	4	4	4	4	4	4	4	4	4	4	4	4	4	4	4	4	4	0	0	0	0	0	0	0	0	0	0	0	0	0	0	2	2	1	2
AX-147214840	Araip.B02	98580152	Aradu.A02	85844791	2	2	2	1	1	1	3	3	3	4	4	4	4	4	4	4	4	4	4	4	4	4	4	4	4	4	4	0	0	0	0	0	0	0	0	0	0	0	0	0	0	2	3	1	2
AX-147214849	Araip.B02	98730421	Aradu.A02	85968856	2	2	2	1	1	1	3	3	3	4	4	4	4	4	4	4	4	4	4	4	4	4	4	4	4	4	4	0	0	0	0	0	0	0	0	0	0	0	0	0	0	2	2	1	2
AX-147242270	Araip.B02	98745026	Aradu.A02	85982115	2	2	2	1	1	1	3	3	2	4	4	4	4	4	4	4	4	4	4	4	4	4	4	4	4	4	4	0	0	0	0	0	0	0	0	0	0	0	0	0	0	2	2	1	2
AX-147242277	Araip.B02	99034314	Aradu.A03	129172438	2	2	2	1	1	1	3	3	3	4	4	4	4	4	4	4	4	4	4	4	4	4	4	4	4	4	4	0	0	0	0	0	0	0	0	0	0	0	0	0	0	2	2	2	2
AX-147242292	Araip.B02	99383405	Aradu.A02	86386736	2	2	2	1	1	1	3	3	3	4	4	4	4	4	4	4	4	4	4	4	4	4	4	4	4	4	4	0	0	0	0	0	0	0	0	0	0	0	0	0	0	2	2	1	2
AX-147242333	Araip.B02	100197036	Aradu.A02	87016455	2	2	2	1	1	1	3	3	3	4	4	4	4	4	4	4	4	4	4	4	4	4	4	4	4	4	4	0	0	0	0	0	0	0	0	0	0	0	0	0	0	2	3	1	2
AX-176805509	Araip.B02	100826845	Aradu.A03	125074312	2	2	2	1	1	1	2	3	3	4	4	4	4	4	4	4	4	4	4	4	4	4	4	4	4	4	4	0	0	0	0	0	0	0	0	0	0	0	0	0	0	2	2	1	2
AX-147242411	Araip.B02	101368038	Aradu.A02	88044272	2	2	2	1	1	1	3	3	3	4	4	4	4	4	4	4	4	4	4	4	4	4	4	4	4	4	4	0	0	0	0	0	0	0	0	0	0	0	0	0	0	2	2	1	2
AX-176818742	Araip.B02	102031370	Aradu.A02	88587340	2	2	2	1	1	1	3	3	3	4	4	4	4	4	4	4	4	4	4	4	4	4	4	4	4	4	4	0	0	0	0	0	0	0	0	0	0	0	0	0	0	2	2	2	2
AX-147242464	Araip.B02	102309363	Aradu.A02	88777625	2	1	2	1	1	1	3	3	3	4	4	4	4	4	4	4	4	4	4	4	4	4	4	4	4	4	4	0	0	0	0	0	0	0	0	0	0	0	0	0	0	2	2	1	2
AX-147215015	Araip.B02	102655016	Aradu.A02	89172745	2	2	2	1	1	1	3	3	3	4	4	4	4	4	4	4	4	4	4	4	4	4	4	4	4	4	4	0	0	0	0	0	0	0	0	0	0	0	0	0	0	2	2	0	0
AX-147242515	Araip.B02	103037350	Aradu.A02	89469525	2	2	2	1	1	1	3	3	3	4	4	4	4	4	4	4	4	4	4	4	4	4	4	4	4	4	4	0	0	0	0	0	0	0	0	0	0	0	0	0	0	2	2	0	0
AX-147242520	Araip.B02	103112383	Aradu.A02	89533959	2	2	2	1	1	1	3	3	3	4	4	4	4	4	4	4	4	4	4	4	4	4	4	4	4	4	4	0	0	0	0	0	0	0	0	0	0	0	0	0	0	2	2	0	0
AX-147215048	Araip.B02	103260260	Aradu.A02	89646880	2	2	2	2	1	1	3	3	3	4	4	4	4	4	4	4	4	4	4	4	4	4	4	4	4	4	4	0	0	0	0	0	0	0	0	0	0	0	0	0	0	1	2	0	0
AX-147215053	Araip.B02	103394920	Aradu.A02	89751202	2	2	2	1	1	1	3	3	3	4	4	4	4	4	4	4	4	4	4	4	4	4	4	4	4	4	4	0	0	0	0	0	0	0	0	0	0	0	0	0	0	2	2	0	0
AX-147242547	Araip.B02	103524922	Aradu.A02	89870355	2	2	2	1	1	1	3	3	3	4	4	4	4	4	4	4	4	4	4	4	4	4	4	4	4	4	4	0	0	0	0	0	0	0	0	0	0	0	0	0	0	2	2	0	0
AX-147215061	Araip.B02	103778152	Aradu.A02	90046286	2	2	2	1	1	1	3	3	3	4	4	4	4	4	4	4	4	4	4	4	4	4	4	4	4	4	4	0	0	0	0	0	0	0	0	0	0	0	0	0	0	2	2	0	0
AX-147242583	Araip.B02	104056980	Aradu.A02	90312012	2	2	2	1	1	1	3	3	3	4	4	4	4	4	4	4	4	4	4	4	4	4	4	4	4	4	4	0	0	0	0	0	0	0	0	0	0	0	0	0	0	2	2	0	0
AX-147242587	Araip.B02	104105211	Aradu.A02	90404533	2	2	2	1	1	1	3	3	2	4	4	4	4	4	4	4	4	4	4	4	4	4	4	4	4	4	4	0	0	0	0	0	0	0	0	0	0	0	0	0	0	2	2	0	0
AX-147215080	Araip.B02	104105314	Aradu.A02	90404706	2	2	2	1	1	2	3	3	3	4	4	4	4	4	4	4	4	4	4	4	4	4	4	4	4	4	4	0	0	0	0	0	0	0	0	0	0	0	0	0	0	2	2	0	0
AX-176791540	Araip.B02	104111813	Aradu.A02	90410991	2	2	2	2	1	1	2	3	3	4	4	4	4	4	4	4	4	4	4	4	4	4	4	4	4	4	4	0	0	0	0	0	0	0	0	0	0	0	0	0	0	2	2	0	0
AX-147242608	Araip.B02	104392047	Aradu.A02	90662074	2	2	2	1	1	1	3	3	3	4	4	4	4	4	4	4	4	4	4	4	4	4	4	4	4	4	4	0	0	0	0	0	0	0	0	0	0	0	0	0	0	2	2	0	0
AX-147215108	Araip.B02	104444150	Aradu.A02	90702868	2	1	2	1	1	1	3	2	3	4	4	4	4	4	4	4	4	4	4	4	4	4	4	4	4	4	4	0	0	0	0	0	0	0	0	0	0	0	0	0	0	2	2	0	0
AX-147242615	Araip.B02	104445613	Aradu.A02	90704279	2	2	2	1	1	1	3	3	3	4	4	4	4	4	4	4	4	4	4	4	4	4	4	4	4	4	4	0	0	0	0	0	0	0	0	0	0	0	0	0	0	2	2	0	0
AX-147242646	Araip.B02	104599332	Aradu.A02	90788197	2	2	2	1	1	1	3	3	3	4	4	4	4	4	4	4	4	4	4	4	4	4	4	4	4	4	4	0	0	0	0	0	0	0	0	0	0	0	0	0	0	2	2	0	0
AX-147242699	Araip.B02	105202502	Aradu.A03	118027691	2	2	2	1	1	1	3	3	3	4	4	4	4	4	4	4	4	4	4	4	4	4	4	4	4	4	4	0	0	0	0	0	0	0	0	0	0	0	0	0	0	2	2	1	1
AX-147217570	Araip.B02	105497288	Aradu.A03	117647615	2	2	2	1	1	1	3	3	3	4	4	4	4	4	4	4	4	4	4	4	4	4	4	4	4	4	4	0	0	0	0	0	0	0	0	0	0	0	0	0	0	2	2	1	1
AX-147217560	Araip.B02	105604579	Aradu.A03	117486694	2	2	2	1	1	1	3	3	3	4	4	4	4	4	4	4	4	4	4	4	4	4	4	4	4	4	4	0	0	0	0	0	0	0	0	0	0	0	0	0	0	2	2	1	1
AX-147215182	Araip.B02	106199527	Aradu.A02	91638878	2	2	2	1	1	1	3	3	3	4	4	4	4	4	4	4	4	4	4	4	4	4	4	4	4	4	4	0	0	0	0	0	0	0	0	0	0	0	0	0	0	2	2	0	0
AX-147215194	Araip.B02	106230091	Aradu.A02	91667548	2	2	2	1	1	1	3	3	3	4	4	4	4	4	4	4	4	4	4	4	4	4	4	4	4	4	4	0	0	0	0	0	0	0	0	0	0	0	0	0	0	2	2	0	0
AX-176791866	Araip.B02	106273695	Aradu.A02	91710531	2	2	2	1	1	1	3	3	3	4	4	4	4	4	4	4	4	4	4	4	4	4	4	4	4	4	4	0	0	0	0	0	0	0	0	0	0	0	0	0	0	2	2	0	0
AX-147215203	Araip.B02	106530375	Aradu.A02	91904824	2	2	2	1	1	1	3	3	3	4	4	4	4	4	4	4	4	4	4	4	4	4	4	4	4	4	4	0	0	0	0	0	0	0	0	0	0	0	0	0	0	2	2	0	0
AX-147215206	Araip.B02	106631678	Aradu.A02	91955158	2	2	2	1	1	1	3	3	2	4	4	4	4	4	4	4	4	4	4	4	4	4	4	4	4	4	4	0	0	0	0	0	0	0	0	0	0	0	0	0	0	2	2	0	0
AX-147209540	Araip.B03	337287	Aradu.A01	9623531	2	2	2	1	1	1	3	3	3	4	4	4	4	4	4	4	4	4	4	4	4	4	4	4	4	4	4	0	0	0	0	0	0	0	0	0	0	0	0	0	0	3	3	3	3
AX-147209544	Araip.B03	346263	Aradu.A01	9636945	2	2	2	1	1	1	3	3	3	4	4	4	4	4	4	4	4	4	4	4	4	4	4	4	4	4	4	0	0	0	0	0	0	0	0	0	0	0	0	0	0	2	2	2	2
AX-147218673	Araip.B03	596910	Aradu.A03	133902589	2	2	2	1	1	1	3	3	3	4	4	4	4	4	4	4	4	4	4	4	4	4	4	4	4	4	4	0	0	0	0	0	0	0	0	0	0	0	0	0	0	2	2	2	1
AX-147243031	Araip.B03	2064362	Aradu.A03	76114	2	2	2	1	1	2	3	3	2	4	4	4	4	4	4	4	4	4	4	4	4	4	4	4	4	4	4	0	0	0	0	0	0	0	0	0	0	0	0	0	0	2	2	2	2
AX-147215507	Araip.B03	5499712	Aradu.A03	2944623	2	2	2	1	1	1	3	3	3	4	4	4	4	4	4	4	4	4	4	4	4	4	4	4	4	4	4	0	0	0	0	0	0	0	0	0	0	0	0	0	0	2	2	2	2
AX-147243295	Araip.B03	5692100	Aradu.A02	10749940	2	2	2	1	1	1	3	3	3	4	4	4	4	4	4	4	4	4	4	4	4	4	4	4	4	4	4	0	0	0	0	0	0	0	0	0	0	0	0	0	0	3	2	2	4
AX-147243303	Araip.B03	5771420	Aradu.A03	3083739	2	2	2	1	1	1	3	3	3	4	4	4	4	4	4	4	4	4	4	4	4	4	4	4	4	4	4	0	0	0	0	0	0	0	0	0	0	0	0	0	0	2	2	2	2
AX-147243340	Araip.B03	6125339			2	2	2	1	1	1	3	3	3	4	4	4	4	4	4	4	4	4	4	4	4	4	4	4	4	4	4	0	0	0	0	0	0	0	0	0	0	0	0	0	0	2	2	2	2
AX-147215563	Araip.B03	6442041	Aradu.A03	3717510	2	2	2	1	1	1	3	3	3	4	4	4	4	4	4	4	4	4	4	4	4	4	4	4	4	4	4	0	0	0	0	0	0	0	0	0	0	0	0	0	0	2	2	2	2
AX-147243391	Araip.B03	6758194	Aradu.A03	4001515	2	2	2	1	1	1	3	3	3	4	4	4	4	4	4	4	4	4	4	4	4	4	4	4	4	4	4	0	0	0	0	0	0	0	0	0	0	0	0	0	0	2	2	2	2
AX-147215591	Araip.B03	6766202	Aradu.A03	4009555	2	2	2	1	1	1	3	3	3	4	4	4	4	4	4	4	4	4	4	4	4	4	4	4	4	4	4	0	0	0	0	0	0	0	0	0	0	0	0	0	0	2	2	2	2
AX-147243482	Araip.B03	8453289	Aradu.A03	5646192	2	2	2	1	1	1	3	2	3	4	4	4	4	4	4	4	4	4	4	4	4	4	4	4	4	4	4	0	0	0	0	0	0	0	0	0	0	0	0	0	0	2	2	2	2
AX-147243515	Araip.B03	9305571	Aradu.A03	6355150	2	2	2	1	1	1	3	3	3	4	4	4	4	4	4	4	4	4	4	4	4	4	4	4	4	4	4	0	0	0	0	0	0	0	0	0	0	0	0	0	0	2	2	2	2
AX-147215733	Araip.B03	9659458	Aradu.A03	6690996	2	2	2	1	1	1	3	3	3	4	4	4	4	4	4	4	4	4	4	4	4	4	4	4	4	4	4	0	0	0	0	0	0	0	0	0	0	0	0	0	0	2	2	2	2
AX-147243564	Araip.B03	10025285	Aradu.A03	6899875	2	2	2	2	1	1	3	2	3	4	4	4	4	4	4	4	4	4	4	4	4	4	4	4	4	4	4	0	0	0	0	0	0	0	0	0	0	0	0	0	0	2	2	2	2
AX-147243604	Araip.B03	10870125	Aradu.A03	7550281	2	2	2	1	1	1	3	3	3	4	4	4	4	4	4	4	4	4	4	4	4	4	4	4	4	4	4	0	0	0	0	0	0	0	0	0	0	0	0	0	0	2	2	2	2
AX-147217006	Araip.B03	69507553	Aradu.A03	64673763	2	2	2	1	1	1	3	3	3	4	4	4	4	4	4	4	4	4	4	4	4	4	4	4	4	4	4	0	0	0	0	0	0	0	0	0	0	0	0	0	0	2	2	2	2
AX-147244712	Araip.B03	74087765	Aradu.A03	74311857	2	2	2	1	1	1	3	3	3	4	4	4	4	4	4	4	4	4	4	4	4	4	4	4	4	4	4	0	0	0	0	0	0	0	0	0	0	0	0	0	0	2	2	2	2
AX-147217130	Araip.B03	92099992	Aradu.A03	91149324	2	2	2	1	1	1	3	3	3	4	4	4	4	4	4	4	4	4	4	4	4	4	4	4	4	4	4	0	0	0	0	0	0	0	0	0	0	0	0	0	0	2	2	2	2
AX-147244825	Araip.B03	96273946	Aradu.A03	94560392	2	2	2	1	1	1	3	3	3	4	4	4	4	4	4	4	4	4	4	4	4	4	4	4	4	4	4	0	0	0	0	0	0	0	0	0	0	0	0	0	0	2	2	2	2
AX-176792452	Araip.B03	97668497	Aradu.A03	66836791	2	2	2	1	1	1	3	3	3	4	4	4	4	4	4	4	4	4	4	4	4	4	4	4	4	4	4	0	0	0	0	0	0	0	0	0	0	0	0	0	0	2	2	2	2
AX-176800072	Araip.B03	101132606	Aradu.A06	35706707	2	2	2	1	1	1	3	3	3	4	4	4	4	4	4	4	4	4	4	4	4	4	4	4	4	4	4	0	0	0	0	0	0	0	0	0	0	0	0	0	0	3	2	3	3
AX-147217187	Araip.B03	102991701	Aradu.A03	100849748	2	2	2	1	1	1	3	3	3	4	4	4	4	4	4	4	4	4	4	4	4	4	4	4	4	4	4	0	0	0	0	0	0	0	0	0	0	0	0	0	0	2	2	2	2
AX-147217251	Araip.B03	106919382	Aradu.A03	105192213	2	2	2	1	1	1	3	3	3	4	4	4	4	4	4	4	4	4	4	4	4	4	4	4	4	4	4	0	0	0	0	0	0	0	0	0	0	0	0	0	0	2	2	2	2
AX-176813250	Araip.B03	106994559	Aradu.A03	105428220	2	2	2	1	1	1	3	3	2	4	4	4	4	4	4	4	4	4	4	4	4	4	4	4	4	4	4	0	0	0	0	0	0	0	0	0	0	0	0	0	0	2	2	2	2
AX-147244943	Araip.B03	107482303	Aradu.A03	105920673	2	2	2	1	1	1	3	3	3	4	4	4	4	4	4	4	4	4	4	4	4	4	4	4	4	4	4	0	0	0	0	0	0	0	0	0	0	0	0	0	0	2	2	2	2
AX-147244961	Araip.B03	108316013	Aradu.A03	107297255	2	2	2	1	1	1	3	3	3	4	4	4	4	4	4	4	4	4	4	4	4	4	4	4	4	4	4	0	0	0	0	0	0	0	0	0	0	0	0	0	0	2	2	2	2
AX-147244987	Araip.B03	109671132	Aradu.A03	108336191	2	2	2	1	1	1	3	3	3	4	4	4	4	4	4	4	4	4	4	4	4	4	4	4	4	4	4	0	0	0	0	0	0	0	0	0	0	0	0	0	0	2	2	2	2
AX-176813340	Araip.B03	110022385	Aradu.A03	108872151	2	2	2	1	2	1	3	3	3	4	4	4	4	4	4	4	4	4	4	4	4	4	4	4	4	4	4	0	0	0	0	0	0	0	0	0	0	0	0	0	0	2	2	2	2
AX-147217313	Araip.B03	110314939	Aradu.A03	108968618	2	2	2	1	1	1	3	3	3	4	4	4	4	4	4	4	4	4	4	4	4	4	4	4	4	4	4	0	0	0	0	0	0	0	0	0	0	0	0	0	0	2	2	2	2
AX-147217323	Araip.B03	110671095	Aradu.A03	109203395	2	2	2	1	1	1	3	3	3	4	4	4	4	4	4	4	4	4	4	4	4	4	4	4	4	4	4	0	0	0	0	0	0	0	0	0	0	0	0	0	0	2	2	2	2
AX-147217373	Araip.B03	113548719	Aradu.A03	111622873	2	1	2	1	1	1	3	3	2	4	4	4	4	4	4	4	4	4	4	4	4	4	4	4	4	4	4	0	0	0	0	0	0	0	0	0	0	0	0	0	0	2	2	2	2
AX-147245064	Araip.B03	113549422	Aradu.A03	111623510	2	2	2	1	1	1	3	3	3	4	4	4	4	4	4	4	4	4	4	4	4	4	4	4	4	4	4	0	0	0	0	0	0	0	0	0	0	0	0	0	0	2	2	2	2
AX-147245065	Araip.B03	113551559	Aradu.A03	111625646	2	2	2	1	1	1	3	3	3	4	4	4	4	4	4	4	4	4	4	4	4	4	4	4	4	4	4	0	0	0	0	0	0	0	0	0	0	0	0	0	0	2	2	2	2
AX-147245091	Araip.B03	115103400	Aradu.A03	112868157	2	2	2	1	1	1	3	3	3	4	4	4	4	4	4	4	4	4	4	4	4	4	4	4	4	4	4	0	0	0	0	0	0	0	0	0	0	0	0	0	0	2	2	2	2
AX-147245124	Araip.B03	116391350	Aradu.A03	114219004	2	2	2	1	1	1	3	3	3	4	4	4	4	4	4	4	4	4	4	4	4	4	4	4	4	4	4	0	0	0	0	0	0	0	0	0	0	0	0	0	0	2	2	2	2
AX-147217458	Araip.B03	116846614	Aradu.A03	114620850	2	1	2	1	1	1	3	2	3	4	4	4	4	4	4	4	4	4	4	4	4	4	4	4	4	4	4	0	0	0	0	0	0	0	0	0	0	0	0	0	0	2	2	2	2
AX-147217466	Araip.B03	116940061	Aradu.A03	114695973	2	2	2	1	1	1	3	3	3	4	4	4	4	4	4	4	4	4	4	4	4	4	4	4	4	4	4	0	0	0	0	0	0	0	0	0	0	0	0	0	0	2	2	2	2
AX-147217469	Araip.B03	117101193	Aradu.A03	114800670	2	2	2	1	1	1	3	3	3	4	4	4	4	4	4	4	4	4	4	4	4	4	4	4	4	4	4	0	0	0	0	0	0	0	0	0	0	0	0	0	0	2	2	2	2
AX-147245212	Araip.B03	119149078	Aradu.A03	116913449	2	2	2	1	1	1	3	3	3	4	4	4	4	4	4	4	4	4	4	4	4	4	4	4	4	4	4	0	0	0	0	0	0	0	0	0	0	0	0	0	0	2	2	2	2
AX-147245223	Araip.B03	119304139	Aradu.A03	118070025	2	2	2	1	1	1	3	3	3	4	4	4	4	4	4	4	4	4	4	4	4	4	4	4	4	4	4	0	0	0	0	0	0	0	0	0	0	0	0	0	0	2	2	2	2
AX-147217609	Araip.B03	119373745	Aradu.A03	118219313	2	2	2	1	1	1	3	3	3	4	4	4	4	4	4	4	4	4	4	4	4	4	4	4	4	4	4	0	0	0	0	0	0	0	0	0	0	0	0	0	0	2	2	2	2
AX-147245231	Araip.B03	119492017	Aradu.A03	118292102	2	2	2	1	1	1	3	3	3	4	4	4	4	4	4	4	4	4	4	4	4	4	4	4	4	4	4	0	0	0	0	0	0	0	0	0	0	0	0	0	0	2	2	2	2
AX-147245245	Araip.B03	119812368	Aradu.A03	118648681	2	2	2	1	1	1	3	3	3	4	4	4	4	4	4	4	4	4	4	4	4	4	4	4	4	4	4	0	0	0	0	0	0	0	0	0	0	0	0	0	0	2	2	2	2
AX-176791646	Araip.B03	120040617	Aradu.A03	119024531	2	2	2	1	1	1	3	3	3	4	4	4	4	4	4	4	4	4	4	4	4	4	4	4	4	4	4	0	0	0	0	0	0	0	0	0	0	0	0	0	0	2	2	2	2
AX-147217654	Araip.B03	120131098	Aradu.A03	119131870	2	2	2	1	1	1	3	3	3	4	4	4	4	4	4	4	4	4	4	4	4	4	4	4	4	4	4	0	0	0	0	0	0	0	0	0	0	0	0	0	0	2	2	2	2
AX-147217662	Araip.B03	120182682	Aradu.A03	119181267	2	2	2	1	1	2	3	2	3	4	4	4	4	4	4	4	4	4	4	4	4	4	4	4	4	4	4	0	0	0	0	0	0	0	0	0	0	0	0	0	0	2	2	2	2
AX-147245273	Araip.B03	120216905	Aradu.A03	119209741	2	2	2	1	1	1	3	3	3	4	4	4	4	4	4	4	4	4	4	4	4	4	4	4	4	4	4	0	0	0	0	0	0	0	0	0	0	0	0	0	0	2	2	2	2
AX-147217684	Araip.B03	120518414	Aradu.A03	119584363	2	2	2	1	1	1	3	3	3	4	4	4	4	4	4	4	4	4	4	4	4	4	4	4	4	4	4	0	0	0	0	0	0	0	0	0	0	0	0	0	0	2	2	2	2
AX-176809643	Araip.B03	120758346	Aradu.A03	119827544	2	2	2	1	1	1	3	2	3	4	4	4	4	4	4	4	4	4	4	4	4	4	4	4	4	4	4	0	0	0	0	0	0	0	0	0	0	0	0	0	0	2	2	2	2
AX-147217694	Araip.B03	120759372	Aradu.A03	119828684	2	2	2	1	1	1	3	3	3	4	4	4	4	4	4	4	4	4	4	4	4	4	4	4	4	4	4	0	0	0	0	0	0	0	0	0	0	0	0	0	0	2	2	2	2
AX-147217701	Araip.B03	120890683	Aradu.A03	119922680	2	2	2	1	1	1	3	3	3	4	4	4	4	4	4	4	4	4	4	4	4	4	4	4	4	4	4	0	0	0	0	0	0	0	0	0	0	0	0	0	0	2	2	2	2
AX-147217703	Araip.B03	121027855	Aradu.A03	120026292	2	2	2	1	1	1	3	3	3	4	4	4	4	4	4	4	4	4	4	4	4	4	4	4	4	4	4	0	0	0	0	0	0	0	0	0	0	0	0	0	0	2	2	2	2
AX-147217704	Araip.B03	121027945	Aradu.A03	120026382	2	2	2	1	1	1	3	3	3	4	4	4	4	4	4	4	4	4	4	4	4	4	4	4	4	4	4	0	0	0	0	0	0	0	0	0	0	0	0	0	0	2	2	2	2
AX-147245311	Araip.B03	121042073	Aradu.A03	120050279	2	2	2	1	1	1	3	3	3	4	4	4	4	4	4	4	4	4	4	4	4	4	4	4	4	4	4	0	0	0	0	0	0	0	0	0	0	0	0	0	0	2	2	2	2
AX-147217716	Araip.B03	121139778	Aradu.A03	120161401	2	2	2	1	1	1	3	3	3	4	4	4	4	4	4	4	4	4	4	4	4	4	4	4	4	4	4	0	0	0	0	0	0	0	0	0	0	0	0	0	0	2	2	2	2
AX-147245340	Araip.B03	121378437	Aradu.A03	120745926	2	2	2	1	1	1	3	3	3	4	4	4	4	4	4	4	4	4	4	4	4	4	4	4	4	4	4	0	0	0	0	0	0	0	0	0	0	0	0	0	0	2	2	2	2
AX-176791652	Araip.B03	121672317	Aradu.A03	120998325	2	2	2	1	1	1	3	3	3	4	4	4	4	4	4	4	4	4	4	4	4	4	4	4	4	4	4	0	0	0	0	0	0	0	0	0	0	0	0	0	0	2	2	2	2
AX-147245376	Araip.B03	121849020	Aradu.A03	121167664	2	2	2	1	1	1	3	3	3	4	4	4	4	4	4	4	4	4	4	4	4	4	4	4	4	4	4	0	0	0	0	0	0	0	0	0	0	0	0	0	0	2	2	2	2
AX-147217753	Araip.B03	121851981	Aradu.A03	121170695	2	2	2	1	1	1	3	3	3	4	4	4	4	4	4	4	4	4	4	4	4	4	4	4	4	4	4	0	0	0	0	0	0	0	0	0	0	0	0	0	0	2	2	2	2
AX-147245378	Araip.B03	121852157	Aradu.A03	121170801	2	2	2	1	1	1	3	3	3	4	4	4	4	4	4	4	4	4	4	4	4	4	4	4	4	4	4	0	0	0	0	0	0	0	0	0	0	0	0	0	0	2	2	2	2
AX-147217777	Araip.B03	122553546	Aradu.A03	121947987	2	2	2	1	1	1	3	3	3	4	4	4	4	4	4	4	4	4	4	4	4	4	4	4	4	4	4	0	0	0	0	0	0	0	0	0	0	0	0	0	0	2	2	2	2
AX-147217781	Araip.B03	122770255	Aradu.A03	122133008	2	2	2	1	1	1	2	3	3	4	4	4	4	4	4	4	4	4	4	4	4	4	4	4	4	4	4	0	0	0	0	0	0	0	0	0	0	0	0	0	0	2	2	2	2
AX-147217791	Araip.B03	122913222	Aradu.A03	122327668	2	2	2	1	1	1	3	3	3	4	4	4	4	4	4	4	4	4	4	4	4	4	4	4	4	4	4	0	0	0	0	0	0	0	0	0	0	0	0	0	0	2	2	2	2
AX-147217795	Araip.B03	123158197	Aradu.A03	122534878	2	2	2	1	1	1	3	3	3	4	4	4	4	4	4	4	4	4	4	4	4	4	4	4	4	4	4	0	0	0	0	0	0	0	0	0	0	0	0	0	0	2	2	2	2
AX-147217804	Araip.B03	123255261	Aradu.A03	122604290	2	2	2	1	1	1	2	3	3	4	4	4	4	4	4	4	4	4	4	4	4	4	4	4	4	4	4	0	0	0	0	0	0	0	0	0	0	0	0	0	0	2	2	2	2
AX-176792187	Araip.B03	123380867	Aradu.A03	122712807	2	2	2	1	1	1	3	3	3	4	4	4	4	4	4	4	4	4	4	4	4	4	4	4	4	4	4	0	0	0	0	0	0	0	0	0	0	0	0	0	0	2	2	2	2
AX-147245444	Araip.B03	123563194	Aradu.A03	122871590	2	2	2	1	1	1	3	2	3	4	4	4	4	4	4	4	4	4	4	4	4	4	4	4	4	4	4	0	0	0	0	0	0	0	0	0	0	0	0	0	0	2	2	2	2
AX-147245459	Araip.B03	123992503	Aradu.A03	123308398	2	2	2	1	1	1	3	3	3	4	4	4	4	4	4	4	4	4	4	4	4	4	4	4	4	4	4	0	0	0	0	0	0	0	0	0	0	0	0	0	0	2	2	2	2
AX-147245464	Araip.B03	124079079	Aradu.A03	123417668	2	2	2	2	1	1	3	3	3	4	4	4	4	4	4	4	4	4	4	4	4	4	4	4	4	4	4	0	0	0	0	0	0	0	0	0	0	0	0	0	0	2	2	2	2
AX-147217857	Araip.B03	124222329	Aradu.A03	123661247	2	2	2	1	1	1	3	3	3	4	4	4	4	4	4	4	4	4	4	4	4	4	4	4	4	4	4	0	0	0	0	0	0	0	0	0	0	0	0	0	0	2	2	2	2
AX-147245516	Araip.B03	124860378	Aradu.A03	124255719	2	2	2	1	1	1	3	3	3	4	4	4	4	4	4	4	4	4	4	4	4	4	4	4	4	4	4	0	0	0	0	0	0	0	0	0	0	0	0	0	0	2	2	2	2
AX-147217884	Araip.B03	124864079	Aradu.A03	124258677	1	2	2	1	1	1	3	3	3	4	4	4	4	4	4	4	4	4	4	4	4	4	4	4	4	4	4	0	0	0	0	0	0	0	0	0	0	0	0	0	0	2	2	2	2
AX-147217886	Araip.B03	124864538	Aradu.A03	124259135	2	2	2	1	1	1	3	3	3	4	4	4	4	4	4	4	4	4	4	4	4	4	4	4	4	4	4	0	0	0	0	0	0	0	0	0	0	0	0	0	0	2	2	2	2
AX-147217891	Araip.B03	125013505	Aradu.A03	124384165	2	2	2	1	1	1	3	3	3	4	4	4	4	4	4	4	4	4	4	4	4	4	4	4	4	4	4	0	0	0	0	0	0	0	0	0	0	0	0	0	0	2	2	2	2
AX-147217892	Araip.B03	125013939	Aradu.A03	124384599	2	2	2	1	1	1	3	3	3	4	4	4	4	4	4	4	4	4	4	4	4	4	4	4	4	4	4	0	0	0	0	0	0	0	0	0	0	0	0	0	0	2	2	2	2
AX-147245534	Araip.B03	125059874	Aradu.A03	124424625	2	2	2	1	2	1	3	3	3	4	4	4	4	4	4	4	4	4	4	4	4	4	4	4	4	4	4	0	0	0	0	0	0	0	0	0	0	0	0	0	0	2	2	2	2
AX-147217900	Araip.B03	125062198	Aradu.A03	124426793	2	2	2	1	1	1	3	3	3	4	4	4	4	4	4	4	4	4	4	4	4	4	4	4	4	4	4	0	0	0	0	0	0	0	0	0	0	0	0	0	0	2	2	2	2
AX-147217976	Araip.B03	126136495	Aradu.A03	125312532	2	2	2	1	1	1	3	3	3	4	4	4	4	4	4	4	4	4	4	4	4	4	4	4	4	4	4	0	0	0	0	0	0	0	0	0	0	0	0	0	0	2	2	2	2
AX-147217982	Araip.B03	126234393	Aradu.A03	125405674	2	2	2	1	1	2	3	3	3	4	4	4	4	4	4	4	4	4	4	4	4	4	4	4	4	4	4	0	0	0	0	0	0	0	0	0	0	0	0	0	0	2	2	2	2
AX-147217997	Araip.B03	126526299	Aradu.A03	125648990	2	2	2	1	1	1	3	3	3	4	4	4	4	4	4	4	4	4	4	4	4	4	4	4	4	4	4	0	0	0	0	0	0	0	0	0	0	0	0	0	0	2	2	2	2
AX-147218023	Araip.B03	126901220	Aradu.A03	126001846	2	2	2	1	1	1	3	3	3	4	4	4	4	4	4	4	4	4	4	4	4	4	4	4	4	4	4	0	0	0	0	0	0	0	0	0	0	0	0	0	0	2	2	2	2
AX-176791384	Araip.B03	126901305	Aradu.A03	126001861	2	2	2	1	1	1	3	3	3	4	4	4	4	4	4	4	4	4	4	4	4	4	4	4	4	4	4	0	0	0	0	0	0	0	0	0	0	0	0	0	0	2	2	2	2
AX-147245661	Araip.B03	126902493	Aradu.A03	126003049	1	2	2	1	1	1	3	3	3	4	4	4	4	4	4	4	4	4	4	4	4	4	4	4	4	4	4	0	0	0	0	0	0	0	0	0	0	0	0	0	0	2	2	2	2
AX-147245666	Araip.B03	127104001			2	2	2	1	1	1	3	3	3	4	4	4	4	4	4	4	4	4	4	4	4	4	4	4	4	4	4	0	0	0	0	0	0	0	0	0	0	0	0	0	0	2	2	2	2
AX-147218045	Araip.B03	127422113	Aradu.A03	126532720	2	2	2	1	1	1	3	3	3	4	4	4	4	4	4	4	4	4	4	4	4	4	4	4	4	4	4	0	0	0	0	0	0	0	0	0	0	0	0	0	0	2	2	2	2
AX-147245682	Araip.B03	127472285	Aradu.A03	126566629	2	2	2	1	1	1	3	3	3	4	4	4	4	4	4	4	4	4	4	4	4	4	4	4	4	4	4	0	0	0	0	0	0	0	0	0	0	0	0	0	0	2	2	2	2
AX-176791465	Araip.B03	127608466	Aradu.A03	126723056	1	2	2	1	1	1	2	3	3	4	4	4	4	4	4	4	4	4	4	4	4	4	4	4	4	4	4	0	0	0	0	0	0	0	0	0	0	0	0	0	0	2	3	2	2
AX-147218083	Araip.B03	127926013	Aradu.A03	127237801	2	2	2	1	1	1	3	3	3	4	4	4	4	4	4	4	4	4	4	4	4	4	4	4	4	4	4	0	0	0	0	0	0	0	0	0	0	0	0	0	0	2	2	2	2
AX-147245736	Araip.B03	127984869	Aradu.A03	127301499	2	2	2	1	1	1	3	3	3	4	4	4	4	4	4	4	4	4	4	4	4	4	4	4	4	4	4	0	0	0	0	0	0	0	0	0	0	0	0	0	0	2	2	2	2
AX-147245737	Araip.B03	128040298	Aradu.A03	127355935	2	2	2	1	1	1	3	3	3	4	4	4	4	4	4	4	4	4	4	4	4	4	4	4	4	4	4	0	0	0	0	0	0	0	0	0	0	0	0	0	0	2	2	2	2
AX-147245739	Araip.B03	128074525	Aradu.A03	127415638	2	2	2	1	1	2	3	3	3	4	4	4	4	4	4	4	4	4	4	4	4	4	4	4	4	4	4	0	0	0	0	0	0	0	0	0	0	0	0	0	0	2	2	2	2
AX-147218111	Araip.B03	128233152	Aradu.A03	127568300	2	2	2	1	1	1	3	3	3	4	4	4	4	4	4	4	4	4	4	4	4	4	4	4	4	4	4	0	0	0	0	0	0	0	0	0	0	0	0	0	0	2	2	2	2
AX-147245757	Araip.B03	128236368	Aradu.A03	127571537	2	2	2	1	1	1	3	3	3	4	4	4	4	4	4	4	4	4	4	4	4	4	4	4	4	4	4	0	0	0	0	0	0	0	0	0	0	0	0	0	0	2	2	2	2
AX-147245778	Araip.B03	128353998	Aradu.A03	127699988	2	2	2	1	1	1	3	3	3	4	4	4	4	4	4	4	4	4	4	4	4	4	4	4	4	4	4	0	0	0	0	0	0	0	0	0	0	0	0	0	0	2	2	2	2
AX-147218144	Araip.B03	128603513	Aradu.A03	127988040	2	2	2	1	1	1	3	3	3	4	4	4	4	4	4	4	4	4	4	4	4	4	4	4	4	4	4	0	0	0	0	0	0	0	0	0	0	0	0	0	0	2	2	2	2
AX-147245814	Araip.B03	128814496	Aradu.A03	128164006	2	2	2	1	1	1	3	3	3	4	4	4	4	4	4	4	4	4	4	4	4	4	4	4	4	4	4	0	0	0	0	0	0	0	0	0	0	0	0	0	0	2	2	2	2
AX-147245831	Araip.B03	128940326	Aradu.A03	128283227	2	2	2	1	1	1	3	3	3	4	4	4	4	4	4	4	4	4	4	4	4	4	4	4	4	4	4	0	0	0	0	0	0	0	0	0	0	0	0	0	0	2	2	2	2
AX-147245832	Araip.B03	128941525	Aradu.A03	128284432	2	2	2	1	1	1	3	3	3	4	4	4	4	4	4	4	4	4	4	4	4	4	4	4	4	4	4	0	0	0	0	0	0	0	0	0	0	0	0	0	0	2	2	2	2
AX-147245835	Araip.B03	128966004	Aradu.A03	128307945	2	2	2	1	1	1	3	3	3	4	4	4	4	4	4	4	4	4	4	4	4	4	4	4	4	4	4	0	0	0	0	0	0	0	0	0	0	0	0	0	0	2	2	2	2
AX-147218171	Araip.B03	128982038	Aradu.A03	128323069	2	2	2	2	1	1	3	3	3	4	4	4	4	4	4	4	4	4	4	4	4	4	4	4	4	4	4	0	0	0	0	0	0	0	0	0	0	0	0	0	0	2	2	2	2
AX-147218187	Araip.B03	129040665	Aradu.A03	128375864	2	2	2	2	1	1	3	3	3	4	4	4	4	4	4	4	4	4	4	4	4	4	4	4	4	4	4	0	0	0	0	0	0	0	0	0	0	0	0	0	0	2	2	2	2
AX-147245853	Araip.B03	129282303	Aradu.A03	128615693	2	2	2	1	1	1	3	3	3	4	4	4	4	4	4	4	4	4	4	4	4	4	4	4	4	4	4	0	0	0	0	0	0	0	0	0	0	0	0	0	0	2	2	2	2
AX-147218226	Araip.B03	129551429	Aradu.A03	128834760	2	2	2	1	1	1	3	3	3	4	4	4	4	4	4	4	4	4	4	4	4	4	4	4	4	4	4	0	0	0	0	0	0	0	0	0	0	0	0	0	0	3	2	3	3
AX-147218228	Araip.B03	129581654	Aradu.A03	128850942	2	2	2	1	1	1	3	3	3	4	4	4	4	4	4	4	4	4	4	4	4	4	4	4	4	4	4	0	0	0	0	0	0	0	0	0	0	0	0	0	0	2	2	2	2
AX-147218246	Araip.B03	129816912	Aradu.A03	129065252	2	2	2	1	1	1	3	3	3	4	4	4	4	4	4	4	4	4	4	4	4	4	4	4	4	4	4	0	0	0	0	0	0	0	0	0	0	0	0	0	0	2	2	2	2
AX-147245899	Araip.B03	129817443	Aradu.A03	129065722	2	2	2	1	1	1	3	3	3	4	4	4	4	4	4	4	4	4	4	4	4	4	4	4	4	4	4	0	0	0	0	0	0	0	0	0	0	0	0	0	0	2	2	2	2
AX-147245903	Araip.B03	129884902	Aradu.A03	129120639	2	2	2	1	1	1	3	3	3	4	4	4	4	4	4	4	4	4	4	4	4	4	4	4	4	4	4	0	0	0	0	0	0	0	0	0	0	0	0	0	0	2	2	2	2
AX-176791853	Araip.B03	130042367	Aradu.A03	129284228	2	2	2	0	1	1	3	2	3	4	4	4	4	4	4	4	4	4	4	4	4	4	4	4	4	4	4	0	0	0	0	0	0	0	0	0	0	0	0	0	0	2	2	2	2
AX-147218287	Araip.B03	130278647	Aradu.A03	129501117	2	2	2	1	1	1	3	3	2	4	4	4	4	4	4	4	4	4	4	4	4	4	4	4	4	4	4	0	0	0	0	0	0	0	0	0	0	0	0	0	0	2	2	2	2
AX-147245961	Araip.B03	130530101	Aradu.A03	129699234	2	2	2	1	1	1	3	3	3	4	4	4	4	4	4	4	4	4	4	4	4	4	4	4	4	4	4	0	0	0	0	0	0	0	0	0	0	0	0	0	0	2	2	2	2
AX-147218312	Araip.B03	130632564	Aradu.A03	129806376	2	2	2	1	1	1	3	3	3	4	4	4	4	4	4	4	4	4	4	4	4	4	4	4	4	4	4	0	0	0	0	0	0	0	0	0	0	0	0	0	0	2	2	2	1
AX-147245973	Araip.B03	130641790	Aradu.A03	129815488	2	2	1	1	1	1	3	3	3	4	4	4	4	4	4	4	4	4	4	4	4	4	4	4	4	4	4	0	0	0	0	0	0	0	0	0	0	0	0	0	0	2	2	2	1
AX-147245974	Araip.B03	130642621	Aradu.A03	129816251	2	2	2	1	1	1	3	3	3	4	4	4	4	4	4	4	4	4	4	4	4	4	4	4	4	4	4	0	0	0	0	0	0	0	0	0	0	0	0	0	0	2	2	2	1
AX-147218322	Araip.B03	130760484	Aradu.A03	129922802	2	2	2	1	1	1	3	3	3	4	4	4	4	4	4	4	4	4	4	4	4	4	4	4	4	4	4	0	0	0	0	0	0	0	0	0	0	0	0	0	0	2	2	2	1
AX-147246007	Araip.B03	131096558	Aradu.A03	130136547	2	2	2	1	1	1	3	3	3	4	4	4	4	4	4	4	4	4	4	4	4	4	4	4	4	4	4	0	0	0	0	0	0	0	0	0	0	0	0	0	0	2	2	2	1
AX-147218345	Araip.B03	131187374	Aradu.A03	130192902	2	2	2	1	1	1	3	3	3	4	4	4	4	4	4	4	4	4	4	4	4	4	4	4	4	4	4	0	0	0	0	0	0	0	0	0	0	0	0	0	0	2	2	2	1
AX-147246018	Araip.B03	131212208	Aradu.A03	130208063	2	2	2	1	1	1	3	3	3	4	4	4	4	4	4	4	4	4	4	4	4	4	4	4	4	4	4	0	0	0	0	0	0	0	0	0	0	0	0	0	0	2	2	2	1
AX-147246021	Araip.B03	131258530	Aradu.A03	130266172	1	2	2	1	1	1	3	3	3	4	4	4	4	4	4	4	4	4	4	4	4	4	4	4	4	4	4	0	0	0	0	0	0	0	0	0	0	0	0	0	0	2	2	2	1
AX-147218361	Araip.B03	131326827	Aradu.A03	130343988	2	2	2	1	1	1	3	3	3	4	4	4	4	4	4	4	4	4	4	4	4	4	4	4	4	4	4	0	0	0	0	0	0	0	0	0	0	0	0	0	0	2	2	1	1
AX-147218364	Araip.B03	131360705	Aradu.A03	130376382	2	2	2	1	1	1	3	3	3	4	4	4	4	4	4	4	4	4	4	4	4	4	4	4	4	4	4	0	0	0	0	0	0	0	0	0	0	0	0	0	0	2	2	2	1
AX-147218371	Araip.B03	131466076	Aradu.A03	130539675	2	2	2	1	1	1	2	3	3	4	4	4	4	4	4	4	4	4	4	4	4	4	4	4	4	4	4	0	0	0	0	0	0	0	0	0	0	0	0	0	0	2	2	2	1
AX-147246044	Araip.B03	131478737	Aradu.A03	130549786	2	2	2	1	1	1	3	3	3	4	4	4	4	4	4	4	4	4	4	4	4	4	4	4	4	4	4	0	0	0	0	0	0	0	0	0	0	0	0	0	0	2	2	2	1
AX-147218388	Araip.B03	131666851	Aradu.A03	130702919	2	2	2	1	1	1	3	3	3	4	4	4	4	4	4	4	4	4	4	4	4	4	4	4	4	4	4	0	0	0	0	0	0	0	0	0	0	0	0	0	0	2	2	2	1
AX-147218390	Araip.B03	131668911	Aradu.A03	130704825	2	2	2	1	1	1	2	3	3	4	4	4	4	4	4	4	4	4	4	4	4	4	4	4	4	4	4	0	0	0	0	0	0	0	0	0	0	0	0	0	0	2	2	2	1
AX-147246067	Araip.B03	131779347	Aradu.A03	130842701	2	2	1	1	1	1	3	3	2	4	4	4	4	4	4	4	4	4	4	4	4	4	4	4	4	4	4	0	0	0	0	0	0	0	0	0	0	0	0	0	0	2	2	2	1
AX-147218398	Araip.B03	131783104	Aradu.A03	130846552	2	2	2	1	1	1	3	3	3	4	4	4	4	4	4	4	4	4	4	4	4	4	4	4	4	4	4	0	0	0	0	0	0	0	0	0	0	0	0	0	0	2	2	2	1
AX-147246069	Araip.B03	131783376	Aradu.A03	130846754	2	2	2	1	1	1	3	2	3	4	4	4	4	4	4	4	4	4	4	4	4	4	4	4	4	4	4	0	0	0	0	0	0	0	0	0	0	0	0	0	0	2	2	2	1
AX-147218400	Araip.B03	131910287	Aradu.A03	130935873	2	2	2	1	1	1	3	3	2	4	4	4	4	4	4	4	4	4	4	4	4	4	4	4	4	4	4	0	0	0	0	0	0	0	0	0	0	0	0	0	0	2	2	2	1
AX-147218407	Araip.B03	131988383	Aradu.A03	130978378	2	2	2	1	1	1	3	3	3	4	4	4	4	4	4	4	4	4	4	4	4	4	4	4	4	4	4	0	0	0	0	0	0	0	0	0	0	0	0	0	0	2	2	2	1
AX-147246076	Araip.B03	132009498	Aradu.A03	131002097	2	2	2	1	1	1	3	3	3	4	4	4	4	4	4	4	4	4	4	4	4	4	4	4	4	4	4	0	0	0	0	0	0	0	0	0	0	0	0	0	0	2	2	2	1
AX-147218411	Araip.B03	132010844	Aradu.A03	131003503	2	2	2	1	1	1	3	2	3	4	4	4	4	4	4	4	4	4	4	4	4	4	4	4	4	4	4	0	0	0	0	0	0	0	0	0	0	0	0	0	0	2	2	2	1
AX-147218412	Araip.B03	132040957	Aradu.A03	131033434	1	2	2	1	1	1	3	3	3	4	4	4	4	4	4	4	4	4	4	4	4	4	4	4	4	4	4	0	0	0	0	0	0	0	0	0	0	0	0	0	0	2	2	2	1
AX-147218414	Araip.B03	132053735	Aradu.A03	131043680	2	2	2	1	1	1	3	3	3	4	4	4	4	4	4	4	4	4	4	4	4	4	4	4	4	4	4	0	0	0	0	0	0	0	0	0	0	0	0	0	0	2	2	2	1
AX-147218421	Araip.B03	132112423	Aradu.A03	131136631	2	2	2	1	1	2	3	3	3	4	4	4	4	4	4	4	4	4	4	4	4	4	4	4	4	4	4	0	0	0	0	0	0	0	0	0	0	0	0	0	0	2	2	2	1
AX-147246097	Araip.B03	132438834	Aradu.A03	131350136	2	2	2	1	1	1	3	3	3	4	4	4	4	4	4	4	4	4	4	4	4	4	4	4	4	4	4	0	0	0	0	0	0	0	0	0	0	0	0	0	0	2	2	2	1
AX-147218434	Araip.B03	132474970	Aradu.A03	131403397	2	2	2	1	1	1	3	3	3	4	4	4	4	4	4	4	4	4	4	4	4	4	4	4	4	4	4	0	0	0	0	0	0	0	0	0	0	0	0	0	0	2	2	2	1
AX-147218445	Araip.B03	132608683	Aradu.A03	131521140	2	2	2	1	1	1	3	3	3	4	4	4	4	4	4	4	4	4	4	4	4	4	4	4	4	4	4	0	0	0	0	0	0	0	0	0	0	0	0	0	0	2	2	2	1
AX-147218447	Araip.B03	132610718	Aradu.A03	131523160	2	2	2	1	1	1	3	3	3	4	4	4	4	4	4	4	4	4	4	4	4	4	4	4	4	4	4	0	0	0	0	0	0	0	0	0	0	0	0	0	0	2	2	2	1
AX-147246123	Araip.B03	132691047	Aradu.A03	131590251	2	2	2	1	1	1	3	3	3	4	4	4	4	4	4	4	4	4	4	4	4	4	4	4	4	4	4	0	0	0	0	0	0	0	0	0	0	0	0	0	0	2	2	2	1
AX-147246129	Araip.B03	132748323	Aradu.A03	131644748	2	2	2	1	1	1	3	3	3	4	4	4	4	4	4	4	4	4	4	4	4	4	4	4	4	4	4	0	0	0	0	0	0	0	0	0	0	0	0	0	0	2	2	2	1
AX-147218460	Araip.B03	132748884	Aradu.A03	131645377	2	2	2	1	1	1	3	3	3	4	4	4	4	4	4	4	4	4	4	4	4	4	4	4	4	4	4	0	0	0	0	0	0	0	0	0	0	0	0	0	0	2	2	2	1
AX-147218468	Araip.B03	132761652	Aradu.A03	131658612	2	2	2	1	1	1	3	3	3	4	4	4	4	4	4	4	4	4	4	4	4	4	4	4	4	4	4	0	0	0	0	0	0	0	0	0	0	0	0	0	0	2	2	2	1
AX-147246146	Araip.B03	132912701	Aradu.A03	131766754	2	2	2	2	1	1	3	3	3	4	4	4	4	4	4	4	4	4	4	4	4	4	4	4	4	4	4	0	0	0	0	0	0	0	0	0	0	0	0	0	0	3	2	3	2
AX-147218488	Araip.B03	133122274	Aradu.A03	131953819	2	2	2	1	1	1	3	3	3	4	4	4	4	4	4	4	4	4	4	4	4	4	4	4	4	4	4	0	0	0	0	0	0	0	0	0	0	0	0	0	0	2	2	2	1
AX-147218489	Araip.B03	133126213	Aradu.A03	131957928	2	2	2	1	1	1	3	3	3	4	4	4	4	4	4	4	4	4	4	4	4	4	4	4	4	4	4	0	0	0	0	0	0	0	0	0	0	0	0	0	0	2	2	2	1
AX-147218493	Araip.B03	133161791	Aradu.A03	131993709	2	2	2	1	1	1	3	3	3	4	4	4	4	4	4	4	4	4	4	4	4	4	4	4	4	4	4	0	0	0	0	0	0	0	0	0	0	0	0	0	0	2	2	2	1
AX-147218510	Araip.B03	133583676	Aradu.A03	132497096	2	2	2	1	1	1	3	3	3	4	4	4	4	4	4	4	4	4	4	4	4	4	4	4	4	4	4	0	0	0	0	0	0	0	0	0	0	0	0	0	0	2	2	2	1
AX-147218511	Araip.B03	133585424	Aradu.A03	132498702	2	2	2	1	1	1	3	3	3	4	4	4	4	4	4	4	4	4	4	4	4	4	4	4	4	4	4	0	0	0	0	0	0	0	0	0	0	0	0	0	0	2	2	2	1
AX-147246198	Araip.B03	133909533	Aradu.A03	132787270	2	2	2	1	1	1	3	3	3	4	4	4	4	4	4	4	4	4	4	4	4	4	4	4	4	4	4	0	0	0	0	0	0	0	0	0	0	0	0	0	0	2	2	2	1
AX-147246204	Araip.B03	133966518	Aradu.A03	132850121	2	2	2	1	1	1	3	3	3	4	4	4	4	4	4	4	4	4	4	4	4	4	4	4	4	4	4	0	0	0	0	0	0	0	0	0	0	0	0	0	0	2	2	2	1
AX-147218544	Araip.B03	133967200	Aradu.A03	132850871	2	2	2	1	1	1	3	2	3	4	4	4	4	4	4	4	4	4	4	4	4	4	4	4	4	4	4	0	0	0	0	0	0	0	0	0	0	0	0	0	0	2	2	2	1
AX-147246206	Araip.B03	134061253	Aradu.A03	132956517	2	2	2	1	1	1	3	3	3	4	4	4	4	4	4	4	4	4	4	4	4	4	4	4	4	4	4	0	0	0	0	0	0	0	0	0	0	0	0	0	0	2	2	2	1
AX-147246227	Araip.B03	134325034	Aradu.A03	133189888	2	2	2	1	1	1	3	3	3	4	4	4	4	4	4	4	4	4	4	4	4	4	4	4	4	4	4	0	0	0	0	0	0	0	0	0	0	0	0	0	0	2	2	2	1
AX-147246228	Araip.B03	134343444	Aradu.A03	133204511	2	2	2	1	1	1	3	3	3	4	4	4	4	4	4	4	4	4	4	4	4	4	4	4	4	4	4	0	0	0	0	0	0	0	0	0	0	0	0	0	0	2	2	2	1
AX-147246231	Araip.B03	134465864	Aradu.A03	133284602	2	2	2	1	1	1	3	3	3	4	4	4	4	4	4	4	4	4	4	4	4	4	4	4	4	4	4	0	0	0	0	0	0	0	0	0	0	0	0	0	0	2	2	2	1
AX-147246234	Araip.B03	134503405	Aradu.A03	133311068	2	2	2	1	1	1	3	3	3	4	4	4	4	4	4	4	4	4	4	4	4	4	4	4	4	4	4	0	0	0	0	0	0	0	0	0	0	0	0	0	0	2	2	2	1
AX-147246292	Araip.B03	135346350	Aradu.A03	134298344	1	2	2	1	1	1	3	3	3	4	4	4	4	4	4	4	4	4	4	4	4	4	4	4	4	4	4	0	0	0	0	0	0	0	0	0	0	0	0	0	0	2	2	2	1
AX-147218726	Araip.B03	135577886	Aradu.A03	134513642	2	2	2	1	1	1	3	3	3	4	4	4	4	4	4	4	4	4	4	4	4	4	4	4	4	4	4	0	0	0	0	0	0	0	0	0	0	0	0	0	0	2	2	2	1
AX-176791809	Araip.B03	135715785	Aradu.A03	134659717	2	2	2	1	1	1	2	3	3	4	4	4	4	4	4	4	4	4	4	4	4	4	4	4	4	4	4	0	0	0	0	0	0	0	0	0	0	0	0	0	0	2	2	2	2
AX-147246402	Araip.B04	605143	Aradu.A04	212348	2	2	2	1	1	1	3	3	3	4	4	4	4	4	4	4	4	4	4	4	4	4	4	4	4	4	4	0	0	0	0	0	0	0	0	0	0	0	0	0	0	2	2	2	2
AX-147246405	Araip.B04	613773	Aradu.A04	225515	2	2	2	1	1	1	3	3	3	4	4	4	4	4	4	4	4	4	4	4	4	4	4	4	4	4	4	0	0	0	0	0	0	0	0	0	0	0	0	0	0	2	2	2	2
AX-147218772	Araip.B04	626086	Aradu.A04	237303	2	2	2	1	1	1	3	3	3	4	4	4	4	4	4	4	4	4	4	4	4	4	4	4	4	4	4	0	0	0	0	0	0	0	0	0	0	0	0	0	0	2	2	2	2
AX-147218775	Araip.B04	647417	Aradu.A04	253745	2	2	2	1	1	1	3	3	3	4	4	4	4	4	4	4	4	4	4	4	4	4	4	4	4	4	4	0	0	0	0	0	0	0	0	0	0	0	0	0	0	2	2	2	2
AX-147218797	Araip.B04	855738	Aradu.A04	439052	2	2	2	1	1	1	3	3	3	4	4	4	4	4	4	4	4	4	4	4	4	4	4	4	4	4	4	0	0	0	0	0	0	0	0	0	0	0	0	0	0	2	2	2	2
AX-147218802	Araip.B04	926867	Aradu.A04	480098	2	2	2	1	1	1	3	3	3	4	4	4	4	4	4	4	4	4	4	4	4	4	4	4	4	4	4	0	0	0	0	0	0	0	0	0	0	0	0	0	0	2	2	2	2
AX-147246438	Araip.B04	939778	Aradu.A04	495610	2	2	2	0	1	1	3	3	3	4	4	4	4	4	4	4	4	4	4	4	4	4	4	4	4	4	4	0	0	0	0	0	0	0	0	0	0	0	0	0	0	2	2	1	1
AX-147246445	Araip.B04	974580	Aradu.A04	528403	2	2	2	1	1	1	3	2	3	4	4	4	4	4	4	4	4	4	4	4	4	4	4	4	4	4	4	0	0	0	0	0	0	0	0	0	0	0	0	0	0	2	2	2	2
AX-147246450	Araip.B04	998790	Aradu.A04	563312	2	2	2	1	1	1	3	3	3	4	4	4	4	4	4	4	4	4	4	4	4	4	4	4	4	4	4	0	0	0	0	0	0	0	0	0	0	0	0	0	0	3	2	3	3
AX-147246454	Araip.B04	1135241			2	2	2	1	1	1	3	3	2	4	4	4	4	4	4	4	4	4	4	4	4	4	4	4	4	4	4	0	0	0	0	0	0	0	0	0	0	0	0	0	0	2	2	2	2
AX-147246493	Araip.B04	1526345	Aradu.A04	959106	2	2	2	1	1	1	3	3	3	4	4	4	4	4	4	4	4	4	4	4	4	4	4	4	4	4	4	0	0	0	0	0	0	0	0	0	0	0	0	0	0	2	2	2	2
AX-147218981	Araip.B04	3355815	Aradu.A04	2185492	1	2	2	1	1	1	3	3	3	4	4	4	4	4	4	4	4	4	4	4	4	4	4	4	4	4	4	0	0	0	0	0	0	0	0	0	0	0	0	0	0	2	2	2	2
AX-147218994	Araip.B04	3538842	Aradu.A04	2408948	2	2	2	1	1	1	3	3	3	4	4	4	4	4	4	4	4	4	4	4	4	4	4	4	4	4	4	0	0	0	0	0	0	0	0	0	0	0	0	0	0	2	2	2	2
AX-176791444	Araip.B04	4143459	Aradu.A04	2873698	2	2	2	1	1	1	3	3	3	4	4	4	4	4	4	4	4	4	4	4	4	4	4	4	4	4	4	0	0	0	0	0	0	0	0	0	0	0	0	0	0	2	2	2	2
AX-147246740	Araip.B04	4276127	Aradu.A04	3021143	2	2	2	1	1	1	3	3	3	4	4	4	4	4	4	4	4	4	4	4	4	4	4	4	4	4	4	0	0	0	0	0	0	0	0	0	0	0	0	0	0	2	2	2	2
AX-147246768	Araip.B04	4504648	Aradu.A04	3243941	2	2	2	1	1	1	3	3	3	4	4	4	4	4	4	4	4	4	4	4	4	4	4	4	4	4	4	0	0	0	0	0	0	0	0	0	0	0	0	0	0	2	2	2	2
AX-147246793	Araip.B04	4738196	Aradu.A04	3474783	2	2	2	1	1	1	3	3	3	4	4	4	4	4	4	4	4	4	4	4	4	4	4	4	4	4	4	0	0	0	0	0	0	0	0	0	0	0	0	0	0	2	2	2	2
AX-147219131	Araip.B04	4926383	Aradu.A04	3660114	2	2	2	1	1	0	3	3	3	4	4	4	4	4	4	4	4	4	4	4	4	4	4	4	4	4	4	0	0	0	0	0	0	0	0	0	0	0	0	0	0	2	3	2	2
AX-147219133	Araip.B04	4928919	Aradu.A04	3662663	2	2	2	1	1	1	3	3	3	4	4	4	4	4	4	4	4	4	4	4	4	4	4	4	4	4	4	0	0	0	0	0	0	0	0	0	0	0	0	0	0	2	2	2	2
AX-147246871	Araip.B04	5595266	Aradu.A04	4328888	2	2	2	1	1	1	3	3	3	4	4	4	4	4	4	4	4	4	4	4	4	4	4	4	4	4	4	0	0	0	0	0	0	0	0	0	0	0	0	0	0	2	2	2	2
AX-147219174	Araip.B04	5599155	Aradu.A04	4332721	2	2	2	1	1	1	3	3	3	4	4	4	4	4	4	4	4	4	4	4	4	4	4	4	4	4	4	0	0	0	0	0	0	0	0	0	0	0	0	0	0	2	2	2	2
AX-147219176	Araip.B04	5603487	Aradu.A04	4335965	2	2	2	1	1	1	3	3	3	4	4	4	4	4	4	4	4	4	4	4	4	4	4	4	4	4	4	0	0	0	0	0	0	0	0	0	0	0	0	0	0	2	2	2	2
AX-147219207	Araip.B04	6237080	Aradu.A04	4923049	2	2	2	1	1	1	3	3	3	4	4	4	4	4	4	4	4	4	4	4	4	4	4	4	4	4	4	0	0	0	0	0	0	0	0	0	0	0	0	0	0	4	4	2	2
AX-176813312	Araip.B04	7032532	Aradu.A04	5776931	2	2	2	1	1	1	3	3	3	4	4	4	4	4	4	4	4	4	4	4	4	4	4	4	4	4	4	0	0	0	0	0	0	0	0	0	0	0	0	0	0	4	4	2	2
AX-147246972	Araip.B04	8306108	Aradu.A04	6875376	2	2	2	1	1	1	3	3	3	4	4	4	4	4	4	4	4	4	4	4	4	4	4	4	4	4	4	0	0	0	0	0	0	0	0	0	0	0	0	0	0	4	4	3	3
AX-147219499	Araip.B04	13624024	Aradu.A04	12130081	2	2	2	1	1	1	3	3	2	4	4	4	4	4	4	4	4	4	4	4	4	4	4	4	4	4	4	0	0	0	0	0	0	0	0	0	0	0	0	0	0	4	4	2	2
AX-147247176	Araip.B04	13892409	Aradu.A04	12397746	2	2	2	1	1	1	3	3	3	4	4	4	4	4	4	4	4	4	4	4	4	4	4	4	4	4	4	0	0	0	0	0	0	0	0	0	0	0	0	0	0	4	4	2	2
AX-147219534	Araip.B04	14690840	Aradu.A04	13742929	2	2	2	1	1	1	3	3	3	4	4	4	4	4	4	4	4	4	4	4	4	4	4	4	4	4	4	0	0	0	0	0	0	0	0	0	0	0	0	0	0	4	4	2	2
AX-147247289	Araip.B04	17552523	Aradu.A04	17740461	2	2	2	1	1	1	3	3	3	4	4	4	4	4	4	4	4	4	4	4	4	4	4	4	4	4	4	0	0	0	0	0	0	0	0	0	0	0	0	0	0	4	4	2	2
AX-147219682	Araip.B04	20539390	Aradu.A04	20886535	2	2	2	1	1	2	3	3	3	4	4	4	4	4	4	4	4	4	4	4	4	4	4	4	4	4	4	0	0	0	0	0	0	0	0	0	0	0	0	0	0	4	4	2	2
AX-147247365	Araip.B04	20657527	Aradu.A04	21030447	2	2	2	1	1	1	3	3	3	4	4	4	4	4	4	4	4	4	4	4	4	4	4	4	4	4	4	0	0	0	0	0	0	0	0	0	0	0	0	0	0	4	4	2	2
AX-147219694	Araip.B04	20881906	Aradu.A04	21303126	2	2	2	1	1	1	3	3	3	4	4	4	4	4	4	4	4	4	4	4	4	4	4	4	4	4	4	0	0	0	0	0	0	0	0	0	0	0	0	0	0	4	4	2	2
AX-147219697	Araip.B04	20930711	Aradu.A04	21322164	1	2	2	1	1	1	3	2	3	4	4	4	4	4	4	4	4	4	4	4	4	4	4	4	4	4	4	0	0	0	0	0	0	0	0	0	0	0	0	0	0	4	4	2	2
AX-147247393	Araip.B04	21774044	Aradu.A04	22856027	2	2	2	1	1	1	3	2	3	4	4	4	4	4	4	4	4	4	4	4	4	4	4	4	4	4	4	0	0	0	0	0	0	0	0	0	0	0	0	0	0	4	4	2	2
AX-147219734	Araip.B04	21980211	Aradu.A04	23035265	2	2	2	1	1	1	3	3	2	4	4	4	4	4	4	4	4	4	4	4	4	4	4	4	4	4	4	0	0	0	0	0	0	0	0	0	0	0	0	0	0	3	3	2	2
AX-176791378	Araip.B04	25635381	Aradu.A04	27965188	2	2	2	1	1	1	3	3	3	4	4	4	4	4	4	4	4	4	4	4	4	4	4	4	4	4	4	0	0	0	0	0	0	0	0	0	0	0	0	0	0	4	4	2	2
AX-147219775	Araip.B04	25943003	Aradu.A04	27460853	2	2	2	1	1	1	3	3	3	4	4	4	4	4	4	4	4	4	4	4	4	4	4	4	4	4	4	0	0	0	0	0	0	0	0	0	0	0	0	0	0	4	4	2	2
AX-176802055	Araip.B04	28769742	Aradu.A04	30737726	2	2	2	1	1	1	3	3	3	4	4	4	4	4	4	4	4	4	4	4	4	4	4	4	4	4	4	0	0	0	0	0	0	0	0	0	0	0	0	0	0	4	4	2	2
AX-147219820	Araip.B04	28861009	Aradu.A04	30792252	2	2	2	1	1	1	3	3	3	4	4	4	4	4	4	4	4	4	4	4	4	4	4	4	4	4	4	0	0	0	0	0	0	0	0	0	0	0	0	0	0	4	4	2	2
AX-147219826	Araip.B04	29563967	Aradu.A04	31116641	2	2	2	1	1	1	3	3	3	4	4	4	4	4	4	4	4	4	4	4	4	4	4	4	4	4	4	0	0	0	0	0	0	0	0	0	0	0	0	0	0	4	4	2	2
AX-147219844	Araip.B04	29875312	Aradu.A04	31447199	2	2	2	1	1	1	3	3	3	4	4	4	4	4	4	4	4	4	4	4	4	4	4	4	4	4	4	0	0	0	0	0	0	0	0	0	0	0	0	0	0	4	4	2	2
AX-147247505	Araip.B04	30758471	Aradu.A04	31982765	2	2	2	1	1	1	3	3	3	4	4	4	4	4	4	4	4	4	4	4	4	4	4	4	4	4	4	0	0	0	0	0	0	0	0	0	0	0	0	0	0	4	4	2	2
AX-147219865	Araip.B04	33087318	Aradu.A04	32983735	2	2	2	2	1	1	3	3	3	4	4	4	4	4	4	4	4	4	4	4	4	4	4	4	4	4	4	0	0	0	0	0	0	0	0	0	0	0	0	0	0	4	4	2	2
AX-147219866	Araip.B04	33088115	Aradu.A04	32984534	2	2	2	1	1	1	3	3	3	4	4	4	4	4	4	4	4	4	4	4	4	4	4	4	4	4	4	0	0	0	0	0	0	0	0	0	0	0	0	0	0	4	4	2	2
AX-147219903	Araip.B04	37444650	Aradu.A04	37950295	2	2	2	1	1	1	3	3	3	4	4	4	4	4	4	4	4	4	4	4	4	4	4	4	4	4	4	0	0	0	0	0	0	0	0	0	0	0	0	0	0	4	4	2	2
AX-147219906	Araip.B04	37601992	Aradu.A04	38089388	2	2	2	1	1	1	3	3	3	4	4	4	4	4	4	4	4	4	4	4	4	4	4	4	4	4	4	0	0	0	0	0	0	0	0	0	0	0	0	0	0	4	4	2	2
AX-147219925	Araip.B04	39497397	Aradu.A04	39358203	2	2	2	1	1	1	3	3	2	4	4	4	4	4	4	4	4	4	4	4	4	4	4	4	4	4	4	0	0	0	0	0	0	0	0	0	0	0	0	0	0	4	4	2	2
AX-147247577	Araip.B04	40059392	Aradu.A04	40133384	2	2	2	1	1	1	3	3	2	4	4	4	4	4	4	4	4	4	4	4	4	4	4	4	4	4	4	0	0	0	0	0	0	0	0	0	0	0	0	0	0	4	4	2	2
AX-147219935	Araip.B04	40061129	Aradu.A04	40135413	2	2	2	1	1	1	3	3	3	4	4	4	4	4	4	4	4	4	4	4	4	4	4	4	4	4	4	0	0	0	0	0	0	0	0	0	0	0	0	0	0	4	4	2	2
AX-147247590	Araip.B04	41739783	Aradu.A04	41730572	2	2	2	1	1	1	3	3	3	4	4	4	4	4	4	4	4	4	4	4	4	4	4	4	4	4	4	0	0	0	0	0	0	0	0	0	0	0	0	0	0	4	4	2	2
AX-147220005	Araip.B04	45422672	Aradu.A04	45712411	2	2	2	1	1	1	3	3	3	4	4	4	4	4	4	4	4	4	4	4	4	4	4	4	4	4	4	0	0	0	0	0	0	0	0	0	0	0	0	0	0	4	4	3	3
AX-176804233	Araip.B04	65175133	Aradu.A04	73031851	2	2	2	2	1	1	3	3	3	4	4	4	4	4	4	4	4	4	4	4	4	4	4	4	4	4	4	0	0	0	0	0	0	0	0	0	0	0	0	0	0	4	4	3	3
AX-147247670	Araip.B04	72562327	Aradu.A04	52665889	2	2	2	1	1	1	3	3	3	4	4	4	4	4	4	4	4	4	4	4	4	4	4	4	4	4	4	0	0	0	0	0	0	0	0	0	0	0	0	0	0	4	4	2	2
AX-147247672	Araip.B04	73136017	Aradu.A04	52337100	2	2	2	1	1	1	3	3	3	4	4	4	4	4	4	4	4	4	4	4	4	4	4	4	4	4	4	0	0	0	0	0	0	0	0	0	0	0	0	0	0	4	4	2	2
AX-147247675	Araip.B04	73934886	Aradu.A04	52418100	2	2	2	1	1	1	3	3	3	4	4	4	4	4	4	4	4	4	4	4	4	4	4	4	4	4	4	0	0	0	0	0	0	0	0	0	0	0	0	0	0	4	4	2	2
AX-147220151	Araip.B04	82330014	Aradu.A04	76469234	2	2	2	1	1	1	3	3	3	4	4	4	4	4	4	4	4	4	4	4	4	4	4	4	4	4	4	0	0	0	0	0	0	0	0	0	0	0	0	0	0	4	4	2	2
AX-147220164	Araip.B04	82845048	Aradu.A04	77271279	2	2	2	1	1	1	3	3	3	4	4	4	4	4	4	4	4	4	4	4	4	4	4	4	4	4	4	0	0	0	0	0	0	0	0	0	0	0	0	0	0	4	4	2	2
AX-147247739	Araip.B04	82846208	Aradu.A04	77272369	2	2	2	1	1	2	3	3	3	4	4	4	4	4	4	4	4	4	4	4	4	4	4	4	4	4	4	0	0	0	0	0	0	0	0	0	0	0	0	0	0	3	3	2	2
AX-147220197	Araip.B04	85261716	Aradu.A04	80024591	2	2	2	1	1	1	3	3	3	4	4	4	4	4	4	4	4	4	4	4	4	4	4	4	4	4	4	0	0	0	0	0	0	0	0	0	0	0	0	0	0	4	4	2	2
AX-147220222	Araip.B04	89158993	Aradu.A04	82272796	2	3	2	1	1	1	3	3	3	4	4	4	4	4	4	4	4	4	4	4	4	4	4	4	4	4	4	0	0	0	0	0	0	0	0	0	0	0	0	0	0	4	4	2	2
AX-147220225	Araip.B04	89248644	Aradu.A04	82451216	2	2	2	1	1	1	3	3	3	4	4	4	4	4	4	4	4	4	4	4	4	4	4	4	4	4	4	0	0	0	0	0	0	0	0	0	0	0	0	0	0	4	4	2	2
AX-147220226	Araip.B04	89248968	Aradu.A04	82451540	2	2	2	1	1	1	3	3	3	4	4	4	4	4	4	4	4	4	4	4	4	4	4	4	4	4	4	0	0	0	0	0	0	0	0	0	0	0	0	0	0	4	4	2	2
AX-147220229	Araip.B04	89464090	Aradu.A04	82565788	2	2	2	1	1	1	3	3	2	4	4	4	4	4	4	4	4	4	4	4	4	4	4	4	4	4	4	0	0	0	0	0	0	0	0	0	0	0	0	0	0	3	3	2	2
AX-176818361	Araip.B04	96272771	Aradu.A04	15800317	2	2	2	2	1	1	3	3	2	4	4	4	4	4	4	4	4	4	4	4	4	4	4	4	4	4	4	0	0	0	0	0	0	0	0	0	0	0	0	0	0	4	3	4	3
AX-147220378	Araip.B04	105666540	Aradu.A04	95805914	2	2	2	1	1	1	3	3	3	4	4	4	4	4	4	4	4	4	4	4	4	4	4	4	4	4	4	0	0	0	0	0	0	0	0	0	0	0	0	0	0	4	4	2	2
AX-147220399	Araip.B04	107250500	Aradu.A04	97612161	2	2	2	1	1	1	3	3	3	4	4	4	4	4	4	4	4	4	4	4	4	4	4	4	4	4	4	0	0	0	0	0	0	0	0	0	0	0	0	0	0	4	4	2	2
AX-147248087	Araip.B04	113994778	Aradu.A04	105407118	2	1	2	1	1	1	3	3	3	4	4	4	4	4	4	4	4	4	4	4	4	4	4	4	4	4	4	0	0	0	0	0	0	0	0	0	0	0	0	0	0	4	4	2	2
AX-147248329	Araip.B04	121585570	Aradu.A04	112421007	2	2	2	1	1	1	3	3	3	4	4	4	4	4	4	4	4	4	4	4	4	4	4	4	4	4	4	0	0	0	0	0	0	0	0	0	0	0	0	0	0	4	4	2	2
AX-147220845	Araip.B04	123667888	Aradu.A04	113660723	2	2	2	1	1	1	3	3	3	4	4	4	4	4	4	4	4	4	4	4	4	4	4	4	4	4	4	0	0	0	0	0	0	0	0	0	0	0	0	0	0	4	4	2	2
AX-147248402	Araip.B04	124023584	Aradu.A04	114263030	2	2	2	1	1	1	3	3	3	4	4	4	4	4	4	4	4	4	4	4	4	4	4	4	4	4	4	0	0	0	0	0	0	0	0	0	0	0	0	0	0	4	4	2	2
AX-176791631	Araip.B04	124301830	Aradu.A04	114529732	2	2	2	1	2	1	2	3	3	4	4	4	4	4	4	4	4	4	4	4	4	4	4	4	4	4	4	0	0	0	0	0	0	0	0	0	0	0	0	0	0	3	3	2	2
AX-147220890	Araip.B04	124425964	Aradu.A04	114770169	2	2	2	1	1	2	3	3	3	4	4	4	4	4	4	4	4	4	4	4	4	4	4	4	4	4	4	0	0	0	0	0	0	0	0	0	0	0	0	0	0	4	4	2	2
AX-147248448	Araip.B04	124804923	Aradu.A04	115135612	2	2	2	1	1	1	3	3	3	4	4	4	4	4	4	4	4	4	4	4	4	4	4	4	4	4	4	0	0	0	0	0	0	0	0	0	0	0	0	0	0	4	4	2	2
AX-147248451	Araip.B04	124824629			2	2	2	1	1	1	3	3	3	4	4	4	4	4	4	4	4	4	4	4	4	4	4	4	4	4	4	0	0	0	0	0	0	0	0	0	0	0	0	0	0	4	4	2	2
AX-147220907	Araip.B04	124824690	Aradu.A04	115160396	2	2	2	1	1	1	3	3	3	4	4	4	4	4	4	4	4	4	4	4	4	4	4	4	4	4	4	0	0	0	0	0	0	0	0	0	0	0	0	0	0	4	4	2	2
AX-176797190	Araip.B04	124910656	Aradu.A02	32572604	2	2	2	1	1	1	3	2	3	4	4	4	4	4	4	4	4	4	4	4	4	4	4	4	4	4	4	0	0	0	0	0	0	0	0	0	0	0	0	0	0	2	3	1	2
AX-147248467	Araip.B04	125216296	Aradu.A04	115594854	2	2	2	1	1	1	3	3	3	4	4	4	4	4	4	4	4	4	4	4	4	4	4	4	4	4	4	0	0	0	0	0	0	0	0	0	0	0	0	0	0	4	4	2	2
AX-147220920	Araip.B04	125223814	Aradu.A04	115602298	2	2	2	1	1	1	3	3	3	4	4	4	4	4	4	4	4	4	4	4	4	4	4	4	4	4	4	0	0	0	0	0	0	0	0	0	0	0	0	0	0	4	4	2	2
AX-147220945	Araip.B04	125386107	Aradu.A04	115689355	2	2	2	1	1	1	3	3	3	4	4	4	4	4	4	4	4	4	4	4	4	4	4	4	4	4	4	0	0	0	0	0	0	0	0	0	0	0	0	0	0	4	4	3	3
AX-147220948	Araip.B04	125386428	Aradu.A04	115689676	2	2	2	1	1	1	3	3	3	4	4	4	4	4	4	4	4	4	4	4	4	4	4	4	4	4	4	0	0	0	0	0	0	0	0	0	0	0	0	0	0	4	4	2	2
AX-147248476	Araip.B04	125440304	Aradu.A04	115700936	2	2	2	1	1	1	3	3	3	4	4	4	4	4	4	4	4	4	4	4	4	4	4	4	4	4	4	0	0	0	0	0	0	0	0	0	0	0	0	0	0	4	4	2	2
AX-147248530	Araip.B04	126553108	Aradu.A04	116851503	2	2	2	1	1	1	3	3	3	4	4	4	4	4	4	4	4	4	4	4	4	4	4	4	4	4	4	0	0	0	0	0	0	0	0	0	0	0	0	0	0	4	4	2	2
AX-147248574	Araip.B04	127790198	Aradu.A04	117864297	2	2	2	1	1	1	3	3	3	4	4	4	4	4	4	4	4	4	4	4	4	4	4	4	4	4	4	0	0	0	0	0	0	0	0	0	0	0	0	0	0	4	4	2	2
AX-176791603	Araip.B04	127793072	Aradu.A04	117867193	2	2	2	0	1	1	3	3	3	4	4	4	4	4	4	4	4	4	4	4	4	4	4	4	4	4	4	0	0	0	0	0	0	0	0	0	0	0	0	0	0	4	4	2	2
AX-147221046	Araip.B04	127838316	Aradu.A04	117913672	2	2	2	1	1	1	3	3	3	4	4	4	4	4	4	4	4	4	4	4	4	4	4	4	4	4	4	0	0	0	0	0	0	0	0	0	0	0	0	0	0	4	4	2	2
AX-147248586	Araip.B04	128031406	Aradu.A04	118071448	2	2	2	1	1	1	3	3	3	4	4	4	4	4	4	4	4	4	4	4	4	4	4	4	4	4	4	0	0	0	0	0	0	0	0	0	0	0	0	0	0	4	4	2	2
AX-147248617	Araip.B04	128469894	Aradu.A04	118498043	2	2	2	1	1	1	3	3	3	4	4	4	4	4	4	4	4	4	4	4	4	4	4	4	4	4	4	0	0	0	0	0	0	0	0	0	0	0	0	0	0	4	4	2	2
AX-147221122	Araip.B04	129162026	Aradu.A04	119159203	2	2	2	1	1	2	3	3	3	4	4	4	4	4	4	4	4	4	4	4	4	4	4	4	4	4	4	0	0	0	0	0	0	0	0	0	0	0	0	0	0	2	1	2	2
AX-147221129	Araip.B04	129281761	Aradu.A04	119291262	2	2	2	2	1	1	3	3	3	4	4	4	4	4	4	4	4	4	4	4	4	4	4	4	4	4	4	0	0	0	0	0	0	0	0	0	0	0	0	0	0	2	1	2	2
AX-147221130	Araip.B04	129281779	Aradu.A04	119291280	2	2	2	1	1	1	3	3	3	4	4	4	4	4	4	4	4	4	4	4	4	4	4	4	4	4	4	0	0	0	0	0	0	0	0	0	0	0	0	0	0	2	1	2	2
AX-147221138	Araip.B04	129294392	Aradu.A04	119303830	2	2	2	1	1	1	3	3	3	4	4	4	4	4	4	4	4	4	4	4	4	4	4	4	4	4	4	0	0	0	0	0	0	0	0	0	0	0	0	0	0	2	1	2	2
AX-147221139	Araip.B04	129294434	Aradu.A04	119303872	2	2	2	1	1	1	3	3	3	4	4	4	4	4	4	4	4	4	4	4	4	4	4	4	4	4	4	0	0	0	0	0	0	0	0	0	0	0	0	0	0	2	1	2	2
AX-176792024	Araip.B04	129295525	Aradu.A04	119304853	2	2	2	1	1	1	3	3	3	4	4	4	4	4	4	4	4	4	4	4	4	4	4	4	4	4	4	0	0	0	0	0	0	0	0	0	0	0	0	0	0	2	1	2	2
AX-147221160	Araip.B04	129385417	Aradu.A04	119365410	2	2	2	1	1	1	3	2	3	4	4	4	4	4	4	4	4	4	4	4	4	4	4	4	4	4	4	0	0	0	0	0	0	0	0	0	0	0	0	0	0	2	1	2	2
AX-147221179	Araip.B04	129536508	Aradu.A04	119498071	2	2	2	1	1	1	3	3	3	4	4	4	4	4	4	4	4	4	4	4	4	4	4	4	4	4	4	0	0	0	0	0	0	0	0	0	0	0	0	0	0	2	1	2	2
AX-176812310	Araip.B04	129543048	Aradu.A04	119503006	2	2	2	1	1	1	3	3	3	4	4	4	4	4	4	4	4	4	4	4	4	4	4	4	4	4	4	0	0	0	0	0	0	0	0	0	0	0	0	0	0	2	1	2	2
AX-147221194	Araip.B04	129677403	Aradu.A04	119628687	2	2	2	1	1	1	3	3	3	4	4	4	4	4	4	4	4	4	4	4	4	4	4	4	4	4	4	0	0	0	0	0	0	0	0	0	0	0	0	0	0	2	1	2	2
AX-147221203	Araip.B04	129732934	Aradu.A04	119678216	2	2	2	1	1	1	2	3	3	4	4	4	4	4	4	4	4	4	4	4	4	4	4	4	4	4	4	0	0	0	0	0	0	0	0	0	0	0	0	0	0	2	1	2	2
AX-147221208	Araip.B04	129757949	Aradu.A04	119701473	2	2	2	1	1	1	3	3	3	4	4	4	4	4	4	4	4	4	4	4	4	4	4	4	4	4	4	0	0	0	0	0	0	0	0	0	0	0	0	0	0	2	1	2	2
AX-147221209	Araip.B04	129769129	Aradu.A04	119710713	2	2	2	1	1	1	3	3	3	4	4	4	4	4	4	4	4	4	4	4	4	4	4	4	4	4	4	0	0	0	0	0	0	0	0	0	0	0	0	0	0	2	1	2	2
AX-176791787	Araip.B04	129794963	Aradu.A04	119734516	2	2	2	1	1	1	3	3	3	4	4	4	4	4	4	4	4	4	4	4	4	4	4	4	4	4	4	0	0	0	0	0	0	0	0	0	0	0	0	0	0	2	1	2	2
AX-147221211	Araip.B04	129796095	Aradu.A04	119735718	2	2	2	1	1	1	3	3	3	4	4	4	4	4	4	4	4	4	4	4	4	4	4	4	4	4	4	0	0	0	0	0	0	0	0	0	0	0	0	0	0	2	1	2	2
AX-147221212	Araip.B04	129799672	Aradu.A04	119739257	2	2	1	1	1	1	3	3	3	4	4	4	4	4	4	4	4	4	4	4	4	4	4	4	4	4	4	0	0	0	0	0	0	0	0	0	0	0	0	0	0	2	1	2	2
AX-147248730	Araip.B04	129989016	Aradu.A04	119906353	2	2	2	1	1	2	3	3	3	4	4	4	4	4	4	4	4	4	4	4	4	4	4	4	4	4	4	0	0	0	0	0	0	0	0	0	0	0	0	0	0	2	1	2	2
AX-147248735	Araip.B04	130112475	Aradu.A04	120052696	2	2	2	1	1	1	3	3	3	4	4	4	4	4	4	4	4	4	4	4	4	4	4	4	4	4	4	0	0	0	0	0	0	0	0	0	0	0	0	0	0	2	1	2	2
AX-147248739	Araip.B04	130210807	Aradu.A04	120133795	1	2	2	1	1	1	3	3	3	4	4	4	4	4	4	4	4	4	4	4	4	4	4	4	4	4	4	0	0	0	0	0	0	0	0	0	0	0	0	0	0	2	1	2	2
AX-147248741	Araip.B04	130214314	Aradu.A04	120137038	1	2	2	1	1	1	2	3	3	4	4	4	4	4	4	4	4	4	4	4	4	4	4	4	4	4	4	0	0	0	0	0	0	0	0	0	0	0	0	0	0	2	1	2	2
AX-147248742	Araip.B04	130258465	Aradu.A04	120180977	2	2	2	1	1	1	3	3	3	4	4	4	4	4	4	4	4	4	4	4	4	4	4	4	4	4	4	0	0	0	0	0	0	0	0	0	0	0	0	0	0	2	1	2	2
AX-147248749	Araip.B04	130287810	Aradu.A04	120201804	2	2	2	1	1	1	3	3	3	4	4	4	4	4	4	4	4	4	4	4	4	4	4	4	4	4	4	0	0	0	0	0	0	0	0	0	0	0	0	0	0	2	1	2	2
AX-176791727	Araip.B04	130301282	Aradu.A04	120211414	2	2	2	1	1	1	3	3	3	4	4	4	4	4	4	4	4	4	4	4	4	4	4	4	4	4	4	0	0	0	0	0	0	0	0	0	0	0	0	0	0	2	1	2	2
AX-147248761	Araip.B04	130458494	Aradu.A04	120331674	2	2	2	1	1	2	3	3	3	4	4	4	4	4	4	4	4	4	4	4	4	4	4	4	4	4	4	0	0	0	0	0	0	0	0	0	0	0	0	0	0	2	1	2	2
AX-147221256	Araip.B04	130475823	Aradu.A04	120352138	2	2	2	1	1	1	3	3	3	4	4	4	4	4	4	4	4	4	4	4	4	4	4	4	4	4	4	0	0	0	0	0	0	0	0	0	0	0	0	0	0	2	1	2	2
AX-147221258	Araip.B04	130478505	Aradu.A04	120354812	2	2	2	1	1	1	3	3	3	4	4	4	4	4	4	4	4	4	4	4	4	4	4	4	4	4	4	0	0	0	0	0	0	0	0	0	0	0	0	0	0	2	1	2	2
AX-147248765	Araip.B04	130478760	Aradu.A04	120354997	2	2	2	1	1	1	3	3	3	4	4	4	4	4	4	4	4	4	4	4	4	4	4	4	4	4	4	0	0	0	0	0	0	0	0	0	0	0	0	0	0	2	1	2	2
AX-147221259	Araip.B04	130527180	Aradu.A04	120358164	2	2	2	1	1	1	3	3	3	4	4	4	4	4	4	4	4	4	4	4	4	4	4	4	4	4	4	0	0	0	0	0	0	0	0	0	0	0	0	0	0	2	1	2	2
AX-176815295	Araip.B04	130848132	Aradu.A04	120669932	2	2	2	1	1	1	3	3	3	4	4	4	4	4	4	4	4	4	4	4	4	4	4	4	4	4	4	0	0	0	0	0	0	0	0	0	0	0	0	0	0	2	1	2	2
AX-147248787	Araip.B04	130856189	Aradu.A04	120675421	2	2	2	1	1	1	3	3	3	4	4	4	4	4	4	4	4	4	4	4	4	4	4	4	4	4	4	0	0	0	0	0	0	0	0	0	0	0	0	0	0	2	1	2	2
AX-147248798	Araip.B04	130877416	Aradu.A04	120694202	2	2	2	1	1	1	3	3	3	4	4	4	4	4	4	4	4	4	4	4	4	4	4	4	4	4	4	0	0	0	0	0	0	0	0	0	0	0	0	0	0	2	1	2	2
AX-147221270	Araip.B04	130886129	Aradu.A04	120697576	2	1	2	1	1	1	3	3	3	4	4	4	4	4	4	4	4	4	4	4	4	4	4	4	4	4	4	0	0	0	0	0	0	0	0	0	0	0	0	0	0	2	2	2	2
AX-147221689	Araip.B05	8412196	Aradu.A05	7999003	2	2	2	1	1	1	3	2	3	4	4	4	4	4	4	4	4	4	4	4	4	4	4	4	4	4	4	0	0	0	0	0	0	0	0	0	0	0	0	0	0	0	0	0	0
AX-147249129	Araip.B05	8588087	Aradu.A05	8229825	2	2	2	1	1	1	3	3	3	4	4	4	4	4	4	4	4	4	4	4	4	4	4	4	4	4	4	0	0	0	0	0	0	0	0	0	0	0	0	0	0	0	0	0	0
AX-147221764	Araip.B05	10904683	Aradu.A05	10109135	1	2	2	1	1	1	3	3	3	4	4	4	4	4	4	4	4	4	4	4	4	4	4	4	4	4	4	0	0	0	0	0	0	0	0	0	0	0	0	0	0	0	0	0	0
AX-147221883	Araip.B05	14568741	Aradu.A05	13471013	2	2	2	1	1	1	3	3	3	4	4	4	4	4	4	4	4	4	4	4	4	4	4	4	4	4	4	0	0	0	0	0	0	0	0	0	0	0	0	0	0	0	0	0	0
AX-147221927	Araip.B05	15083291	Aradu.A05	14390839	2	2	2	1	1	1	3	3	3	4	4	4	4	4	4	4	4	4	4	4	4	4	4	4	4	4	4	0	0	0	0	0	0	0	0	0	0	0	0	0	0	0	0	0	0
AX-147249346	Araip.B05	15195416	Aradu.A05	14490578	2	2	2	1	1	1	3	3	3	4	4	4	4	4	4	4	4	4	4	4	4	4	4	4	4	4	4	0	0	0	0	0	0	0	0	0	0	0	0	0	0	0	0	0	0
AX-147221954	Araip.B05	15741163	Aradu.A05	14974031	1	2	2	1	1	1	3	3	3	4	4	4	4	4	4	4	4	4	4	4	4	4	4	4	4	4	4	0	0	0	0	0	0	0	0	0	0	0	0	0	0	0	0	0	0
AX-147221978	Araip.B05	16191344	Aradu.A05	15419135	2	2	2	1	1	1	3	3	3	4	4	4	4	4	4	4	4	4	4	4	4	4	4	4	4	4	4	0	0	0	0	0	0	0	0	0	0	0	0	0	0	0	0	0	0
AX-147221989	Araip.B05	16532238	Aradu.A05	15942607	2	2	2	1	1	1	3	3	3	4	4	4	4	4	4	4	4	4	4	4	4	4	4	4	4	4	4	0	0	0	0	0	0	0	0	0	0	0	0	0	0	0	0	0	0
AX-147222012	Araip.B05	17007334	Aradu.A05	16447510	2	2	2	1	1	1	3	3	3	4	4	4	4	4	4	4	4	4	4	4	4	4	4	4	4	4	4	0	0	0	0	0	0	0	0	0	0	0	0	0	0	0	0	0	0
AX-176822451	Araip.B05	17360020	Aradu.A05	16807012	2	2	2	1	1	0	3	2	3	4	4	4	4	4	4	4	4	4	4	4	4	4	4	4	4	4	4	0	0	0	0	0	0	0	0	0	0	0	0	0	0	2	3	1	2
AX-147249465	Araip.B05	17911735	Aradu.A05	17514990	2	2	2	1	1	1	3	3	3	4	4	4	4	4	4	4	4	4	4	4	4	4	4	4	4	4	4	0	0	0	0	0	0	0	0	0	0	0	0	0	0	2	2	1	2
AX-147249488	Araip.B05	18463245	Aradu.A05	18200567	2	2	2	1	1	1	3	3	3	4	4	4	4	4	4	4	4	4	4	4	4	4	4	4	4	4	4	0	0	0	0	0	0	0	0	0	0	0	0	0	0	2	2	1	2
AX-147249507	Araip.B05	19001619	Aradu.A05	18599479	2	2	2	1	1	1	3	3	3	4	4	4	4	4	4	4	4	4	4	4	4	4	4	4	4	4	4	0	0	0	0	0	0	0	0	0	0	0	0	0	0	2	2	1	2
AX-147222120	Araip.B05	19381313	Aradu.A05	19021922	2	2	2	1	1	1	3	2	3	4	4	4	4	4	4	4	4	4	4	4	4	4	4	4	4	4	4	0	0	0	0	0	0	0	0	0	0	0	0	0	0	2	2	1	2
AX-147222143	Araip.B05	20301138	Aradu.A05	20105688	2	2	2	2	1	1	3	3	3	4	4	4	4	4	4	4	4	4	4	4	4	4	4	4	4	4	4	0	0	0	0	0	0	0	0	0	0	0	0	0	0	2	2	1	2
AX-147222144	Araip.B05	20304502	Aradu.A05	20108162	2	2	2	1	1	1	3	3	3	4	4	4	4	4	4	4	4	4	4	4	4	4	4	4	4	4	4	0	0	0	0	0	0	0	0	0	0	0	0	0	0	2	2	1	2
AX-147249551	Araip.B05	20374119	Aradu.A05	20276536	2	2	2	1	1	1	3	3	2	4	4	4	4	4	4	4	4	4	4	4	4	4	4	4	4	4	4	0	0	0	0	0	0	0	0	0	0	0	0	0	0	2	2	1	2
AX-147222145	Araip.B05	20375298	Aradu.A05	20277717	2	2	2	1	1	1	3	3	3	4	4	4	4	4	4	4	4	4	4	4	4	4	4	4	4	4	4	0	0	0	0	0	0	0	0	0	0	0	0	0	0	2	2	1	2
AX-147222149	Araip.B05	20484328	Aradu.A05	20435067	1	2	2	1	1	1	3	3	2	4	4	4	4	4	4	4	4	4	4	4	4	4	4	4	4	4	4	0	0	0	0	0	0	0	0	0	0	0	0	0	0	2	2	1	2
AX-147249561	Araip.B05	20689920	Aradu.A05	20640288	2	2	2	1	1	1	3	3	3	4	4	4	4	4	4	4	4	4	4	4	4	4	4	4	4	4	4	0	0	0	0	0	0	0	0	0	0	0	0	0	0	2	2	1	2
AX-147249566	Araip.B05	20700172	Aradu.A05	20650119	2	2	2	1	1	1	3	2	3	4	4	4	4	4	4	4	4	4	4	4	4	4	4	4	4	4	4	0	0	0	0	0	0	0	0	0	0	0	0	0	0	2	2	1	2
AX-147222233	Araip.B05	23609382	Aradu.A05	23412190	2	2	2	1	1	1	2	3	3	4	4	4	4	4	4	4	4	4	4	4	4	4	4	4	4	4	4	0	0	0	0	0	0	0	0	0	0	0	0	0	0	2	2	1	2
AX-147222240	Araip.B05	24237071	Aradu.A05	23874903	2	2	2	1	1	1	3	3	2	4	4	4	4	4	4	4	4	4	4	4	4	4	4	4	4	4	4	0	0	0	0	0	0	0	0	0	0	0	0	0	0	2	2	1	2
AX-147249670	Araip.B05	24364583	Aradu.A05	23984847	2	2	2	1	1	1	3	3	3	4	4	4	4	4	4	4	4	4	4	4	4	4	4	4	4	4	4	0	0	0	0	0	0	0	0	0	0	0	0	0	0	2	2	1	2
AX-147222275	Araip.B05	25428335	Aradu.A05	25144255	2	2	2	1	1	1	3	3	3	4	4	4	4	4	4	4	4	4	4	4	4	4	4	4	4	4	4	0	0	0	0	0	0	0	0	0	0	0	0	0	0	2	2	1	2
AX-147249686	Araip.B05	25429346	Aradu.A05	25145195	2	2	2	1	1	1	3	3	3	4	4	4	4	4	4	4	4	4	4	4	4	4	4	4	4	4	4	0	0	0	0	0	0	0	0	0	0	0	0	0	0	2	2	1	2
AX-147222276	Araip.B05	25472037	Aradu.A05	25200285	2	2	2	1	1	1	3	3	3	4	4	4	4	4	4	4	4	4	4	4	4	4	4	4	4	4	4	0	0	0	0	0	0	0	0	0	0	0	0	0	0	2	2	1	2
AX-147249694	Araip.B05	25495553	Aradu.A05	25299465	2	2	2	2	1	1	3	3	3	4	4	4	4	4	4	4	4	4	4	4	4	4	4	4	4	4	4	0	0	0	0	0	0	0	0	0	0	0	0	0	0	2	2	1	2
AX-147222312	Araip.B05	27137638	Aradu.A05	27385898	2	2	2	1	1	1	3	3	3	4	4	4	4	4	4	4	4	4	4	4	4	4	4	4	4	4	4	0	0	0	0	0	0	0	0	0	0	0	0	0	0	2	2	1	2
AX-147249821	Araip.B05	32115358	Aradu.A05	36514606	2	2	2	1	1	1	3	3	3	4	4	4	4	4	4	4	4	4	4	4	4	4	4	4	4	4	4	0	0	0	0	0	0	0	0	0	0	0	0	0	0	2	2	1	2
AX-147249849	Araip.B05	35119388	Aradu.A05	39588224	2	2	2	1	1	2	3	3	3	4	4	4	4	4	4	4	4	4	4	4	4	4	4	4	4	4	4	0	0	0	0	0	0	0	0	0	0	0	0	0	0	2	2	1	2
AX-147249866	Araip.B05	36677397	Aradu.A05	50526170	2	2	2	1	1	1	3	3	3	4	4	4	4	4	4	4	4	4	4	4	4	4	4	4	4	4	4	0	0	0	0	0	0	0	0	0	0	0	0	0	0	2	2	1	2
AX-176799196	Araip.B05	41408502	Aradu.A05	47123425	2	2	2	2	1	1	3	3	3	4	4	4	4	4	4	4	4	4	4	4	4	4	4	4	4	4	4	0	0	0	0	0	0	0	0	0	0	0	0	0	0	2	2	1	2
AX-147222470	Araip.B05	43380629	Aradu.A05	48447652	2	2	2	1	1	1	3	3	3	4	4	4	4	4	4	4	4	4	4	4	4	4	4	4	4	4	4	0	0	0	0	0	0	0	0	0	0	0	0	0	0	2	2	1	2
AX-147222478	Araip.B05	43415063	Aradu.A05	48516214	2	2	2	1	1	1	3	3	3	4	4	4	4	4	4	4	4	4	4	4	4	4	4	4	4	4	4	0	0	0	0	0	0	0	0	0	0	0	0	0	0	2	2	1	2
AX-147249899	Araip.B05	44899614	Aradu.A05	50375090	2	2	2	1	1	1	3	3	3	4	4	4	4	4	4	4	4	4	4	4	4	4	4	4	4	4	4	0	0	0	0	0	0	0	0	0	0	0	0	0	0	2	2	1	2
AX-147222548	Araip.B05	55127290	Aradu.A05	56709296	2	2	2	1	1	1	3	3	2	4	4	4	4	4	4	4	4	4	4	4	4	4	4	4	4	4	4	0	0	0	0	0	0	0	0	0	0	0	0	0	0	2	2	1	2
AX-147222618	Araip.B05	60781205	Aradu.A05	72447867	2	2	2	1	1	1	3	3	3	4	4	4	4	4	4	4	4	4	4	4	4	4	4	4	4	4	4	0	0	0	0	0	0	0	0	0	0	0	0	0	0	2	2	1	2
AX-147222619	Araip.B05	80684437	Aradu.A05	73728293	2	2	2	1	1	1	3	3	3	4	4	4	4	4	4	4	4	4	4	4	4	4	4	4	4	4	4	0	0	0	0	0	0	0	0	0	0	0	0	0	0	2	2	1	2
AX-147222630	Araip.B05	86450317	Aradu.A05	76116067	2	2	2	1	1	1	3	3	2	4	4	4	4	4	4	4	4	4	4	4	4	4	4	4	4	4	4	0	0	0	0	0	0	0	0	0	0	0	0	0	0	2	2	1	2
AX-176803153	Araip.B05	112860495	Aradu.A05	109809385	2	2	2	1	1	2	3	3	3	4	4	4	4	4	4	4	4	4	4	4	4	4	4	4	4	4	4	0	0	0	0	0	0	0	0	0	0	0	0	0	0	2	2	1	2
AX-147250167	Araip.B05	116226836	Aradu.A05	102871076	2	2	2	1	1	1	3	3	3	4	4	4	4	4	4	4	4	4	4	4	4	4	4	4	4	4	4	0	0	0	0	0	0	0	0	0	0	0	0	0	0	2	2	1	2
AX-147250204	Araip.B05	117692967	Aradu.A05	102470730	2	2	2	1	1	1	3	3	3	4	4	4	4	4	4	4	4	4	4	4	4	4	4	4	4	4	4	0	0	0	0	0	0	0	0	0	0	0	0	0	0	2	2	1	2
AX-147250205	Araip.B05	117696394	Aradu.A05	102467634	2	2	2	1	1	1	3	3	3	4	4	4	4	4	4	4	4	4	4	4	4	4	4	4	4	4	4	0	0	0	0	0	0	0	0	0	0	0	0	0	0	2	2	1	2
AX-147223592	Araip.B05	119341183	Aradu.A05	102119375	2	2	2	1	1	1	3	3	3	4	4	4	4	4	4	4	4	4	4	4	4	4	4	4	4	4	4	0	0	0	0	0	0	0	0	0	0	0	0	0	0	2	2	1	2
AX-176815565	Araip.B05	120888173	Aradu.A10	100805345	2	2	2	1	1	1	3	3	3	4	4	4	4	4	4	4	4	4	4	4	4	4	4	4	4	4	4	0	0	0	0	0	0	0	0	0	0	0	0	0	0	2	3	2	2
AX-147250268	Araip.B05	120985080	Aradu.A05	101370320	2	2	2	1	1	1	3	3	3	4	4	4	4	4	4	4	4	4	4	4	4	4	4	4	4	4	4	0	0	0	0	0	0	0	0	0	0	0	0	0	0	2	2	1	2
AX-147250281	Araip.B05	121996273	Aradu.A05	101012374	2	2	2	1	1	1	3	3	3	4	4	4	4	4	4	4	4	4	4	4	4	4	4	4	4	4	4	0	0	0	0	0	0	0	0	0	0	0	0	0	0	2	2	1	2
AX-147223509	Araip.B05	122956216	Aradu.A05	100502531	2	2	2	1	1	1	3	3	3	4	4	4	4	4	4	4	4	4	4	4	4	4	4	4	4	4	4	0	0	0	0	0	0	0	0	0	0	0	0	0	0	2	2	1	2
AX-147223504	Araip.B05	123153834	Aradu.A05	100310465	2	2	2	0	1	1	3	3	3	4	4	4	4	4	4	4	4	4	4	4	4	4	4	4	4	4	4	0	0	0	0	0	0	0	0	0	0	0	0	0	0	2	2	1	2
AX-147250340	Araip.B05	123988028	Aradu.A05	99970045	2	2	2	1	1	1	3	3	3	4	4	4	4	4	4	4	4	4	4	4	4	4	4	4	4	4	4	0	0	0	0	0	0	0	0	0	0	0	0	0	0	2	2	1	2
AX-147223490	Araip.B05	123991198	Aradu.A05	99966888	1	2	2	1	1	1	3	3	3	4	4	4	4	4	4	4	4	4	4	4	4	4	4	4	4	4	4	0	0	0	0	0	0	0	0	0	0	0	0	0	0	2	2	1	2
AX-147250353	Araip.B05	124718344	Aradu.A05	99785287	2	2	2	1	1	1	3	3	2	4	4	4	4	4	4	4	4	4	4	4	4	4	4	4	4	4	4	0	0	0	0	0	0	0	0	0	0	0	0	0	0	2	2	1	2
AX-147250365	Araip.B05	124856643	Aradu.A05	99709238	2	2	2	1	1	1	3	3	3	4	4	4	4	4	4	4	4	4	4	4	4	4	4	4	4	4	4	0	0	0	0	0	0	0	0	0	0	0	0	0	0	2	2	1	2
AX-147250500	Araip.B05	130955669	Aradu.A05	96029311	2	2	2	1	1	1	3	3	3	4	4	4	4	4	4	4	4	4	4	4	4	4	4	4	4	4	4	0	0	0	0	0	0	0	0	0	0	0	0	0	0	2	2	1	2
AX-147223240	Araip.B05	135592290	Aradu.A05	92826563	2	2	2	1	1	1	3	3	3	4	4	4	4	4	4	4	4	4	4	4	4	4	4	4	4	4	4	0	0	0	0	0	0	0	0	0	0	0	0	0	0	2	2	1	2
AX-147223213	Araip.B05	136699306	Aradu.A05	91864974	2	2	2	1	1	1	3	2	3	4	4	4	4	4	4	4	4	4	4	4	4	4	4	4	4	4	4	0	0	0	0	0	0	0	0	0	0	0	0	0	0	2	2	1	2
AX-147250684	Araip.B05	137264205	Aradu.A05	91510414	1	2	2	1	1	1	3	3	3	4	4	4	4	4	4	4	4	4	4	4	4	4	4	4	4	4	4	0	0	0	0	0	0	0	0	0	0	0	0	0	0	2	2	1	2
AX-147223172	Araip.B05	137832935	Aradu.A05	91086460	2	2	2	1	1	1	3	3	3	4	4	4	4	4	4	4	4	4	4	4	4	4	4	4	4	4	4	0	0	0	0	0	0	0	0	0	0	0	0	0	0	2	2	1	2
AX-147250725	Araip.B05	138223448	Aradu.A05	90714859	2	2	2	1	1	1	3	3	3	4	4	4	4	4	4	4	4	4	4	4	4	4	4	4	4	4	4	0	0	0	0	0	0	0	0	0	0	0	0	0	0	2	2	1	2
AX-147223079	Araip.B05	139518214	Aradu.A05	89226584	2	2	2	1	1	1	3	3	3	4	4	4	4	4	4	4	4	4	4	4	4	4	4	4	4	4	4	0	0	0	0	0	0	0	0	0	0	0	0	0	0	2	2	1	2
AX-147250783	Araip.B05	139661552	Aradu.A05	89096750	2	2	2	1	0	1	3	3	3	4	4	4	4	4	4	4	4	4	4	4	4	4	4	4	4	4	4	0	0	0	0	0	0	0	0	0	0	0	0	0	0	2	2	0	2
AX-147250807	Araip.B05	140230510	Aradu.A05	88439044	2	2	2	1	1	1	3	3	3	4	4	4	4	4	4	4	4	4	4	4	4	4	4	4	4	4	4	0	0	0	0	0	0	0	0	0	0	0	0	0	0	2	2	1	2
AX-147223030	Araip.B05	140240715	Aradu.A05	88427901	2	2	2	1	1	1	3	2	3	4	4	4	4	4	4	4	4	4	4	4	4	4	4	4	4	4	4	0	0	0	0	0	0	0	0	0	0	0	0	0	0	2	2	1	2
AX-147223009	Araip.B05	140674605	Aradu.A05	88079691	1	2	2	1	1	1	3	3	3	4	4	4	4	4	4	4	4	4	4	4	4	4	4	4	4	4	4	0	0	0	0	0	0	0	0	0	0	0	0	0	0	2	2	1	2
AX-147250877	Araip.B05	141639827	Aradu.A05	86806372	2	2	2	1	1	1	3	3	3	4	4	4	4	4	4	4	4	4	4	4	4	4	4	4	4	4	4	0	0	0	0	0	0	0	0	0	0	0	0	0	0	2	2	1	2
AX-176791398	Araip.B05	142672638	Aradu.A05	85449839	2	2	2	1	1	1	3	3	3	4	4	4	4	4	4	4	4	4	4	4	4	4	4	4	4	4	4	0	0	0	0	0	0	0	0	0	0	0	0	0	0	2	2	1	2
AX-147222874	Araip.B05	142715056	Aradu.A05	85384095	2	2	2	1	1	1	3	3	3	4	4	4	4	4	4	4	4	4	4	4	4	4	4	4	4	4	4	0	0	0	0	0	0	0	0	0	0	0	0	0	0	2	2	1	2
AX-147250952	Araip.B05	142756857	Aradu.A05	85348059	2	2	2	1	1	1	3	3	3	4	4	4	4	4	4	4	4	4	4	4	4	4	4	4	4	4	4	0	0	0	0	0	0	0	0	0	0	0	0	0	0	2	2	0	2
AX-147222868	Araip.B05	142815162	Aradu.A05	85308188	2	2	2	1	1	1	3	3	3	4	4	4	4	4	4	4	4	4	4	4	4	4	4	4	4	4	4	0	0	0	0	0	0	0	0	0	0	0	0	0	0	2	2	1	2
AX-147222788	Araip.B05	143741586	Aradu.A05	84420142	2	2	2	1	2	1	3	3	3	4	4	4	4	4	4	4	4	4	4	4	4	4	4	4	4	4	4	0	0	0	0	0	0	0	0	0	0	0	0	0	0	2	2	1	2
AX-147222693	Araip.B05	145358753	Aradu.A05	81882352	2	2	2	1	1	1	3	3	3	4	4	4	4	4	4	4	4	4	4	4	4	4	4	4	4	4	4	0	0	0	0	0	0	0	0	0	0	0	0	0	0	2	2	1	2
AX-147223763	Araip.B05	145698740	Aradu.A05	105522011	2	2	2	1	1	1	3	3	3	4	4	4	4	4	4	4	4	4	4	4	4	4	4	4	4	4	4	0	0	0	0	0	0	0	0	0	0	0	0	0	0	2	2	1	2
AX-147223773	Araip.B05	145910838	Aradu.A05	105704693	2	2	2	1	1	1	3	3	3	4	4	4	4	4	4	4	4	4	4	4	4	4	4	4	4	4	4	0	0	0	0	0	0	0	0	0	0	0	0	0	0	2	2	1	2
AX-147223778	Araip.B05	145926438	Aradu.A05	105717289	2	2	2	0	1	1	3	3	3	4	4	4	4	4	4	4	4	4	4	4	4	4	4	4	4	4	4	0	0	0	0	0	0	0	0	0	0	0	0	0	0	2	2	1	2
AX-147223788	Araip.B05	146030766	Aradu.A05	105825184	2	2	2	1	1	1	3	3	3	4	4	4	4	4	4	4	4	4	4	4	4	4	4	4	4	4	4	0	0	0	0	0	0	0	0	0	0	0	0	0	0	2	2	1	2
AX-147223827	Araip.B05	146695108	Aradu.A05	106413310	2	2	2	1	1	1	3	3	3	4	4	4	4	4	4	4	4	4	4	4	4	4	4	4	4	4	4	0	0	0	0	0	0	0	0	0	0	0	0	0	0	2	2	1	2
AX-147251219	Araip.B05	146810639	Aradu.A05	106473929	2	2	2	1	1	1	3	3	3	4	4	4	4	4	4	4	4	4	4	4	4	4	4	4	4	4	4	0	0	0	0	0	0	0	0	0	0	0	0	0	0	2	2	1	2
AX-147251225	Araip.B05	146891160	Aradu.A05	106576559	2	2	2	1	1	1	3	3	3	4	4	4	4	4	4	4	4	4	4	4	4	4	4	4	4	4	4	0	0	0	0	0	0	0	0	0	0	0	0	0	0	2	2	1	2
AX-147251227	Araip.B05	146907926	Aradu.A05	106611445	2	2	2	1	1	1	3	3	2	4	4	4	4	4	4	4	4	4	4	4	4	4	4	4	4	4	4	0	0	0	0	0	0	0	0	0	0	0	0	0	0	2	2	1	2
AX-176791899	Araip.B05	147016185	Aradu.A05	106733549	2	2	2	1	1	1	3	3	3	4	4	4	4	4	4	4	4	4	4	4	4	4	4	4	4	4	4	0	0	0	0	0	0	0	0	0	0	0	0	0	0	2	2	1	2
AX-147251258	Araip.B05	147366374	Aradu.A05	106984065	2	2	2	1	1	1	3	3	3	4	4	4	4	4	4	4	4	4	4	4	4	4	4	4	4	4	4	0	0	0	0	0	0	0	0	0	0	0	0	0	0	2	2	1	2
AX-147251259	Araip.B05	147371907	Aradu.A05	106989370	2	2	2	1	1	1	3	3	3	4	4	4	4	4	4	4	4	4	4	4	4	4	4	4	4	4	4	0	0	0	0	0	0	0	0	0	0	0	0	0	0	2	2	1	2
AX-147223875	Araip.B05	147383431	Aradu.A05	107015372	2	2	2	1	1	1	3	3	3	4	4	4	4	4	4	4	4	4	4	4	4	4	4	4	4	4	4	0	0	0	0	0	0	0	0	0	0	0	0	0	0	2	2	1	2
AX-147251267	Araip.B05	147448854			2	2	2	1	1	1	3	3	3	4	4	4	4	4	4	4	4	4	4	4	4	4	4	4	4	4	4	0	0	0	0	0	0	0	0	0	0	0	0	0	0	2	2	1	2
AX-147251279	Araip.B05	147653458	Aradu.A05	107281716	2	2	2	1	1	1	3	3	3	4	4	4	4	4	4	4	4	4	4	4	4	4	4	4	4	4	4	0	0	0	0	0	0	0	0	0	0	0	0	0	0	2	2	1	2
AX-147223930	Araip.B05	148536857	Aradu.A05	108199948	2	2	2	1	1	1	2	3	3	4	4	4	4	4	4	4	4	4	4	4	4	4	4	4	4	4	4	0	0	0	0	0	0	0	0	0	0	0	0	0	0	2	2	1	2
AX-147223958	Araip.B05	148997085	Aradu.A05	108548484	2	2	2	1	1	1	3	3	3	4	4	4	4	4	4	4	4	4	4	4	4	4	4	4	4	4	4	0	0	0	0	0	0	0	0	0	0	0	0	0	0	2	2	1	2
AX-147223961	Araip.B05	149061517	Aradu.A05	108571171	2	2	2	1	1	1	3	3	3	4	4	4	4	4	4	4	4	4	4	4	4	4	4	4	4	4	4	0	0	0	0	0	0	0	0	0	0	0	0	0	0	2	2	1	2
AX-147223998	Araip.B05	149368715	Aradu.A05	108877581	2	2	2	1	1	1	3	3	3	4	4	4	4	4	4	4	4	4	4	4	4	4	4	4	4	4	4	0	0	0	0	0	0	0	0	0	0	0	0	0	0	2	2	1	2
AX-147224018	Araip.B05	149544798	Aradu.A05	109028539	2	2	2	1	1	1	3	3	3	4	4	4	4	4	4	4	4	4	4	4	4	4	4	4	4	4	4	0	0	0	0	0	0	0	0	0	0	0	0	0	0	2	2	1	2
AX-147251466	Araip.B05	149587561	Aradu.A05	109067370	2	2	2	1	1	1	3	3	3	4	4	4	4	4	4	4	4	4	4	4	4	4	4	4	4	4	4	0	0	0	0	0	0	0	0	0	0	0	0	0	0	2	2	2	2
AX-147251469	Araip.B05	149631224	Aradu.A05	109124215	2	2	2	1	1	1	3	3	4	4	4	4	4	4	4	4	4	4	4	4	4	4	4	4	4	4	4	0	0	0	0	0	0	0	0	0	0	0	0	0	0	2	2	1	2
AX-176820027	Araip.B06	28577367	Aradu.A01	17928914	2	2	2	1	1	1	3	3	3	4	4	4	4	4	4	4	4	4	4	4	4	4	4	4	4	4	4	0	0	0	0	0	0	0	0	0	0	0	0	0	0	2	3	2	2
AX-176817623	Araip.B06	89906101	Aradu.A03	125526119	2	2	1	1	1	1	3	3	3	4	4	4	4	4	4	4	4	4	4	4	4	4	4	4	4	4	4	0	0	0	0	0	0	0	0	0	0	0	0	0	0	2	3	2	2
AX-176817700	Araip.B06	110186402	Aradu.A03	112968813	2	2	2	1	1	1	3	3	3	4	4	4	4	4	4	4	4	4	4	4	4	4	4	4	4	4	4	0	0	0	0	0	0	0	0	0	0	0	0	0	0	3	3	3	2
AX-147253526	Araip.B06	124159291	Aradu.A06	100216558	2	2	2	1	1	1	3	2	3	4	4	4	4	4	4	4	4	4	4	4	4	4	4	4	4	4	4	0	0	0	0	0	0	0	0	0	0	0	0	0	0	2	2	2	1
AX-147253612	Araip.B06	125478078	Aradu.A06	101400504	2	2	2	1	1	1	3	3	3	4	4	4	4	4	4	4	4	4	4	4	4	4	4	4	4	4	4	0	0	0	0	0	0	0	0	0	0	0	0	0	0	2	2	2	1
AX-147253773	Araip.B06	128826764	Aradu.A06	104555590	2	2	2	1	2	1	3	3	4	4	4	4	4	4	4	4	4	4	4	4	4	4	4	4	4	4	4	0	0	0	0	0	0	0	0	0	0	0	0	0	0	2	2	2	1
AX-147253854	Araip.B06	130105005	Aradu.A06	105703694	2	2	2	1	1	1	3	3	3	4	4	4	4	4	4	4	4	4	4	4	4	4	4	4	4	4	4	0	0	0	0	0	0	0	0	0	0	0	0	0	0	1	2	2	1
AX-147226359	Araip.B06	130487578	Aradu.A06	105968675	2	2	2	1	1	1	3	3	3	4	4	4	4	4	4	4	4	4	4	4	4	4	4	4	4	4	4	0	0	0	0	0	0	0	0	0	0	0	0	0	0	1	2	2	1
AX-147253921	Araip.B06	131092759	Aradu.A06	106396225	2	2	2	1	1	1	3	3	3	4	4	4	4	4	4	4	4	4	4	4	4	4	4	4	4	4	4	0	0	0	0	0	0	0	0	0	0	0	0	0	0	1	2	2	1
AX-147253983	Araip.B06	132290898	Aradu.A06	107976749	2	2	2	1	1	1	3	3	3	4	4	4	4	4	4	4	4	4	4	4	4	4	4	4	4	4	4	0	0	0	0	0	0	0	0	0	0	0	0	0	0	1	2	2	1
AX-147254015	Araip.B06	132895179	Aradu.A02	67373881	2	2	1	1	1	1	3	2	3	4	4	4	4	4	4	4	4	4	4	4	4	4	4	4	4	4	4	0	0	0	0	0	0	0	0	0	0	0	0	0	0	2	2	2	2
AX-147226520	Araip.B06	132935333	Aradu.A06	108711905	2	2	2	1	1	1	3	3	3	4	4	4	4	4	4	4	4	4	4	4	4	4	4	4	4	4	4	0	0	0	0	0	0	0	0	0	0	0	0	0	0	1	2	2	1
AX-147226591	Araip.B06	133914954	Aradu.A06	109330723	2	2	2	1	1	1	3	3	3	4	4	4	4	4	4	4	4	4	4	4	4	4	4	4	4	4	4	0	0	0	0	0	0	0	0	0	0	0	0	0	0	1	2	2	1
AX-147236099	Araip.B06	133926951	Aradu.A10	72828979	2	2	2	1	1	2	3	3	3	4	4	4	4	4	4	4	4	4	4	4	4	4	4	4	4	4	4	0	0	0	0	0	0	0	0	0	0	0	0	0	0	1	2	2	1
AX-147226600	Araip.B06	134109310	Aradu.A06	109473881	2	2	2	1	1	1	3	3	3	4	4	4	4	4	4	4	4	4	4	4	4	4	4	4	4	4	4	0	0	0	0	0	0	0	0	0	0	0	0	0	0	1	2	2	1
AX-147254174	Araip.B06	134700961	Aradu.A06	109956500	2	2	2	1	1	1	3	3	3	4	4	4	4	4	4	4	4	4	4	4	4	4	4	4	4	4	4	0	0	0	0	0	0	0	0	0	0	0	0	0	0	1	2	2	1
AX-147226646	Araip.B06	134788919	Aradu.A06	110040590	2	2	2	1	1	1	3	3	3	4	4	4	4	4	4	4	4	4	4	4	4	4	4	4	4	4	4	0	0	0	0	0	0	0	0	0	0	0	0	0	0	1	2	2	1
AX-147226661	Araip.B06	134985186	Aradu.A06	110250917	2	2	2	1	1	1	3	3	3	4	4	4	4	4	4	4	4	4	4	4	4	4	4	4	4	4	4	0	0	0	0	0	0	0	0	0	0	0	0	0	0	1	2	2	1
AX-147226666	Araip.B06	135004419	Aradu.A06	110268443	2	2	2	1	1	1	3	3	3	4	4	4	4	4	4	4	4	4	4	4	4	4	4	4	4	4	4	0	0	0	0	0	0	0	0	0	0	0	0	0	0	1	2	2	1
AX-147254195	Araip.B06	135023024	Aradu.A06	110282301	2	2	2	1	1	1	3	3	3	4	4	4	4	4	4	4	4	4	4	4	4	4	4	4	4	4	4	0	0	0	0	0	0	0	0	0	0	0	0	0	0	1	2	2	1
AX-147254200	Araip.B06	135104032	Aradu.A06	110368640	2	2	2	1	2	1	2	3	3	4	4	4	4	4	4	4	4	4	4	4	4	4	4	4	4	4	4	0	0	0	0	0	0	0	0	0	0	0	0	0	0	1	2	2	1
AX-147226700	Araip.B06	135436510	Aradu.A06	110666874	2	2	2	1	1	1	3	3	3	4	4	4	4	4	4	4	4	4	4	4	4	4	4	4	4	4	4	0	0	0	0	0	0	0	0	0	0	0	0	0	0	1	2	2	1
AX-147254231	Araip.B06	135639285	Aradu.A06	110791343	2	2	2	1	1	1	3	3	3	4	4	4	4	4	4	4	4	4	4	4	4	4	4	4	4	4	4	0	0	0	0	0	0	0	0	0	0	0	0	0	0	1	2	2	1
AX-147226724	Araip.B06	135695725	Aradu.A06	110848570	2	2	2	1	1	1	3	3	3	4	4	4	4	4	4	4	4	4	4	4	4	4	4	4	4	4	4	0	0	0	0	0	0	0	0	0	0	0	0	0	0	1	2	2	1
AX-147254244	Araip.B06	135784605	Aradu.A06	110929839	2	2	2	1	2	1	3	3	3	4	4	4	4	4	4	4	4	4	4	4	4	4	4	4	4	4	4	0	0	0	0	0	0	0	0	0	0	0	0	0	0	2	2	2	2
AX-147226758	Araip.B06	135788554	Aradu.A06	110933833	2	2	2	1	1	1	3	3	3	4	4	4	4	4	4	4	4	4	4	4	4	4	4	4	4	4	4	0	0	0	0	0	0	0	0	0	0	0	0	0	0	1	2	2	1
AX-147226855	Araip.B07	313194	Aradu.A07	504853	2	2	2	1	1	1	3	3	3	4	4	4	4	4	4	4	4	4	4	4	4	4	4	4	4	4	4	0	0	0	0	0	0	0	0	0	0	0	0	0	0	1	0	2	2
AX-147226830	Araip.B07	558199	Aradu.A07	103531	2	2	2	1	1	1	3	3	3	4	4	4	4	4	4	4	4	4	4	4	4	4	4	4	4	4	4	0	0	0	0	0	0	0	0	0	0	0	0	0	0	1	1	2	2
AX-147254333	Araip.B07	686538	Aradu.A07	957780	2	2	2	1	1	1	3	2	3	4	4	4	4	4	4	4	4	4	4	4	4	4	4	4	4	4	4	0	0	0	0	0	0	0	0	0	0	0	0	0	0	3	3	3	3
AX-176791330	Araip.B07	690719	Aradu.A07	961415	2	2	2	1	1	1	3	3	3	4	4	4	4	4	4	4	4	4	4	4	4	4	4	4	4	4	4	0	0	0	0	0	0	0	0	0	0	0	0	0	0	4	4	4	4
AX-147227018	Araip.B07	1660758	Aradu.A07	1985960	2	2	2	1	1	1	3	3	3	4	4	4	4	4	4	4	4	4	4	4	4	4	4	4	4	4	4	0	0	0	0	0	0	0	0	0	0	0	0	0	0	4	4	4	4
AX-147254488	Araip.B07	2159393	Aradu.A07	2422910	2	2	2	1	1	1	3	3	3	4	4	4	4	4	4	4	4	4	4	4	4	4	4	4	4	4	4	0	0	0	0	0	0	0	0	0	0	0	0	0	0	2	2	2	2
AX-147254499	Araip.B07	2194742	Aradu.A07	2459700	2	2	2	1	1	1	3	2	3	4	4	4	4	4	4	4	4	4	4	4	4	4	4	4	4	4	4	0	0	0	0	0	0	0	0	0	0	0	0	0	0	2	2	2	2
AX-147254501	Araip.B07	2210492	Aradu.A07	2465368	2	2	2	1	1	1	3	3	3	4	4	4	4	4	4	4	4	4	4	4	4	4	4	4	4	4	4	0	0	0	0	0	0	0	0	0	0	0	0	0	0	2	2	2	2
AX-147254503	Araip.B07	2239972	Aradu.A07	2502673	2	2	2	1	1	1	3	3	3	4	4	4	4	4	4	4	4	4	4	4	4	4	4	4	4	4	4	0	0	0	0	0	0	0	0	0	0	0	0	0	0	2	2	2	2
AX-147227086	Araip.B07	2254678	Aradu.A07	2521160	2	2	2	3	1	1	3	3	3	4	4	4	4	4	4	4	4	4	4	4	4	4	4	4	4	4	4	0	0	0	0	0	0	0	0	0	0	0	0	0	0	2	2	2	2
AX-147254508	Araip.B07	2287113	Aradu.A07	2556189	2	2	3	1	1	1	3	3	3	4	4	4	4	4	4	4	4	4	4	4	4	4	4	4	4	4	4	0	0	0	0	0	0	0	0	0	0	0	0	0	0	2	2	2	2
AX-176792086	Araip.B07	2287282	Aradu.A07	2556428	2	2	2	1	1	1	3	3	3	4	4	4	4	4	4	4	4	4	4	4	4	4	4	4	4	4	4	0	0	0	0	0	0	0	0	0	0	0	0	0	0	2	2	2	2
AX-147227115	Araip.B07	2387931	Aradu.A07	2590563	2	2	2	1	1	1	3	3	3	4	4	4	4	4	4	4	4	4	4	4	4	4	4	4	4	4	4	0	0	0	0	0	0	0	0	0	0	0	0	0	0	2	2	2	2
AX-147254523	Araip.B07	2681096	Aradu.A07	2634836	2	2	2	1	1	2	3	3	3	4	4	4	4	4	4	4	4	4	4	4	4	4	4	4	4	4	4	0	0	0	0	0	0	0	0	0	0	0	0	0	0	2	2	2	2
AX-147254532	Araip.B07	2721028	Aradu.A07	2694118	2	2	2	1	2	1	2	3	3	4	4	4	4	4	4	4	4	4	4	4	4	4	4	4	4	4	4	0	0	0	0	0	0	0	0	0	0	0	0	0	0	2	2	2	2
AX-147227134	Araip.B07	2912562	Aradu.A07	2958993	2	2	2	1	1	1	3	3	3	4	4	4	4	4	4	4	4	4	4	4	4	4	4	4	4	4	4	0	0	0	0	0	0	0	0	0	0	0	0	0	0	2	2	2	2
AX-147227144	Araip.B07	3030781	Aradu.A07	3063097	2	2	2	1	1	2	3	3	3	4	4	4	4	4	4	4	4	4	4	4	4	4	4	4	4	4	4	0	0	0	0	0	0	0	0	0	0	0	0	0	0	2	2	2	2
AX-147227234	Araip.B07	3611413	Aradu.A07	3801366	2	2	2	1	1	1	2	3	3	4	4	4	4	4	4	4	4	4	4	4	4	4	4	4	4	4	4	0	0	0	0	0	0	0	0	0	0	0	0	0	0	2	2	2	2
AX-147227236	Araip.B07	3616951	Aradu.A07	3806922	2	2	2	1	1	1	3	3	3	4	4	4	4	4	4	4	4	4	4	4	4	4	4	4	4	4	4	0	0	0	0	0	0	0	0	0	0	0	0	0	0	2	2	2	2
AX-147254613	Araip.B07	3645466	Aradu.A07	3830124	2	2	2	1	1	1	3	3	3	4	4	4	4	4	4	4	4	4	4	4	4	4	4	4	4	4	4	0	0	0	0	0	0	0	0	0	0	0	0	0	0	2	2	2	2
AX-147227240	Araip.B07	3659099	Aradu.A07	3843676	2	2	2	1	1	1	3	3	3	4	4	4	4	4	4	4	4	4	4	4	4	4	4	4	4	4	4	0	0	0	0	0	0	0	0	0	0	0	0	0	0	2	2	2	2
AX-147254617	Araip.B07	3659713	Aradu.A07	3844223	2	2	2	1	2	1	3	3	3	4	4	4	4	4	4	4	4	4	4	4	4	4	4	4	4	4	4	0	0	0	0	0	0	0	0	0	0	0	0	0	0	2	2	2	2
AX-176791737	Araip.B07	3672837	Aradu.A07	3859776	2	2	2	1	1	1	3	3	3	4	4	4	4	4	4	4	4	4	4	4	4	4	4	4	4	4	4	0	0	0	0	0	0	0	0	0	0	0	0	0	0	2	2	2	2
AX-147254631	Araip.B07	3837411	Aradu.A07	4012200	2	2	2	1	1	1	3	3	3	4	4	4	4	4	4	4	4	4	4	4	4	4	4	4	4	4	4	0	0	0	0	0	0	0	0	0	0	0	0	0	0	2	2	2	2
AX-147254632	Araip.B07	3837531	Aradu.A07	4012319	1	2	2	1	1	1	3	3	3	4	4	4	4	4	4	4	4	4	4	4	4	4	4	4	4	4	4	0	0	0	0	0	0	0	0	0	0	0	0	0	0	2	2	2	2
AX-147254633	Araip.B07	3875295	Aradu.A07	4047604	2	2	2	1	1	1	3	3	3	4	4	4	4	4	4	4	4	4	4	4	4	4	4	4	4	4	4	0	0	0	0	0	0	0	0	0	0	0	0	0	0	2	2	2	2
AX-176791538	Araip.B07	3900419	Aradu.A07	4080734	2	2	2	1	1	1	3	3	3	4	4	4	4	4	4	4	4	4	4	4	4	4	4	4	4	4	4	0	0	0	0	0	0	0	0	0	0	0	0	0	0	2	2	2	2
AX-147254646	Araip.B07	4083038	Aradu.A07	4214644	2	2	2	1	1	1	3	3	3	4	4	4	4	4	4	4	4	4	4	4	4	4	4	4	4	4	4	0	0	0	0	0	0	0	0	0	0	0	0	0	0	2	2	2	2
AX-147227267	Araip.B07	4084072	Aradu.A07	4215693	2	2	2	1	1	1	3	3	3	4	4	4	4	4	4	4	4	4	4	4	4	4	4	4	4	4	4	0	0	0	0	0	0	0	0	0	0	0	0	0	0	2	2	2	2
AX-147254688	Araip.B07	4382301			2	2	2	2	1	1	3	3	3	4	4	4	4	4	4	4	4	4	4	4	4	4	4	4	4	4	4	0	0	0	0	0	0	0	0	0	0	0	0	0	0	2	2	2	2
AX-147254693	Araip.B07	4416916	Aradu.A07	4554185	2	2	2	1	1	1	3	3	3	4	4	4	4	4	4	4	4	4	4	4	4	4	4	4	4	4	4	0	0	0	0	0	0	0	0	0	0	0	0	0	0	2	2	2	2
AX-147254696	Araip.B07	4462775	Aradu.A07	4585711	2	2	2	1	1	1	3	3	3	4	4	4	4	4	4	4	4	4	4	4	4	4	4	4	4	4	4	0	0	0	0	0	0	0	0	0	0	0	0	0	0	2	2	2	2
AX-147254709	Araip.B07	4744118	Aradu.A07	4810858	2	2	2	1	1	1	3	3	3	4	4	4	4	4	4	4	4	4	4	4	4	4	4	4	4	4	4	0	0	0	0	0	0	0	0	0	0	0	0	0	0	2	2	2	2
AX-147227340	Araip.B07	4779600	Aradu.A07	4831439	2	2	2	1	1	1	3	3	3	4	4	4	4	4	4	4	4	4	4	4	4	4	4	4	4	4	4	0	0	0	0	0	0	0	0	0	0	0	0	0	0	2	2	2	2
AX-147227400	Araip.B07	4873174	Aradu.A07	5509532	2	2	2	1	1	1	3	3	3	4	4	4	4	4	4	4	4	4	4	4	4	4	4	4	4	4	4	0	0	0	0	0	0	0	0	0	0	0	0	0	0	2	2	2	2
AX-147227411	Araip.B07	5131336	Aradu.A07	5552947	2	2	2	1	1	1	3	3	3	4	4	4	4	4	4	4	4	4	4	4	4	4	4	4	4	4	4	0	0	0	0	0	0	0	0	0	0	0	0	0	0	2	2	2	2
AX-147227414	Araip.B07	5166225	Aradu.A07	5605228	2	2	2	1	1	1	3	3	3	4	4	4	4	4	4	4	4	4	4	4	4	4	4	4	4	4	4	0	0	0	0	0	0	0	0	0	0	0	0	0	0	2	2	2	2
AX-176791767	Araip.B07	5428351	Aradu.A07	5800804	2	2	2	1	1	1	3	3	3	4	4	4	4	4	4	4	4	4	4	4	4	4	4	4	4	4	4	0	0	0	0	0	0	0	0	0	0	0	0	0	0	2	2	2	2
AX-176791618	Araip.B07	5431107	Aradu.A07	5803564	2	2	2	1	1	1	3	3	3	4	4	4	4	4	4	4	4	4	4	4	4	4	4	4	4	4	4	0	0	0	0	0	0	0	0	0	0	0	0	0	0	2	2	2	2
AX-147227447	Araip.B07	5684268	Aradu.A07	6064225	2	2	2	1	1	1	3	3	3	4	4	4	4	4	4	4	4	4	4	4	4	4	4	4	4	4	4	0	0	0	0	0	0	0	0	0	0	0	0	0	0	2	2	2	2
AX-147254801	Araip.B07	6071951	Aradu.A07	6353196	2	2	1	1	1	1	2	3	3	4	4	4	4	4	4	4	4	4	4	4	4	4	4	4	4	4	4	0	0	0	0	0	0	0	0	0	0	0	0	0	0	2	2	2	2
AX-147227482	Araip.B07	6074160	Aradu.A07	6355474	2	2	2	1	1	1	3	3	3	4	4	4	4	4	4	4	4	4	4	4	4	4	4	4	4	4	4	0	0	0	0	0	0	0	0	0	0	0	0	0	0	2	2	2	2
AX-176811729	Araip.B07	6756300			2	2	2	1	2	1	3	3	3	4	4	4	4	4	4	4	4	4	4	4	4	4	4	4	4	4	4	0	0	0	0	0	0	0	0	0	0	0	0	0	0	2	2	2	2
AX-147254860	Araip.B07	7248825	Aradu.A07	7464380	2	2	2	1	1	1	3	3	3	4	4	4	4	4	4	4	4	4	4	4	4	4	4	4	4	4	4	0	0	0	0	0	0	0	0	0	0	0	0	0	0	2	2	2	2
AX-147227566	Araip.B07	7451877	Aradu.A07	7635272	2	2	2	1	1	1	3	3	3	4	4	4	4	4	4	4	4	4	4	4	4	4	4	4	4	4	4	0	0	0	0	0	0	0	0	0	0	0	0	0	0	2	2	2	2
AX-147227651	Araip.B07	9874301	Aradu.A07	9928553	2	2	2	1	1	1	3	3	3	4	4	4	4	4	4	4	4	4	4	4	4	4	4	4	4	4	4	0	0	0	0	0	0	0	0	0	0	0	0	0	0	2	2	2	2
AX-176815207	Araip.B07	9971959	Aradu.A07	10000163	2	2	2	1	1	1	3	2	3	4	4	4	4	4	4	4	4	4	4	4	4	4	4	4	4	4	4	0	0	0	0	0	0	0	0	0	0	0	0	0	0	2	2	2	2
AX-147227673	Araip.B07	10431760	Aradu.A07	10849751	2	2	2	0	1	1	3	3	3	4	4	4	4	4	4	4	4	4	4	4	4	4	4	4	4	4	4	0	0	0	0	0	0	0	0	0	0	0	0	0	0	2	2	2	2
AX-147227684	Araip.B07	10837391	Aradu.A07	11237222	2	2	2	1	1	1	3	3	3	4	4	4	4	4	4	4	4	4	4	4	4	4	4	4	4	4	4	0	0	0	0	0	0	0	0	0	0	0	0	0	0	2	2	2	2
AX-147227723	Araip.B07	12159744	Aradu.A07	12229060	2	2	2	1	1	1	2	3	3	4	4	4	4	4	4	4	4	4	4	4	4	4	4	4	4	4	4	0	0	0	0	0	0	0	0	0	0	0	0	0	0	2	2	2	2
AX-147255064	Araip.B07	12937883	Aradu.A07	13093110	2	2	2	1	1	1	3	3	3	4	4	4	4	4	4	4	4	4	4	4	4	4	4	4	4	4	4	0	0	0	0	0	0	0	0	0	0	0	0	0	0	2	2	2	2
AX-147255077	Araip.B07	13322495	Aradu.A07	13230354	2	2	2	1	1	1	3	3	3	4	4	4	4	4	4	4	4	4	4	4	4	4	4	4	4	4	4	0	0	0	0	0	0	0	0	0	0	0	0	0	0	2	2	2	2
AX-147227766	Araip.B07	13741644	Aradu.A07	13630483	2	2	2	1	1	1	3	2	3	4	4	4	4	4	4	4	4	4	4	4	4	4	4	4	4	4	4	0	0	0	0	0	0	0	0	0	0	0	0	0	0	2	2	2	2
AX-147227775	Araip.B07	13913199	Aradu.A07	13711493	2	2	2	1	1	1	2	3	3	4	4	4	4	4	4	4	4	4	4	4	4	4	4	4	4	4	4	0	0	0	0	0	0	0	0	0	0	0	0	0	0	2	2	2	2
AX-147227784	Araip.B07	14093772	Aradu.A07	13860173	2	2	2	1	1	1	3	3	3	4	4	4	4	4	4	4	4	4	4	4	4	4	4	4	4	4	4	0	0	0	0	0	0	0	0	0	0	0	0	0	0	2	2	2	2
AX-147227788	Araip.B07	15156201	Aradu.A07	14086177	2	2	2	1	1	1	3	3	3	4	4	4	4	4	4	4	4	4	4	4	4	4	4	4	4	4	4	0	0	0	0	0	0	0	0	0	0	0	0	0	0	2	2	2	2
AX-147227791	Araip.B07	15383009	Aradu.A07	14228274	2	2	2	1	1	1	3	3	3	4	4	4	4	4	4	4	4	4	4	4	4	4	4	4	4	4	4	0	0	0	0	0	0	0	0	0	0	0	0	0	0	2	2	2	2
AX-147255167	Araip.B07	17005610	Aradu.A07	16045235	2	2	2	1	1	1	3	3	3	4	4	4	4	4	4	4	4	4	4	4	4	4	4	4	4	4	4	0	0	0	0	0	0	0	0	0	0	0	0	0	0	2	2	2	2
AX-147255183	Araip.B07	17304566	Aradu.A07	16517678	2	2	2	1	1	1	3	3	3	4	4	4	4	4	4	4	4	4	4	4	4	4	4	4	4	4	4	0	0	0	0	0	0	0	0	0	0	0	0	0	0	2	1	2	2
AX-147227894	Araip.B07	17304966	Aradu.A07	16518148	2	2	2	1	1	1	3	3	3	4	4	4	4	4	4	4	4	4	4	4	4	4	4	4	4	4	4	0	0	0	0	0	0	0	0	0	0	0	0	0	0	2	2	2	2
AX-176806670	Araip.B07	19091648	Aradu.A07	17626380	2	2	2	1	1	1	3	2	3	4	4	4	4	4	4	4	4	4	4	4	4	4	4	4	4	4	4	0	0	0	0	0	0	0	0	0	0	0	0	0	0	2	2	2	2
AX-176802048	Araip.B07	19638939	Aradu.A07	18175575	2	2	2	1	1	1	3	3	3	4	4	4	4	4	4	4	4	4	4	4	4	4	4	4	4	4	4	0	0	0	0	0	0	0	0	0	0	0	0	0	0	3	2	3	3
AX-176808628	Araip.B07	19639330	Aradu.A07	18175967	2	2	2	1	1	1	3	3	3	4	4	4	4	4	4	4	4	4	4	4	4	4	4	4	4	4	4	0	0	0	0	0	0	0	0	0	0	0	0	0	0	2	2	2	2
AX-177638835	Araip.B07	19643562	Aradu.A07	18180239	2	2	3	1	1	2	3	3	3	4	4	4	4	4	4	4	4	4	4	4	4	4	4	4	4	4	4	0	0	0	0	0	0	0	0	0	0	0	0	0	0	3	2	3	3
AX-147255234	Araip.B07	20384477	Aradu.A07	18913421	2	2	2	1	1	1	3	3	3	4	4	4	4	4	4	4	4	4	4	4	4	4	4	4	4	4	4	0	0	0	0	0	0	0	0	0	0	0	0	0	0	2	2	2	2
AX-147227986	Araip.B07	22578887	Aradu.A07	21616270	2	2	2	1	1	1	3	3	3	4	4	4	4	4	4	4	4	4	4	4	4	4	4	4	4	4	4	0	0	0	0	0	0	0	0	0	0	0	0	0	0	2	2	2	2
AX-147255340	Araip.B07	24173946	Aradu.A07	23168454	2	2	1	1	1	1	3	3	2	4	4	4	4	4	4	4	4	4	4	4	4	4	4	4	4	4	4	0	0	0	0	0	0	0	0	0	0	0	0	0	0	2	2	2	2
AX-147228045	Araip.B07	24408968	Aradu.A07	23321841	2	2	2	1	1	1	3	2	3	4	4	4	4	4	4	4	4	4	4	4	4	4	4	4	4	4	4	0	0	0	0	0	0	0	0	0	0	0	0	0	0	2	2	2	2
AX-176808893	Araip.B07	24956216	Aradu.A07	23585944	2	2	2	1	1	1	3	3	3	4	4	4	4	4	4	4	4	4	4	4	4	4	4	4	4	4	4	0	0	0	0	0	0	0	0	0	0	0	0	0	0	2	2	2	2
AX-147255493	Araip.B07	30323058	Aradu.A07	29453774	2	2	2	1	1	1	3	3	3	4	4	4	4	4	4	4	4	4	4	4	4	4	4	4	4	4	4	0	0	0	0	0	0	0	0	0	0	0	0	0	0	2	2	2	2
AX-147255516	Araip.B07	31546822	Aradu.A07	69964732	2	2	2	1	1	1	3	3	3	4	4	4	4	4	4	4	4	4	4	4	4	4	4	4	4	4	4	0	0	0	0	0	0	0	0	0	0	0	0	0	0	2	2	2	2
AX-147228730	Araip.B07	32837473	Aradu.A07	68896299	2	2	2	1	1	1	3	3	3	4	4	4	4	4	4	4	4	4	4	4	4	4	4	4	4	4	4	0	0	0	0	0	0	0	0	0	0	0	0	0	0	2	2	2	2
AX-147228729	Araip.B07	32920293	Aradu.A07	68857997	2	2	2	1	1	1	3	3	3	4	4	4	4	4	4	4	4	4	4	4	4	4	4	4	4	4	4	0	0	0	0	0	0	0	0	0	0	0	0	0	0	2	2	2	2
AX-147228727	Araip.B07	32921084	Aradu.A07	68857206	2	2	2	1	1	1	2	3	3	4	4	4	4	4	4	4	4	4	4	4	4	4	4	4	4	4	4	0	0	0	0	0	0	0	0	0	0	0	0	0	0	2	2	2	2
AX-147228725	Araip.B07	33092016	Aradu.A07	68721724	2	2	2	1	1	1	3	3	3	4	4	4	4	4	4	4	4	4	4	4	4	4	4	4	4	4	4	0	0	0	0	0	0	0	0	0	0	0	0	0	0	2	2	2	2
AX-176795630	Araip.B07	33975608	Aradu.A08	17365500	2	2	2	1	1	1	3	3	3	4	4	4	4	4	4	4	4	4	4	4	4	4	4	4	4	4	4	0	0	0	0	0	0	0	0	0	0	0	0	0	0	2	3	2	2
AX-147228720	Araip.B07	34511149	Aradu.A07	68205314	2	2	2	1	1	1	3	3	3	4	4	4	4	4	4	4	4	4	4	4	4	4	4	4	4	4	4	0	0	0	0	0	0	0	0	0	0	0	0	0	0	2	2	2	2
AX-176818748	Araip.B07	40053254	Aradu.A06	30648073	3	2	2	1	1	2	3	3	2	4	4	4	4	4	4	4	4	4	4	4	4	4	4	4	4	4	4	0	0	0	0	0	0	0	0	0	0	0	0	0	0	2	1	2	2
AX-147255673	Araip.B07	44525201	Aradu.A07	63439306	2	2	2	1	1	1	2	3	3	4	4	4	4	4	4	4	4	4	4	4	4	4	4	4	4	4	4	0	0	0	0	0	0	0	0	0	0	0	0	0	0	2	2	2	2
AX-147255688	Araip.B07	47639339	Aradu.A07	61889840	2	2	2	1	1	1	3	3	3	4	4	4	4	4	4	4	4	4	4	4	4	4	4	4	4	4	4	0	0	0	0	0	0	0	0	0	0	0	0	0	0	2	2	2	2
AX-147228550	Araip.B07	51928682	Aradu.A07	60064185	2	2	2	1	1	1	3	3	3	4	4	4	4	4	4	4	4	4	4	4	4	4	4	4	4	4	4	0	0	0	0	0	0	0	0	0	0	0	0	0	0	2	2	2	2
AX-147255797	Araip.B07	62509951	Aradu.A07	57714554	2	2	2	1	1	1	3	3	3	4	4	4	4	4	4	4	4	4	4	4	4	4	4	4	4	4	4	0	0	0	0	0	0	0	0	0	0	0	0	0	0	2	2	2	2
AX-147228497	Araip.B07	65895928	Aradu.A07	56345220	2	2	2	1	1	2	3	3	3	4	4	4	4	4	4	4	4	4	4	4	4	4	4	4	4	4	4	0	0	0	0	0	0	0	0	0	0	0	0	0	0	2	2	2	2
AX-147255902	Araip.B07	91584463	Aradu.A08	5111728	2	2	2	1	1	1	3	3	3	4	4	4	4	4	4	4	4	4	4	4	4	4	4	4	4	4	4	0	0	0	0	0	0	0	0	0	0	0	0	0	0	2	2	2	2
AX-147255924	Araip.B07	95815822	Aradu.A08	4297761	2	2	2	1	1	1	3	3	3	4	4	4	4	4	4	4	4	4	4	4	4	4	4	4	4	4	4	0	0	0	0	0	0	0	0	0	0	0	0	0	0	2	2	2	2
AX-147255925	Araip.B07	95988350	Aradu.A08	4267116	2	2	2	1	1	1	3	3	3	4	4	4	4	4	4	4	4	4	4	4	4	4	4	4	4	4	4	0	0	0	0	0	0	0	0	0	0	0	0	0	0	2	2	2	2
AX-147229299	Araip.B07	96394299	Aradu.A08	4150625	2	2	2	1	1	1	3	2	3	4	4	4	4	4	4	4	4	4	4	4	4	4	4	4	4	4	4	0	0	0	0	0	0	0	0	0	0	0	0	0	0	2	2	2	2
AX-147229164	Araip.B07	105995518	Aradu.A08	1128003	2	2	2	1	1	1	3	3	2	4	4	4	4	4	4	4	4	4	4	4	4	4	4	4	4	4	4	0	0	0	0	0	0	0	0	0	0	0	0	0	0	2	2	2	2
AX-176804480	Araip.B07	106851536	Aradu.A05	96983392	2	2	2	1	1	1	3	2	3	4	4	4	4	4	4	4	4	4	4	4	4	4	4	4	4	4	4	0	0	0	0	0	0	0	0	0	0	0	0	0	0	2	2	2	2
AX-177640172	Araip.B07	108446769	Aradu.A08	5331466	2	2	2	1	1	2	3	3	3	4	4	4	4	4	4	4	4	4	4	4	4	4	4	4	4	4	4	0	0	0	0	0	0	0	0	0	0	0	0	0	0	2	2	2	2
AX-176791778	Araip.B07	110365297	Aradu.A08	5924273	2	2	2	1	1	1	3	3	3	4	4	4	4	4	4	4	4	4	4	4	4	4	4	4	4	4	4	0	0	0	0	0	0	0	0	0	0	0	0	0	0	2	2	2	2
AX-147256223	Araip.B07	111672194	Aradu.A08	6507582	2	2	2	1	1	1	3	3	3	4	4	4	4	4	4	4	4	4	4	4	4	4	4	4	4	4	4	0	0	0	0	0	0	0	0	0	0	0	0	0	0	2	2	2	2
AX-147256247	Araip.B07	112086971	Aradu.A08	6756109	2	2	2	1	1	1	3	3	3	4	4	4	4	4	4	4	4	4	4	4	4	4	4	4	4	4	4	0	0	0	0	0	0	0	0	0	0	0	0	0	0	2	1	2	2
AX-147256251	Araip.B07	112360836	Aradu.A08	6775620	2	2	2	2	1	1	2	3	3	4	4	4	4	4	4	4	4	4	4	4	4	4	4	4	4	4	4	0	0	0	0	0	0	0	0	0	0	0	0	0	0	2	2	2	2
AX-147256253	Araip.B07	112435320	Aradu.A08	6808076	2	2	2	1	1	1	3	3	3	4	4	4	4	4	4	4	4	4	4	4	4	4	4	4	4	4	4	0	0	0	0	0	0	0	0	0	0	0	0	0	0	2	2	2	2
AX-147256273	Araip.B07	112829897	Aradu.A08	7043246	2	2	2	1	1	1	3	3	3	4	4	4	4	4	4	4	4	4	4	4	4	4	4	4	4	4	4	0	0	0	0	0	0	0	0	0	0	0	0	0	0	2	2	2	2
AX-147256308	Araip.B07	113409262	Aradu.A08	7686007	2	2	2	1	1	1	3	3	3	4	4	4	4	4	4	4	4	4	4	4	4	4	4	4	4	4	4	0	0	0	0	0	0	0	0	0	0	0	0	0	0	2	2	2	2
AX-147229759	Araip.B07	117264196	Aradu.A08	9860679	2	2	2	1	1	1	3	3	2	4	4	4	4	4	4	4	4	4	4	4	4	4	4	4	4	4	4	0	0	0	0	0	0	0	0	0	0	0	0	0	0	2	2	2	2
AX-147229767	Araip.B07	117650170	Aradu.A08	10186577	2	2	2	1	1	1	3	3	3	4	4	4	4	4	4	4	4	4	4	4	4	4	4	4	4	4	4	0	0	0	0	0	0	0	0	0	0	0	0	0	0	2	2	2	2
AX-147229817	Araip.B07	119018686	Aradu.A08	11077288	2	2	2	1	1	1	3	2	3	4	4	4	4	4	4	4	4	4	4	4	4	4	4	4	4	4	4	0	0	0	0	0	0	0	0	0	0	0	0	0	0	2	2	2	2
AX-147229827	Araip.B07	119370940	Aradu.A08	11227996	2	2	2	1	1	1	3	3	3	4	4	4	4	4	4	4	4	4	4	4	4	4	4	4	4	4	4	0	0	0	0	0	0	0	0	0	0	0	0	0	0	2	2	2	2
AX-147236210	Araip.B07	119561642	Aradu.A10	83851392	2	2	2	1	1	1	3	3	3	4	4	4	4	4	4	4	4	4	4	4	4	4	4	4	4	4	4	0	0	0	0	0	0	0	0	0	0	0	0	0	0	3	3	3	2
AX-147229861	Araip.B07	120031824	Aradu.A08	11853775	2	2	2	1	1	1	3	3	3	4	4	4	4	4	4	4	4	4	4	4	4	4	4	4	4	4	4	0	0	0	0	0	0	0	0	0	0	0	0	0	0	2	2	2	2
AX-147256606	Araip.B07	121298654	Aradu.A08	13075279	2	2	2	1	1	1	3	3	3	4	4	4	4	4	4	4	4	4	4	4	4	4	4	4	4	4	4	0	0	0	0	0	0	0	0	0	0	0	0	0	0	2	2	2	2
AX-147256609	Araip.B07	121345004	Aradu.A08	13139298	2	2	2	1	1	1	3	3	3	4	4	4	4	4	4	4	4	4	4	4	4	4	4	4	4	4	4	0	0	0	0	0	0	0	0	0	0	0	0	0	0	2	2	2	2
AX-147256619	Araip.B07	121701309	Aradu.A08	13470279	2	2	2	1	1	1	3	3	3	4	4	4	4	4	4	4	4	4	4	4	4	4	4	4	4	4	4	0	0	0	0	0	0	0	0	0	0	0	0	0	0	2	2	2	2
AX-147230148	Araip.B07	124243125	Aradu.A08	16299939	2	2	2	1	1	1	2	3	3	4	4	4	4	4	4	4	4	4	4	4	4	4	4	4	4	4	4	0	0	0	0	0	0	0	0	0	0	0	0	0	0	2	2	2	2
AX-147230171	Araip.B07	124457204	Aradu.A08	16526228	2	2	2	1	1	1	3	3	3	4	4	4	4	4	4	4	4	4	4	4	4	4	4	4	4	4	4	0	0	0	0	0	0	0	0	0	0	0	0	0	0	2	2	2	2
AX-147230228	Araip.B07	125560576	Aradu.A08	17721462	2	2	2	1	1	1	3	3	3	4	4	4	4	4	4	4	4	4	4	4	4	4	4	4	4	4	4	0	0	0	0	0	0	0	0	0	0	0	0	0	0	2	2	2	2
AX-147230230	Araip.B07	125561359	Aradu.A08	17722233	2	2	2	1	1	1	3	3	3	4	4	4	4	4	4	4	4	4	4	4	4	4	4	4	4	4	4	0	0	0	0	0	0	0	0	0	0	0	0	0	0	2	2	2	2
AX-147230247	Araip.B07	125755795	Aradu.A08	17957430	2	2	2	1	1	1	3	3	3	4	4	4	4	4	4	4	4	4	4	4	4	4	4	4	4	4	4	0	0	0	0	0	0	0	0	0	0	0	0	0	0	2	2	2	2
AX-147230251	Araip.B07	125892382	Aradu.A08	18173737	2	2	2	1	1	1	3	3	3	4	4	4	4	4	4	4	4	4	4	4	4	4	4	4	4	4	4	0	0	0	0	0	0	0	0	0	0	0	0	0	0	2	2	2	2
AX-147256896	Araip.B07	125892944			2	2	2	1	1	1	3	3	3	4	4	4	4	4	4	4	4	4	4	4	4	4	4	4	4	4	4	0	0	0	0	0	0	0	0	0	0	0	0	0	0	2	2	2	2
AX-147256956	Araip.B08	608503	Aradu.A07	71812340	2	2	2	1	1	1	3	3	3	4	4	4	4	4	4	4	4	4	4	4	4	4	4	4	4	4	4	0	0	0	0	0	0	0	0	0	0	0	0	0	0	2	2	2	2
AX-147256961	Araip.B08	673581	Aradu.A07	55639726	2	2	2	1	1	1	2	3	3	4	4	4	4	4	4	4	4	4	4	4	4	4	4	4	4	4	4	0	0	0	0	0	0	0	0	0	0	0	0	0	0	2	2	2	2
AX-147228467	Araip.B08	856605	Aradu.A07	55351929	2	2	2	1	1	1	3	3	3	4	4	4	4	4	4	4	4	4	4	4	4	4	4	4	4	4	4	0	0	0	0	0	0	0	0	0	0	0	0	0	0	2	2	2	2
AX-147228186	Araip.B08	1022461	Aradu.A07	32338794	2	2	2	1	1	1	3	3	3	4	4	4	4	4	4	4	4	4	4	4	4	4	4	4	4	4	4	0	0	0	0	0	0	0	0	0	0	0	0	0	0	2	2	2	2
AX-147257034	Araip.B08	1198285	Aradu.A08	22758270	2	2	2	1	1	1	3	3	3	4	4	4	4	4	4	4	4	4	4	4	4	4	4	4	4	4	4	0	0	0	0	0	0	0	0	0	0	0	0	0	0	2	2	2	2
AX-147230350	Araip.B08	1771329	Aradu.A08	23689203	2	2	2	1	1	1	3	3	3	4	4	4	4	4	4	4	4	4	4	4	4	4	4	4	4	4	4	0	0	0	0	0	0	0	0	0	0	0	0	0	0	2	2	2	2
AX-147230410	Araip.B08	2367035	Aradu.A08	24669493	2	2	2	1	1	1	3	3	3	4	4	4	4	4	4	4	4	4	4	4	4	4	4	4	4	4	4	0	0	0	0	0	0	0	0	0	0	0	0	0	0	2	2	2	2
AX-147230414	Araip.B08	2401048	Aradu.A08	24743665	2	2	2	1	1	1	3	3	3	4	4	4	4	4	4	4	4	4	4	4	4	4	4	4	4	4	4	0	0	0	0	0	0	0	0	0	0	0	0	0	0	2	2	2	2
AX-147257194	Araip.B08	2630627	Aradu.A08	25103057	2	2	2	1	1	1	3	3	3	4	4	4	4	4	4	4	4	4	4	4	4	4	4	4	4	4	4	0	0	0	0	0	0	0	0	0	0	0	0	0	0	2	2	2	2
AX-177640524	Araip.B08	2879545	Aradu.A08	25364103	2	2	2	1	1	1	3	3	3	4	4	4	4	4	4	4	4	4	4	4	4	4	4	4	4	4	4	0	0	0	0	0	0	0	0	0	0	0	0	0	0	2	2	2	2
AX-147230448	Araip.B08	2881749	Aradu.A08	25366384	2	2	2	1	1	1	3	3	3	4	4	4	4	4	4	4	4	4	4	4	4	4	4	4	4	4	4	0	0	0	0	0	0	0	0	0	0	0	0	0	0	2	2	3	2
AX-147257252	Araip.B08	3263043	Aradu.A08	25879557	2	2	2	1	1	1	3	3	3	4	4	4	4	4	4	4	4	4	4	4	4	4	4	4	4	4	4	0	0	0	0	0	0	0	0	0	0	0	0	0	0	2	2	3	2
AX-147230490	Araip.B08	3599775	Aradu.A08	26258129	2	2	2	1	2	1	3	3	4	4	4	4	4	4	4	4	4	4	4	4	4	4	4	4	4	4	4	0	0	0	0	0	0	0	0	0	0	0	0	0	0	2	3	2	2
AX-177641513	Araip.B08	3876912	Aradu.A08	26598103	2	2	2	1	1	1	2	3	3	4	4	4	4	4	4	4	4	4	4	4	4	4	4	4	4	4	4	0	0	0	0	0	0	0	0	0	0	0	0	0	0	2	3	2	2
AX-147257304	Araip.B08	3904232	Aradu.A08	26652869	2	2	2	1	1	1	3	3	3	4	4	4	4	4	4	4	4	4	4	4	4	4	4	4	4	4	4	0	0	0	0	0	0	0	0	0	0	0	0	0	0	2	2	2	2
AX-147257323	Araip.B08	4303688	Aradu.A08	26950360	2	2	2	1	1	1	3	3	3	4	4	4	4	4	4	4	4	4	4	4	4	4	4	4	4	4	4	0	0	0	0	0	0	0	0	0	0	0	0	0	0	2	2	2	2
AX-147230530	Araip.B08	4392775	Aradu.A08	27106396	1	2	2	1	1	1	3	3	3	4	4	4	4	4	4	4	4	4	4	4	4	4	4	4	4	4	4	0	0	0	0	0	0	0	0	0	0	0	0	0	0	2	2	2	2
AX-147257346	Araip.B08	4673259	Aradu.A08	27408243	2	2	2	1	1	1	3	3	3	4	4	4	4	4	4	4	4	4	4	4	4	4	4	4	4	4	4	0	0	0	0	0	0	0	0	0	0	0	0	0	0	2	2	2	2
AX-147257389	Araip.B08	5070815	Aradu.A10	46537020	2	2	2	1	1	1	3	3	3	4	4	4	4	4	4	4	4	4	4	4	4	4	4	4	4	4	4	0	0	0	0	0	0	0	0	0	0	0	0	0	0	2	2	2	2
AX-147230625	Araip.B08	6156706	Aradu.A08	28872556	2	2	2	1	1	1	3	3	3	4	4	4	4	4	4	4	4	4	4	4	4	4	4	4	4	4	4	0	0	0	0	0	0	0	0	0	0	0	0	0	0	2	2	2	2
AX-147257455	Araip.B08	6211206	Aradu.A08	28897028	2	2	2	1	1	1	3	3	3	4	4	4	4	4	4	4	4	4	4	4	4	4	4	4	4	4	4	0	0	0	0	0	0	0	0	0	0	0	0	0	0	2	2	2	2
AX-177637947	Araip.B08	6233648	Aradu.A02	37390875	2	2	2	1	1	1	2	3	3	4	4	4	4	4	4	4	4	4	4	4	4	4	4	4	4	4	4	0	0	0	0	0	0	0	0	0	0	0	0	0	0	2	2	1	3
AX-147230718	Araip.B08	7987738	Aradu.A08	30242013	2	2	2	1	1	1	3	3	3	4	4	4	4	4	4	4	4	4	4	4	4	4	4	4	4	4	4	0	0	0	0	0	0	0	0	0	0	0	0	0	0	2	2	2	2
AX-147257554	Araip.B08	8080452	Aradu.A08	30273058	2	2	2	1	1	1	3	3	3	4	4	4	4	4	4	4	4	4	4	4	4	4	4	4	4	4	4	0	0	0	0	0	0	0	0	0	0	0	0	0	0	2	2	2	2
AX-147257580	Araip.B08	8926089	Aradu.A08	30995976	2	2	2	1	1	1	3	3	3	4	4	4	4	4	4	4	4	4	4	4	4	4	4	4	4	4	4	0	0	0	0	0	0	0	0	0	0	0	0	0	0	3	2	3	3
AX-147230750	Araip.B08	9153836	Aradu.A08	31147365	2	2	2	1	1	1	3	3	2	4	4	4	4	4	4	4	4	4	4	4	4	4	4	4	4	4	4	0	0	0	0	0	0	0	0	0	0	0	0	0	0	2	2	2	2
AX-147257614	Araip.B08	9676106	Aradu.A08	31521661	2	2	2	1	1	1	3	3	3	4	4	4	4	4	4	4	4	4	4	4	4	4	4	4	4	4	4	0	0	0	0	0	0	0	0	0	0	0	0	0	0	2	2	2	2
AX-176791876	Araip.B08	10413355	Aradu.A08	32131618	2	2	2	1	1	1	3	3	3	4	4	4	4	4	4	4	4	4	4	4	4	4	4	4	4	4	4	0	0	0	0	0	0	0	0	0	0	0	0	0	0	2	2	2	2
AX-147257677	Araip.B08	11822136	Aradu.A08	32785739	2	2	2	1	1	1	3	3	3	4	4	4	4	4	4	4	4	4	4	4	4	4	4	4	4	4	4	0	0	0	0	0	0	0	0	0	0	0	0	0	0	2	2	2	2
AX-147230869	Araip.B08	13437680	Aradu.A08	33625390	2	2	2	1	1	1	3	3	3	4	4	4	4	4	4	4	4	4	4	4	4	4	4	4	4	4	4	0	0	0	0	0	0	0	0	0	0	0	0	0	0	2	2	2	2
AX-147257723	Araip.B08	13622123	Aradu.A08	33750232	2	2	2	1	1	1	3	3	3	4	4	4	4	4	4	4	4	4	4	4	4	4	4	4	4	4	4	0	0	0	0	0	0	0	0	0	0	0	0	0	0	2	2	2	2
AX-147230912	Araip.B08	14036416	Aradu.A08	34002189	2	2	2	1	1	1	3	2	3	4	4	4	4	4	4	4	4	4	4	4	4	4	4	4	4	4	4	0	0	0	0	0	0	0	0	0	0	0	0	0	0	2	2	2	2
AX-176814145	Araip.B08	15964856	Aradu.A03	40013240	2	2	2	1	1	1	3	3	3	4	4	4	4	4	4	4	4	4	4	4	4	4	4	4	4	4	4	0	0	0	0	0	0	0	0	0	0	0	0	0	0	2	2	2	2
AX-147257805	Araip.B08	16760076	Aradu.A08	35230685	2	2	2	1	1	1	3	3	3	4	4	4	4	4	4	4	4	4	4	4	4	4	4	4	4	4	4	0	0	0	0	0	0	0	0	0	0	0	0	0	0	2	2	2	2
AX-176791774	Araip.B08	16991454	Aradu.A08	35294026	2	2	2	1	1	1	3	3	3	4	4	4	4	4	4	4	4	4	4	4	4	4	4	4	4	4	4	0	0	0	0	0	0	0	0	0	0	0	0	0	0	2	2	2	2
AX-147230991	Araip.B08	18962923	Aradu.A08	35754036	2	2	2	1	1	1	2	3	3	4	4	4	4	4	4	4	4	4	4	4	4	4	4	4	4	4	4	0	0	0	0	0	0	0	0	0	0	0	0	0	0	2	2	2	2
AX-177641910	Araip.B08	19625290	Aradu.A02	82963617	2	2	2	1	2	1	3	3	3	4	4	4	4	4	4	4	4	4	4	4	4	4	4	4	4	4	4	0	0	0	0	0	0	0	0	0	0	0	0	0	0	2	2	2	2
AX-147231017	Araip.B08	20551268	Aradu.A08	36456901	2	2	2	1	1	1	3	3	3	4	4	4	4	4	4	4	4	4	4	4	4	4	4	4	4	4	4	0	0	0	0	0	0	0	0	0	0	0	0	0	0	2	2	2	2
AX-147231045	Araip.B08	21785085	Aradu.A08	37076373	2	2	2	1	1	1	3	3	3	4	4	4	4	4	4	4	4	4	4	4	4	4	4	4	4	4	4	0	0	0	0	0	0	0	0	0	0	0	0	0	0	2	2	2	2
AX-147257943	Araip.B08	22050327	Aradu.A08	37126888	2	2	2	1	1	1	3	3	3	4	4	4	4	4	4	4	4	4	4	4	4	4	4	4	4	4	4	0	0	0	0	0	0	0	0	0	0	0	0	0	0	2	2	2	2
AX-147231127	Araip.B08	25223094	Aradu.A08	38192821	2	2	2	1	1	1	3	3	3	4	4	4	4	4	4	4	4	4	4	4	4	4	4	4	4	4	4	0	0	0	0	0	0	0	0	0	0	0	0	0	0	2	1	2	2
AX-177644290	Araip.B08	26728662	Aradu.A01	29044889	3	2	2	1	2	1	3	3	0	4	4	4	4	4	4	4	4	4	4	4	4	4	4	4	4	4	4	0	0	0	0	0	0	0	0	0	0	0	0	0	0	2	0	2	2
AX-147228882	Araip.B08	28060265	Aradu.A07	72776639	2	2	2	1	1	1	2	3	3	4	4	4	4	4	4	4	4	4	4	4	4	4	4	4	4	4	4	0	0	0	0	0	0	0	0	0	0	0	0	0	0	2	2	2	2
AX-147228911	Araip.B08	30374816	Aradu.A07	73418561	2	2	2	1	1	2	3	3	3	4	4	4	4	4	4	4	4	4	4	4	4	4	4	4	4	4	4	0	0	0	0	0	0	0	0	0	0	0	0	0	0	2	2	2	2
AX-147229033	Araip.B08	43386291	Aradu.A07	76012253	2	2	2	1	1	1	3	3	3	4	4	4	4	4	4	4	4	4	4	4	4	4	4	4	4	4	4	0	0	0	0	0	0	0	0	0	0	0	0	0	0	2	2	2	2
AX-147228235	Araip.B08	84607923	Aradu.A07	37496576	2	2	2	1	1	1	3	3	3	4	4	4	4	4	4	4	4	4	4	4	4	4	4	4	4	4	4	0	0	0	0	0	0	0	0	0	0	0	0	0	0	2	2	2	2
AX-147228289	Araip.B08	92972598	Aradu.A07	40719920	2	2	2	1	1	1	3	3	3	4	4	4	4	4	4	4	4	4	4	4	4	4	4	4	4	4	4	0	0	0	0	0	0	0	0	0	0	0	0	0	0	2	2	2	2
AX-147231160	Araip.B08	107497531	Aradu.A08	38412896	2	2	2	1	1	1	3	3	3	4	4	4	4	4	4	4	4	4	4	4	4	4	4	4	4	4	4	0	0	0	0	0	0	0	0	0	0	0	0	0	0	2	2	2	2
AX-177641482	Araip.B08	111946063	Aradu.A08	39599045	2	2	2	1	1	1	2	3	3	4	4	4	4	4	4	4	4	4	4	4	4	4	4	4	4	4	4	0	0	0	0	0	0	0	0	0	0	0	0	0	0	2	2	2	2
AX-147231247	Araip.B08	112200540	Aradu.A08	39704480	2	2	2	1	1	1	3	3	3	4	4	4	4	4	4	4	4	4	4	4	4	4	4	4	4	4	4	0	0	0	0	0	0	0	0	0	0	0	0	0	0	2	2	2	2
AX-147231275	Araip.B08	113312782	Aradu.A08	40059840	2	2	2	1	1	1	3	3	3	4	4	4	4	4	4	4	4	4	4	4	4	4	4	4	4	4	4	0	0	0	0	0	0	0	0	0	0	0	0	0	0	2	2	2	2
AX-147231293	Araip.B08	115060623	Aradu.A08	40618464	2	2	2	1	1	1	3	3	3	4	4	4	4	4	4	4	4	4	4	4	4	4	4	4	4	4	4	0	0	0	0	0	0	0	0	0	0	0	0	0	0	2	2	2	2
AX-177642364	Araip.B08	116889495	Aradu.A08	41237146	2	2	2	1	1	1	2	3	3	4	4	4	4	4	4	4	4	4	4	4	4	4	4	4	4	4	4	0	0	0	0	0	0	0	0	0	0	0	0	0	0	2	2	2	2
AX-147231358	Araip.B08	117421162	Aradu.A08	41585057	2	2	2	1	1	1	3	3	3	4	4	4	4	4	4	4	4	4	4	4	4	4	4	4	4	4	4	0	0	0	0	0	0	0	0	0	0	0	0	0	0	2	2	2	2
AX-147231404	Araip.B08	119290029	Aradu.A08	42341699	2	2	2	1	1	1	3	3	3	4	4	4	4	4	4	4	4	4	4	4	4	4	4	4	4	4	4	0	0	0	0	0	0	0	0	0	0	0	0	0	0	2	2	2	2
AX-147231418	Araip.B08	119534494	Aradu.A08	42451780	2	2	2	1	1	1	3	3	3	4	4	4	4	4	4	4	4	4	4	4	4	4	4	4	4	4	4	0	0	0	0	0	0	0	0	0	0	0	0	0	0	2	2	2	2
AX-147259089	Araip.B08	120196773	Aradu.A08	42904023	2	2	2	1	1	1	3	3	3	4	4	4	4	4	4	4	4	4	4	4	4	4	4	4	4	4	4	0	0	0	0	0	0	0	0	0	0	0	0	0	0	2	2	2	2
AX-147259121	Araip.B08	120912083			2	2	2	1	1	1	3	2	3	4	4	4	4	4	4	4	4	4	4	4	4	4	4	4	4	4	4	0	0	0	0	0	0	0	0	0	0	0	0	0	0	2	2	2	2
AX-147231542	Araip.B08	122139378	Aradu.A08	43812173	2	2	2	1	1	1	4	3	3	4	4	4	4	4	4	4	4	4	4	4	4	4	4	4	4	4	4	0	0	0	0	0	0	0	0	0	0	0	0	0	0	3	2	3	3
AX-147231543	Araip.B08	122184851	Aradu.A08	43835395	2	2	2	1	1	1	3	3	3	4	4	4	4	4	4	4	4	4	4	4	4	4	4	4	4	4	4	0	0	0	0	0	0	0	0	0	0	0	0	0	0	2	2	2	2
AX-147259200	Araip.B08	122408776	Aradu.A08	44025598	2	2	2	1	1	1	3	3	3	4	4	4	4	4	4	4	4	4	4	4	4	4	4	4	4	4	4	0	0	0	0	0	0	0	0	0	0	0	0	0	0	2	2	2	2
AX-147259252	Araip.B08	123349333	Aradu.A08	44515121	2	2	2	1	1	2	3	3	3	4	4	4	4	4	4	4	4	4	4	4	4	4	4	4	4	4	4	0	0	0	0	0	0	0	0	0	0	0	0	0	0	2	2	2	2
AX-147231667	Araip.B08	124973401	Aradu.A08	45259845	2	2	2	1	1	1	3	3	3	4	4	4	4	4	4	4	4	4	4	4	4	4	4	4	4	4	4	0	0	0	0	0	0	0	0	0	0	0	0	0	0	2	2	2	2
AX-147231711	Araip.B08	125878293	Aradu.A08	45731207	2	1	2	1	1	1	3	3	3	4	4	4	4	4	4	4	4	4	4	4	4	4	4	4	4	4	4	0	0	0	0	0	0	0	0	0	0	0	0	0	0	2	2	2	2
AX-147231925	Araip.B08	128638438	Aradu.A08	48129464	2	2	2	1	1	1	3	3	3	4	4	4	4	4	4	4	4	4	4	4	4	4	4	4	4	4	4	0	0	0	0	0	0	0	0	0	0	0	0	0	0	2	1	2	2
AX-147232155	Araip.B09	1419909	Aradu.A09	1238497	2	2	2	1	1	1	3	3	3	4	4	4	4	4	4	4	4	4	4	4	4	4	4	4	4	4	4	0	0	0	0	0	0	0	0	0	0	0	0	0	0	2	1	2	2
AX-147259730	Araip.B09	1951139	Aradu.A02	1078957	2	2	2	1	1	1	3	3	3	4	4	4	4	4	4	4	4	4	4	4	4	4	4	4	4	4	4	0	0	0	0	0	0	0	0	0	0	0	0	0	0	2	2	1	2
AX-147259762	Araip.B09	2285867	Aradu.A09	1648735	2	2	2	1	1	1	3	3	3	4	4	4	4	4	4	4	4	4	4	4	4	4	4	4	4	4	4	0	0	0	0	0	0	0	0	0	0	0	0	0	0	2	1	2	2
AX-147232203	Araip.B09	2400098	Aradu.A09	1727445	2	2	2	1	1	2	3	3	2	4	4	4	4	4	4	4	4	4	4	4	4	4	4	4	4	4	4	0	0	0	0	0	0	0	0	0	0	0	0	0	0	2	1	2	2
AX-147232212	Araip.B09	2649515	Aradu.A09	2001821	2	2	2	1	1	1	3	3	3	4	4	4	4	4	4	4	4	4	4	4	4	4	4	4	4	4	4	0	0	0	0	0	0	0	0	0	0	0	0	0	0	2	1	2	2
AX-147259796	Araip.B09	2753482	Aradu.A09	2073594	2	2	2	1	2	1	3	3	3	4	4	4	4	4	4	4	4	4	4	4	4	4	4	4	4	4	4	0	0	0	0	0	0	0	0	0	0	0	0	0	0	2	1	2	2
AX-147259909	Araip.B09	4207622	Aradu.A09	3146029	2	2	2	1	1	1	3	3	3	4	4	4	4	4	4	4	4	4	4	4	4	4	4	4	4	4	4	0	0	0	0	0	0	0	0	0	0	0	0	0	0	2	1	2	2
AX-147232460	Araip.B09	6489063	Aradu.A09	5181867	2	2	2	1	0	1	3	3	3	4	4	4	4	4	4	4	4	4	4	4	4	4	4	4	4	4	4	0	0	0	0	0	0	0	0	0	0	0	0	0	0	2	0	2	2
AX-147232625	Araip.B09	10022529	Aradu.A09	8154729	2	2	2	1	1	1	3	3	3	4	4	4	4	4	4	4	4	4	4	4	4	4	4	4	4	4	4	0	0	0	0	0	0	0	0	0	0	0	0	0	0	3	3	3	3
AX-147232656	Araip.B09	10488518	Aradu.A09	8500880	2	2	2	1	1	1	3	3	3	4	4	4	4	4	4	4	4	4	4	4	4	4	4	4	4	4	4	0	0	0	0	0	0	0	0	0	0	0	0	0	0	2	2	2	2
AX-147212469	Araip.B09	10928347	Aradu.A02	1357701	2	2	2	1	1	2	2	3	3	4	4	4	4	4	4	4	4	4	4	4	4	4	4	4	4	4	4	0	0	0	0	0	0	0	0	0	0	0	0	0	0	2	2	1	2
AX-147260258	Araip.B09	11078316	Aradu.A02	1285197	2	2	2	1	1	1	3	3	3	4	4	4	4	4	4	4	4	4	4	4	4	4	4	4	4	4	4	0	0	0	0	0	0	0	0	0	0	0	0	0	0	2	2	1	2
AX-147260408	Araip.B09	12277040	Aradu.A02	708774	2	2	2	1	1	1	3	3	3	4	4	4	4	4	4	4	4	4	4	4	4	4	4	4	4	4	4	0	0	0	0	0	0	0	0	0	0	0	0	0	0	2	2	1	2
AX-147260524	Araip.B09	15785336	Aradu.A09	12011944	2	2	2	1	1	1	3	3	3	4	4	4	4	4	4	4	4	4	4	4	4	4	4	4	4	4	4	0	0	0	0	0	0	0	0	0	0	0	0	0	0	2	2	2	2
AX-147260578	Araip.B09	17221889	Aradu.A09	13171193	2	2	2	1	1	1	3	3	3	4	4	4	4	4	4	4	4	4	4	4	4	4	4	4	4	4	4	0	0	0	0	0	0	0	0	0	0	0	0	0	0	2	2	2	2
AX-147260617	Araip.B09	18039421	Aradu.A09	13915758	2	2	2	1	1	1	2	3	3	4	4	4	4	4	4	4	4	4	4	4	4	4	4	4	4	4	4	0	0	0	0	0	0	0	0	0	0	0	0	0	0	2	2	2	2
AX-147232756	Araip.B09	21199702	Aradu.A09	10747774	2	2	2	1	1	1	3	3	3	4	4	4	4	4	4	4	4	4	4	4	4	4	4	4	4	4	4	0	0	0	0	0	0	0	0	0	0	0	0	0	0	2	2	2	2
AX-147233047	Araip.B09	24536904	Aradu.A09	19161987	2	2	2	1	1	1	3	3	3	4	4	4	4	4	4	4	4	4	4	4	4	4	4	4	4	4	4	0	0	0	0	0	0	0	0	0	0	0	0	0	0	2	2	2	2
AX-147260803	Araip.B09	25801029	Aradu.A09	20416748	2	2	2	1	1	1	3	3	3	4	4	4	4	4	4	4	4	4	4	4	4	4	4	4	4	4	4	0	0	0	0	0	0	0	0	0	0	0	0	0	0	2	2	2	2
AX-147233135	Araip.B09	29378419	Aradu.A09	23564943	2	2	2	1	1	1	3	3	3	4	4	4	4	4	4	4	4	4	4	4	4	4	4	4	4	4	4	0	0	0	0	0	0	0	0	0	0	0	0	0	0	2	2	2	2
AX-147260893	Araip.B09	31331417	Aradu.A09	26261178	2	2	2	1	1	1	3	3	3	4	4	4	4	4	4	4	4	4	4	4	4	4	4	4	4	4	4	0	0	0	0	0	0	0	0	0	0	0	0	0	0	2	1	2	2
AX-147260899	Araip.B09	31662105	Aradu.A09	26846841	2	2	2	1	1	1	3	3	3	4	4	4	4	4	4	4	4	4	4	4	4	4	4	4	4	4	4	0	0	0	0	0	0	0	0	0	0	0	0	0	0	2	2	2	2
AX-176792049	Araip.B09	40246626	Aradu.A09	32724308	2	2	2	1	1	1	3	3	3	4	4	4	4	4	4	4	4	4	4	4	4	4	4	4	4	4	4	0	0	0	0	0	0	0	0	0	0	0	0	0	0	2	2	2	2
AX-147261016	Araip.B09	41913906	Aradu.A09	34813566	2	2	2	1	1	1	3	3	3	4	4	4	4	4	4	4	4	4	4	4	4	4	4	4	4	4	4	0	0	0	0	0	0	0	0	0	0	0	0	0	0	2	2	2	2
AX-147233286	Araip.B09	47244390	Aradu.A09	39667171	2	2	2	1	1	1	3	3	3	4	4	4	4	4	4	4	4	4	4	4	4	4	4	4	4	4	4	0	0	0	0	0	0	0	0	0	0	0	0	0	0	2	2	2	2
AX-147261060	Araip.B09	47452096	Aradu.A09	39763622	2	2	2	1	1	2	3	3	3	4	4	4	4	4	4	4	4	4	4	4	4	4	4	4	4	4	4	0	0	0	0	0	0	0	0	0	0	0	0	0	0	2	2	2	2
AX-147233310	Araip.B09	51051801	Aradu.A09	42195730	2	2	2	1	1	1	3	3	3	4	4	4	4	4	4	4	4	4	4	4	4	4	4	4	4	4	4	0	0	0	0	0	0	0	0	0	0	0	0	0	0	2	2	2	2
AX-176819096	Araip.B09	57865757	Aradu.A05	92717817	2	2	2	1	1	1	3	3	3	4	4	4	4	4	4	4	4	4	4	4	4	4	4	4	4	4	4	0	0	0	0	0	0	0	0	0	0	0	0	0	0	1	0	0	1
AX-147233469	Araip.B09	84850724	Aradu.A09	70992633	2	2	2	1	1	1	3	3	3	4	4	4	4	4	4	4	4	4	4	4	4	4	4	4	4	4	4	0	0	0	0	0	0	0	0	0	0	0	0	0	0	2	2	2	2
AX-147261273	Araip.B09	93640463	Aradu.A09	79060739	2	2	2	1	1	1	3	3	3	4	4	4	4	4	4	4	4	4	4	4	4	4	4	4	4	4	4	0	0	0	0	0	0	0	0	0	0	0	0	0	0	2	2	2	2
AX-147233407	Araip.B09	94802558	Aradu.A09	61547292	2	2	2	1	1	1	3	3	3	4	4	4	4	4	4	4	4	4	4	4	4	4	4	4	4	4	4	0	0	0	0	0	0	0	0	0	0	0	0	0	0	2	2	2	2
AX-147261339	Araip.B09	105580981	Aradu.A09	86330139	2	2	2	1	1	1	3	3	3	4	4	4	4	4	4	4	4	4	4	4	4	4	4	4	4	4	4	0	0	0	0	0	0	0	0	0	0	0	0	0	0	2	2	2	2
AX-147261426	Araip.B09	113272019	Aradu.A09	92036162	2	2	2	1	1	1	3	3	3	4	4	4	4	4	4	4	4	4	4	4	4	4	4	4	4	4	4	0	0	0	0	0	0	0	0	0	0	0	0	0	0	2	2	2	2
AX-147233711	Araip.B09	120583503	Aradu.A09	99482810	2	2	2	1	1	1	3	3	3	4	4	4	4	4	4	4	4	4	4	4	4	4	4	4	4	4	4	0	0	0	0	0	0	0	0	0	0	0	0	0	0	2	2	2	2
AX-147233712	Araip.B09	120583678	Aradu.A09	99482985	2	2	2	1	1	1	3	3	3	4	4	4	4	4	4	4	4	4	4	4	4	4	4	4	4	4	4	0	0	0	0	0	0	0	0	0	0	0	0	0	0	2	2	2	2
AX-147233998	Araip.B09	121134012	Aradu.A09	109709465	2	2	2	1	1	1	3	3	3	4	4	4	4	4	4	4	4	4	4	4	4	4	4	4	4	4	4	0	0	0	0	0	0	0	0	0	0	0	0	0	0	2	1	2	2
AX-147233745	Araip.B09	121176816	Aradu.A09	100459756	3	2	2	1	1	1	3	3	3	4	4	4	4	4	4	4	4	4	4	4	4	4	4	4	4	4	4	0	0	0	0	0	0	0	0	0	0	0	0	0	0	3	3	3	3
AX-147233766	Araip.B09	122190585	Aradu.A09	101509697	2	2	2	1	1	1	3	3	3	4	4	4	4	4	4	4	4	4	4	4	4	4	4	4	4	4	4	0	0	0	0	0	0	0	0	0	0	0	0	0	0	2	2	2	2
AX-147233850	Araip.B09	125221373	Aradu.A09	103580672	2	2	2	1	1	1	3	3	3	4	4	4	4	4	4	4	4	4	4	4	4	4	4	4	4	4	4	0	0	0	0	0	0	0	0	0	0	0	0	0	0	2	2	2	2
AX-147261829	Araip.B09	133529076	Aradu.A09	119678407	2	2	2	1	1	1	2	3	3	4	4	4	4	4	4	4	4	4	4	4	4	4	4	4	4	4	4	0	0	0	0	0	0	0	0	0	0	0	0	0	0	1	2	1	2
AX-147234746	Araip.B09	136604133	Aradu.A09	118619673	2	2	2	1	1	1	3	3	3	4	4	4	4	4	4	4	4	4	4	4	4	4	4	4	4	4	4	0	0	0	0	0	0	0	0	0	0	0	0	0	0	2	2	2	2
AX-176822985	Araip.B09	137875221	Aradu.A09	118085371	2	3	2	1	1	2	3	3	3	4	4	4	4	4	4	4	4	4	4	4	4	4	4	4	4	4	4	0	0	0	0	0	0	0	0	0	0	0	0	0	0	2	2	2	2
AX-147261962	Araip.B09	137987524	Aradu.A09	118035825	2	2	2	1	1	1	2	3	3	4	4	4	4	4	4	4	4	4	4	4	4	4	4	4	4	4	4	0	0	0	0	0	0	0	0	0	0	0	0	0	0	2	2	2	2
AX-147262168	Araip.B09	141272031	Aradu.A09	115773485	2	2	2	1	1	1	3	3	3	4	4	4	4	4	4	4	4	4	4	4	4	4	4	4	4	4	4	0	0	0	0	0	0	0	0	0	0	0	0	0	0	2	2	2	2
AX-147234489	Araip.B09	141606022	Aradu.A09	115600073	2	2	2	1	1	1	3	3	3	4	4	4	4	4	4	4	4	4	4	4	4	4	4	4	4	4	4	0	0	0	0	0	0	0	0	0	0	0	0	0	0	2	2	2	2
AX-147234483	Araip.B09	141671488	Aradu.A09	115546204	2	2	2	1	1	1	3	3	3	4	4	4	4	4	4	4	4	4	4	4	4	4	4	4	4	4	4	0	0	0	0	0	0	0	0	0	0	0	0	0	0	2	2	2	2
AX-147234456	Araip.B09	141991646	Aradu.A09	115298893	2	2	2	1	1	1	3	3	2	4	4	4	4	4	4	4	4	4	4	4	4	4	4	4	4	4	4	0	0	0	0	0	0	0	0	0	0	0	0	0	0	2	2	2	2
AX-147234455	Araip.B09	141991655	Aradu.A09	115298884	2	2	2	1	1	1	3	3	3	4	4	4	4	4	4	4	4	4	4	4	4	4	4	4	4	4	4	0	0	0	0	0	0	0	0	0	0	0	0	0	0	2	2	2	2
AX-147262261	Araip.B09	142421531	Aradu.A09	114889274	2	2	2	1	1	1	3	3	3	4	4	4	4	4	4	4	4	4	4	4	4	4	4	4	4	4	4	0	0	0	0	0	0	0	0	0	0	0	0	0	0	2	2	2	2
AX-147234408	Araip.B09	142474315	Aradu.A09	114853185	2	2	2	1	1	2	3	3	3	4	4	4	4	4	4	4	4	4	4	4	4	4	4	4	4	4	4	0	0	0	0	0	0	0	0	0	0	0	0	0	0	2	2	2	2
AX-177638041	Araip.B09	143316165	Aradu.A09	114066097	3	2	2	1	1	1	3	3	2	4	4	4	4	4	4	4	4	4	4	4	4	4	4	4	4	4	4	0	0	0	0	0	0	0	0	0	0	0	0	0	0	2	3	3	2
AX-176804693	Araip.B09	144257842	Aradu.A09	---	2	2	2	1	1	1	3	3	3	4	4	4	4	4	4	4	4	4	4	4	4	4	4	4	4	4	4	0	0	0	0	0	0	0	0	0	0	0	0	0	0	2	2	2	2
AX-147234215	Araip.B09	144798147	Aradu.A09	112467419	2	2	2	1	1	1	3	3	3	4	4	4	4	4	4	4	4	4	4	4	4	4	4	4	4	4	4	0	0	0	0	0	0	0	0	0	0	0	0	0	0	2	2	2	2
AX-147262503	Araip.B09	144798444	Aradu.A09	112467122	2	2	2	1	1	1	3	3	3	4	4	4	4	4	4	4	4	4	4	4	4	4	4	4	4	4	4	0	0	0	0	0	0	0	0	0	0	0	0	0	0	2	2	2	2
AX-147234169	Araip.B09	145086767	Aradu.A09	112100894	2	2	2	1	1	1	3	3	3	4	4	4	4	4	4	4	4	4	4	4	4	4	4	4	4	4	4	0	0	0	0	0	0	0	0	0	0	0	0	0	0	2	2	2	2
AX-147262553	Araip.B09	145097017	Aradu.A09	112091198	2	2	2	1	1	1	3	3	3	4	4	4	4	4	4	4	4	4	4	4	4	4	4	4	4	4	4	0	0	0	0	0	0	0	0	0	0	0	0	0	0	2	2	2	2
AX-147234062	Araip.B09	146045181	Aradu.A09	110924060	2	2	3	1	1	1	3	3	3	4	4	4	4	4	4	4	4	4	4	4	4	4	4	4	4	4	4	0	0	0	0	0	0	0	0	0	0	0	0	0	0	2	2	2	2
AX-147262655	Araip.B09	146359872	Aradu.A09	110361620	2	2	2	1	1	1	3	3	3	4	4	4	4	4	4	4	4	4	4	4	4	4	4	4	4	4	4	0	0	0	0	0	0	0	0	0	0	0	0	0	0	2	2	2	2
AX-147262674	Araip.B09	146549260	Aradu.A09	110120392	2	2	2	1	1	1	3	3	3	4	4	4	4	4	4	4	4	4	4	4	4	4	4	4	4	4	4	0	0	0	0	0	0	0	0	0	0	0	0	0	0	2	2	2	2
AX-147262726	Araip.B09	146847295	Aradu.A09	109316509	2	2	2	1	1	1	3	3	3	4	4	4	4	4	4	4	4	4	4	4	4	4	4	4	4	4	4	0	0	0	0	0	0	0	0	0	0	0	0	0	0	2	2	2	2
AX-147233972	Araip.B09	146891528	Aradu.A09	109246265	2	2	2	1	1	1	3	3	3	4	4	4	4	4	4	4	4	4	4	4	4	4	4	4	4	4	4	0	0	0	0	0	0	0	0	0	0	0	0	0	0	2	2	2	2
AX-147209262	Araip.B10	205515	Aradu.A01	8287341	2	2	2	1	1	1	3	3	3	4	4	4	4	4	4	4	4	4	4	4	4	4	4	4	4	4	4	0	0	0	0	0	0	0	0	0	0	0	0	0	0	2	2	2	2
AX-147262866	Araip.B10	1128867	Aradu.A08	48976880	2	2	2	1	1	1	3	3	3	4	4	4	4	4	4	4	4	4	4	4	4	4	4	4	4	4	4	0	0	0	0	0	0	0	0	0	0	0	0	0	0	2	2	2	2
AX-147234863	Araip.B10	1699070	Aradu.A10	356906	2	2	2	1	1	1	3	3	3	4	4	4	4	4	4	4	4	4	4	4	4	4	4	4	4	4	4	0	0	0	0	0	0	0	0	0	0	0	0	0	0	2	2	2	2
AX-147234879	Araip.B10	1912992	Aradu.A10	556746	2	2	2	1	1	1	3	3	3	4	4	4	4	4	4	4	4	4	4	4	4	4	4	4	4	4	4	0	0	0	0	0	0	0	0	0	0	0	0	0	0	2	2	2	2
AX-147263016	Araip.B10	3014081	Aradu.A10	1044268	2	2	2	1	1	1	3	3	3	4	4	4	4	4	4	4	4	4	4	4	4	4	4	4	4	4	4	0	0	0	0	0	0	0	0	0	0	0	0	0	0	2	2	2	2
AX-147235029	Araip.B10	4363965	Aradu.A10	2764390	2	2	2	1	1	1	3	3	3	4	4	4	4	4	4	4	4	4	4	4	4	4	4	4	4	4	4	0	0	0	0	0	0	0	0	0	0	0	0	0	0	2	2	2	2
AX-147263166	Araip.B10	4486324	Aradu.A10	2876294	2	2	2	1	1	1	3	3	3	4	4	4	4	4	4	4	4	4	4	4	4	4	4	4	4	4	4	0	0	0	0	0	0	0	0	0	0	0	0	0	0	2	2	2	2
AX-147235044	Araip.B10	4589502	Aradu.A10	2944694	2	2	2	1	1	1	3	3	3	4	4	4	4	4	4	4	4	4	4	4	4	4	4	4	4	4	4	0	0	0	0	0	0	0	0	0	0	0	0	0	0	2	2	2	2
AX-147235064	Araip.B10	4947281	Aradu.A10	3312832	2	2	2	1	1	1	3	3	3	4	4	4	4	4	4	4	4	4	4	4	4	4	4	4	4	4	4	0	0	0	0	0	0	0	0	0	0	0	0	0	0	2	2	2	2
AX-147235165	Araip.B10	6327343	Aradu.A10	4293421	2	2	2	1	1	1	3	3	3	4	4	4	4	4	4	4	4	4	4	4	4	4	4	4	4	4	4	0	0	0	0	0	0	0	0	0	0	0	0	0	0	2	2	2	2
AX-147235185	Araip.B10	6834650	Aradu.A10	4757944	2	2	2	1	1	1	3	3	3	4	4	4	4	4	4	4	4	4	4	4	4	4	4	4	4	4	4	0	0	0	0	0	0	0	0	0	0	0	0	0	0	2	2	2	2
AX-147235233	Araip.B10	9526879	Aradu.A10	5397503	2	2	2	1	1	1	3	3	3	4	4	4	4	4	4	4	4	4	4	4	4	4	4	4	4	4	4	0	0	0	0	0	0	0	0	0	0	0	0	0	0	2	2	2	2
AX-147263392	Araip.B10	9965707	Aradu.A10	5692079	2	2	2	1	1	1	3	3	3	4	4	4	4	4	4	4	4	4	4	4	4	4	4	4	4	4	4	0	0	0	0	0	0	0	0	0	0	0	0	0	0	2	2	2	2
AX-147235376	Araip.B10	11507132	Aradu.A10	6942236	2	2	2	1	1	2	3	3	3	4	4	4	4	4	4	4	4	4	4	4	4	4	4	4	4	4	4	0	0	0	0	0	0	0	0	0	0	0	0	0	0	2	2	2	2
AX-147235445	Araip.B10	14579881	Aradu.A10	8951968	2	2	2	1	1	1	3	3	3	4	4	4	4	4	4	4	4	4	4	4	4	4	4	4	4	4	4	0	0	0	0	0	0	0	0	0	0	0	0	0	0	2	3	2	2
AX-147235446	Araip.B10	14595654	Aradu.A10	8974251	2	2	2	1	1	1	3	3	3	4	4	4	4	4	4	4	4	4	4	4	4	4	4	4	4	4	4	0	0	0	0	0	0	0	0	0	0	0	0	0	0	2	2	2	2
AX-176791336	Araip.B10	14702415	Aradu.A10	9083744	2	2	2	1	1	2	3	3	3	4	4	4	4	4	4	4	4	4	4	4	4	4	4	4	4	4	4	0	0	0	0	0	0	0	0	0	0	0	0	0	0	2	2	2	2
AX-147235453	Araip.B10	14707151	Aradu.A10	9088505	2	2	2	1	1	1	3	3	3	4	4	4	4	4	4	4	4	4	4	4	4	4	4	4	4	4	4	0	0	0	0	0	0	0	0	0	0	0	0	0	0	2	2	2	2
AX-147263605	Araip.B10	15168991	Aradu.A10	9351177	2	2	2	1	1	1	3	3	3	4	4	4	4	4	4	4	4	4	4	4	4	4	4	4	4	4	4	0	0	0	0	0	0	0	0	0	0	0	0	0	0	2	2	2	2
AX-147263614	Araip.B10	15543663	Aradu.A10	9614365	2	2	2	1	1	1	3	3	3	4	4	4	4	4	4	4	4	4	4	4	4	4	4	4	4	4	4	0	0	0	0	0	0	0	0	0	0	0	0	0	0	2	2	2	2
AX-147235526	Araip.B10	17175164	Aradu.A10	11107360	2	2	2	1	1	1	3	3	3	4	4	4	4	4	4	4	4	4	4	4	4	4	4	4	4	4	4	0	0	0	0	0	0	0	0	0	0	0	0	0	0	2	2	2	2
AX-147235527	Araip.B10	17220494	Aradu.A10	11175177	2	2	2	1	1	1	3	3	3	4	4	4	4	4	4	4	4	4	4	4	4	4	4	4	4	4	4	0	0	0	0	0	0	0	0	0	0	0	0	0	0	2	2	2	2
AX-147263704	Araip.B10	18834859	Aradu.A10	12554317	2	2	2	1	1	1	3	3	3	4	4	4	4	4	4	4	4	4	4	4	4	4	4	4	4	4	4	0	0	0	0	0	0	0	0	0	0	0	0	0	0	2	2	2	2
AX-147263968	Araip.B10	37925137	Aradu.A10	29464095	2	2	2	1	1	1	3	3	3	4	4	4	4	4	4	4	4	4	4	4	4	4	4	4	4	4	4	0	0	0	0	0	0	0	0	0	0	0	0	0	0	2	2	2	2
AX-147235787	Araip.B10	38750735	Aradu.A10	30636251	2	2	2	1	1	2	3	3	3	4	4	4	4	4	4	4	4	4	4	4	4	4	4	4	4	4	4	0	0	0	0	0	0	0	0	0	0	0	0	0	0	2	2	2	2
AX-147235789	Araip.B10	38754998	Aradu.A10	30640434	2	2	2	1	1	1	3	3	3	4	4	4	4	4	4	4	4	4	4	4	4	4	4	4	4	4	4	0	0	0	0	0	0	0	0	0	0	0	0	0	0	2	2	2	2
AX-147264015	Araip.B10	45045239	Aradu.A10	45865736	2	2	2	1	1	1	3	3	3	4	4	4	4	4	4	4	4	4	4	4	4	4	4	4	4	4	4	0	0	0	0	0	0	0	0	0	0	0	0	0	0	2	2	2	2
AX-147235889	Araip.B10	54817904	Aradu.A10	44591641	2	2	2	1	1	1	3	3	3	4	4	4	4	4	4	4	4	4	4	4	4	4	4	4	4	4	4	0	0	0	0	0	0	0	0	0	0	0	0	0	0	2	2	2	2
AX-176791945	Araip.B10	60635070	Aradu.A10	40987534	2	2	2	1	1	1	3	3	3	4	4	4	4	4	4	4	4	4	4	4	4	4	4	4	4	4	4	0	0	0	0	0	0	0	0	0	0	0	0	0	0	2	2	2	2
AX-147235858	Araip.B10	60643492	Aradu.A10	40979355	2	2	2	1	1	2	3	3	3	4	4	4	4	4	4	4	4	4	4	4	4	4	4	4	4	4	4	0	0	0	0	0	0	0	0	0	0	0	0	0	0	2	2	2	2
AX-147235929	Araip.B10	63228940	Aradu.A10	54230300	2	2	2	1	1	1	3	3	3	4	4	4	4	4	4	4	4	4	4	4	4	4	4	4	4	4	4	0	0	0	0	0	0	0	0	0	0	0	0	0	0	2	2	2	2
AX-147235821	Araip.B10	81286928	Aradu.A10	33984216	2	2	2	1	1	1	3	3	3	4	4	4	4	4	4	4	4	4	4	4	4	4	4	4	4	4	4	0	0	0	0	0	0	0	0	0	0	0	0	0	0	2	2	2	2
AX-147264137	Araip.B10	93776304	Aradu.A10	66787583	2	3	2	1	1	1	3	3	3	4	4	4	4	4	4	4	4	4	4	4	4	4	4	4	4	4	4	0	0	0	0	0	0	0	0	0	0	0	0	0	0	3	2	3	3
AX-147236032	Araip.B10	94475589	Aradu.A10	67128586	2	2	2	1	1	1	3	3	3	4	4	4	4	4	4	4	4	4	4	4	4	4	4	4	4	4	4	0	0	0	0	0	0	0	0	0	0	0	0	0	0	2	2	2	2
AX-147264256	Araip.B10	107039657	Aradu.A10	83112725	2	2	2	1	1	1	3	3	3	4	4	4	4	4	4	4	4	4	4	4	4	4	4	4	4	4	4	0	0	0	0	0	0	0	0	0	0	0	0	0	0	2	2	2	2
AX-147236193	Araip.B10	107147929	Aradu.A10	83248245	2	2	2	1	1	1	3	3	3	4	4	4	4	4	4	4	4	4	4	4	4	4	4	4	4	4	4	0	0	0	0	0	0	0	0	0	0	0	0	0	0	2	2	2	2
AX-176791596	Araip.B10	107148156	Aradu.A10	83248402	2	2	2	1	1	1	3	3	3	4	4	4	4	4	4	4	4	4	4	4	4	4	4	4	4	4	4	0	0	0	0	0	0	0	0	0	0	0	0	0	0	2	2	2	2
AX-147264335	Araip.B10	111287183	Aradu.A10	88245624	1	2	2	1	1	1	2	3	3	4	4	4	4	4	4	4	4	4	4	4	4	4	4	4	4	4	4	0	0	0	0	0	0	0	0	0	0	0	0	0	0	2	2	2	2
AX-147236314	Araip.B10	112679565	Aradu.A10	89574504	2	2	2	1	1	2	3	3	3	4	4	4	4	4	4	4	4	4	4	4	4	4	4	4	4	4	4	0	0	0	0	0	0	0	0	0	0	0	0	0	0	2	2	2	2
AX-147236319	Araip.B10	112911970	Aradu.A10	89625313	2	2	2	1	1	1	3	3	3	4	4	4	4	4	4	4	4	4	4	4	4	4	4	4	4	4	4	0	0	0	0	0	0	0	0	0	0	0	0	0	0	2	2	2	2
AX-147264408	Araip.B10	114665511	Aradu.A10	91181731	2	2	2	1	1	1	3	3	3	4	4	4	4	4	4	4	4	4	4	4	4	4	4	4	4	4	4	0	0	0	0	0	0	0	0	0	0	0	0	0	0	2	2	2	2
AX-147236355	Araip.B10	114667159	Aradu.A10	91183449	2	2	2	1	1	1	3	3	3	4	4	4	4	4	4	4	4	4	4	4	4	4	4	4	4	4	4	0	0	0	0	0	0	0	0	0	0	0	0	0	0	2	2	2	2
AX-147264453	Araip.B10	117045417	Aradu.A10	93199074	2	2	2	1	1	1	3	3	3	4	4	4	4	4	4	4	4	4	4	4	4	4	4	4	4	4	4	0	0	0	0	0	0	0	0	0	0	0	0	0	0	2	2	2	2
AX-147236402	Araip.B10	117394332	Aradu.A10	93359651	2	2	2	1	1	1	3	3	3	4	4	4	4	4	4	4	4	4	4	4	4	4	4	4	4	4	4	0	0	0	0	0	0	0	0	0	0	0	0	0	0	2	2	2	2
AX-147264487	Araip.B10	117874587	Aradu.A10	94297328	2	2	2	1	1	1	3	3	3	4	4	4	4	4	4	4	4	4	4	4	4	4	4	4	4	4	4	0	0	0	0	0	0	0	0	0	0	0	0	0	0	2	2	2	2
AX-147264504	Araip.B10	118178022	Aradu.A10	94594876	2	2	2	1	1	1	3	3	3	4	4	4	4	4	4	4	4	4	4	4	4	4	4	4	4	4	4	0	0	0	0	0	0	0	0	0	0	0	0	0	0	2	2	2	2
AX-147264523	Araip.B10	119025406	Aradu.A10	95297841	2	2	2	1	1	1	3	3	3	4	4	4	4	4	4	4	4	4	4	4	4	4	4	4	4	4	4	0	0	0	0	0	0	0	0	0	0	0	0	0	0	2	2	2	2
AX-147264539	Araip.B10	119409444	Aradu.A10	95569978	2	2	2	1	1	1	3	3	3	4	4	4	4	4	4	4	4	4	4	4	4	4	4	4	4	4	4	0	0	0	0	0	0	0	0	0	0	0	0	0	0	2	2	2	2
AX-147264681	Araip.B10	124401525	Aradu.A10	99177513	2	2	2	1	1	1	3	3	3	4	4	4	4	4	4	4	4	4	4	4	4	4	4	4	4	4	4	0	0	0	0	0	0	0	0	0	0	0	0	0	0	2	2	2	2
AX-147264795	Araip.B10	127541292	Aradu.A10	101614858	2	2	2	1	1	1	3	3	3	4	4	4	4	4	4	4	4	4	4	4	4	4	4	4	4	4	4	0	0	0	0	0	0	0	0	0	0	0	0	0	0	2	2	2	2
AX-147264862	Araip.B10	129222696	Aradu.A10	102696678	2	2	2	1	1	1	3	3	3	4	4	4	4	4	4	4	4	4	4	4	4	4	4	4	4	4	4	0	0	0	0	0	0	0	0	0	0	0	0	0	0	2	2	2	2
AX-147264882	Araip.B10	129468313	Aradu.A10	102977183	2	2	2	1	1	1	3	3	3	4	4	4	4	4	4	4	4	4	4	4	4	4	4	4	4	4	4	0	0	0	0	0	0	0	0	0	0	0	0	0	0	2	2	2	2
AX-147236854	Araip.B10	131302235	Aradu.A10	104666190	2	2	2	1	1	1	3	3	3	4	4	4	4	4	4	4	4	4	4	4	4	4	4	4	4	4	4	0	0	0	0	0	0	0	0	0	0	0	0	0	0	2	2	2	2
AX-147264982	Araip.B10	131312116	Aradu.A10	104676493	2	2	2	1	1	1	3	3	3	4	4	4	4	4	4	4	4	4	4	4	4	4	4	4	4	4	4	0	0	0	0	0	0	0	0	0	0	0	0	0	0	2	2	2	2
AX-177640067	Araip.B10	131471000			1	2	2	1	2	1	3	2	3	4	4	4	4	4	4	4	4	4	4	4	4	4	4	4	4	4	4	0	0	0	0	0	0	0	0	0	0	0	0	0	0	2	1	2	1
AX-147265002	Araip.B10	131574934	Aradu.A10	104901711	2	2	2	1	1	1	3	3	3	4	4	4	4	4	4	4	4	4	4	4	4	4	4	4	4	4	4	0	0	0	0	0	0	0	0	0	0	0	0	0	0	2	2	2	2
AX-147265012	Araip.B10	131679815	Aradu.A10	104961502	2	2	2	1	1	1	3	3	3	4	4	4	4	4	4	4	4	4	4	4	4	4	4	4	4	4	4	0	0	0	0	0	0	0	0	0	0	0	0	0	0	2	2	2	2
AX-147265050	Araip.B10	131829030	Aradu.A10	105166384	2	2	2	1	1	1	3	3	3	4	4	4	4	4	4	4	4	4	4	4	4	4	4	4	4	4	4	0	0	0	0	0	0	0	0	0	0	0	0	0	0	2	2	2	2
AX-147265127	Araip.B10	132748121	Aradu.A10	105945847	2	2	2	1	1	1	3	3	3	4	4	4	4	4	4	4	4	4	4	4	4	4	4	4	4	4	4	0	0	0	0	0	0	0	0	0	0	0	0	0	0	2	2	2	2
AX-147265201	Araip.B10	133452837	Aradu.A10	106626566	2	2	2	1	1	1	3	3	3	4	4	4	4	4	4	4	4	4	4	4	4	4	4	4	4	4	4	0	0	0	0	0	0	0	0	0	0	0	0	0	0	2	3	2	2
AX-147237029	Araip.B10	133454442	Aradu.A10	106628241	2	2	2	1	1	1	3	3	3	4	4	4	4	4	4	4	4	4	4	4	4	4	4	4	4	4	4	0	0	0	0	0	0	0	0	0	0	0	0	0	0	2	2	2	2
AX-147237035	Araip.B10	133512215	Aradu.A10	106685436	2	2	2	1	1	1	3	3	3	4	4	4	4	4	4	4	4	4	4	4	4	4	4	4	4	4	4	0	0	0	0	0	0	0	0	0	0	0	0	0	0	2	2	2	2
AX-147237089	Araip.B10	133934737	Aradu.A10	107165223	2	2	2	1	1	1	3	3	3	4	4	4	4	4	4	4	4	4	4	4	4	4	4	4	4	4	4	0	0	0	0	0	0	0	0	0	0	0	0	0	0	2	2	2	2
AX-147237128	Araip.B10	134191409	Aradu.A10	107409660	2	2	2	1	1	1	3	3	3	4	4	4	4	4	4	4	4	4	4	4	4	4	4	4	4	4	4	0	0	0	0	0	0	0	0	0	0	0	0	0	0	2	2	2	2
AX-176791472	Araip.B10	134342764	Aradu.A10	107554118	2	2	2	1	1	1	3	3	3	4	4	4	4	4	4	4	4	4	4	4	4	4	4	4	4	4	4	0	0	0	0	0	0	0	0	0	0	0	0	0	0	2	2	2	2
AX-147265358	Araip.B10	134354378	Aradu.A10	107567278	2	2	2	1	1	1	3	3	3	4	4	4	4	4	4	4	4	4	4	4	4	4	4	4	4	4	4	0	0	0	0	0	0	0	0	0	0	0	0	0	0	2	2	2	2
AX-147265410	Araip.B10	134742885	Aradu.A10	107949608	2	2	2	1	1	1	3	3	3	4	4	4	4	4	4	4	4	4	4	4	4	4	4	4	4	4	4	0	0	0	0	0	0	0	0	0	0	0	0	0	0	2	2	2	2
AX-147237342	Araip.B10	135988170	Aradu.A10	109219039	2	2	2	1	1	1	3	3	3	4	4	4	4	4	4	4	4	4	4	4	4	4	4	4	4	4	4	0	0	0	0	0	0	0	0	0	0	0	0	0	0	2	2	2	2
AX-147265614	Araip.B10	136166088	Aradu.A10	109418957	2	2	2	1	1	1	3	3	3	4	4	4	4	4	4	4	4	4	4	4	4	4	4	4	4	4	4	0	0	0	0	0	0	0	0	0	0	0	0	0	0	2	2	2	2
[truncated: 125 more columns]

## Sheet: Table S4
Table S4. Raw genotyping calls in wild diploid Arachis parents.
Affymetrix Run	AF14	AF14	AF20	AF20	AF10	AF10	AF10	AF14	AF20	AF14	AF20	AF20	AF14	AF20	AF14	AF20	AF20	AF20	AF10	AF10	AF14	AF20	AF20	AF20	AF14	AF20	AF14	AF20	AF10	AF10	AF14	AF20
Marker Name	D	D.1.1.15	D.1.1.15.170.55	D.1.1.15.92.52	D.1.1_Rep_1	D.1.1_Rep_2	D.1.1_Rep_3	D.2.2.18	D.2.2.18.165.39	D.4.1.24	D.4.1.24.194.2	D.4.1.24.3.7	D.5.1.2	D.5.1.2.188.14	D.5.6.1	D.5.6.1.2.13	D.5.6.1.4.7	D.5.6.1.6.5	I	I.13.3	I.13.3.26	I.13.3.26.17.36	I.13.3.26.4.48	I.13.3.26.8.1	I.9.4.7	I.9.4.7.26.28	I.9.5.59	I.9.5.59.1.4	I.9.5_Rep_1	I.9.5_Rep_2	I.9.9.39	I.9.9.39.1.7
AX-105066559	2	2	1	1	2	2	2	1	2	2	1	2	1	1	2	2	1	2	2	3	2	0	2	1	1	2	2	1	2	3	2	2
AX-121645995	0	0	1	1	1	1	1	0	1	0	1	1	0	1	0	1	1	1	1	1	0	1	1	1	0	1	0	1	1	1	0	1
AX-147207636	0	0	0	0	0	0	0	0	0	0	0	0	0	0	0	0	0	0	1	1	1	1	1	1	1	1	1	1	1	1	1	1
AX-147207638	4	4	4	4	4	4	4	4	4	4	4	4	4	4	4	4	4	4	3	3	3	3	3	3	3	3	3	3	3	3	3	3
AX-147207641	2	2	2	2	2	2	2	2	2	2	2	2	2	2	2	2	2	2	0	0	0	0	0	0	0	0	0	0	0	0	0	0
AX-147207653	3	3	4	3	3	3	4	3	3	3	3	3	3	4	2	4	3	3	3		2	3	4	4	3	4	3	4	4	4	2	3
AX-147207654	2	2	2	2	2	2	2	2	2	2	2	2	2	2	2	2	2	2	0	0	0	0	0	0	0	0	0	0	0	0	0	0
AX-147207663	0	0	0	0	0	0	0	0	0	0	0	0	0	0	0	0	0	0	2	2	2	2	2	2	2	2	2	2	2	2	2	2
AX-147207665	2	2	2	1	3	2	2	2	1	2	1	1	2		1	2	2	1	1	2	2	2	1	2	2	1	1	1	2	2	2	1
AX-147207679	3	3	2	2	3	2	2	3	3	3	2	2	4	3	3	2	2	2	3	2	3	2	3	3	3	2	4	2	2	2	3	2
AX-147207689	3	3	3	3	3	3	3	3	3	3	3	3	3	3	3	3	3	3	1	1	1	1	1	1	1	1	1	1	1	1	1	1
AX-147207696	3	2	2	2	2	2	3	2	2	2	2	3	2	2	3	2	2	3	2	3	3	3	4	2	3	3	3	3	3	2	3	3
AX-147207712	2	2	2	2	2	2	2	2	2	2	2	2	2	2	2	2	2	2	0	0	0	0	0	0	0	0	0	0	0	0	0	0
AX-147207718	3	3	2	2	2	3	3	2	2	3	2	2	2	2	3	2	2	2	3	3	3	2	2	2	3	2	2	2	3	3	3	2
AX-147207736	0	0	0	0	0	0	0	0	0	0	0	0	0	0	0	0	0	0	2	2	2	2	2	2	2	2	2	2	2	2	2	2
AX-147207737	0	0	0	0	0	0	0	0	0	0	0	0	0	0	0	0	0	0	2	2	2	2	2	2	2	2	2	2	2	2	2	2
AX-147207739
AX-147207740	0	0	0	0	0	0	0	0	0	0	0	0	0	0	0	0	0	0	2	2	2	2	2	2	2	2	2	2	2	2	2	2
AX-147207741
AX-147207744
AX-147207745	0	0	0	0	0	0	0	0	0	0	0	0	0	0	0	0	0	0	3	3	3	3	3	3	3	3	3	3	3	3	3	3
AX-147207749	1	0	0	0	0	0	0	1	0	0	0	0	0	0	1	0	0	1	0	0	0	0	0	0	0	0	1	0	0	0	1	0
AX-147207750	3	2	3	3	2	2	2	3	2	3	3	3	2	2	3	2	3	2	2	2	3	2	3	2	3		3	3	2	2	3	3
AX-147207751	2	2	2	2	2	3	3	2	2	2	2	2	2	2	2	2	2	2	3	3	3	2	2	2	3	2	3	2	3	3	2	2
AX-147207752	0	0	0	0	0	0	0	0	0	0	0	0	0	0	0	0	0	0	2	2	2	2	2	2	2	2	2	2	2	2	2	2
AX-147207754	4	4	4	4	4	4	4	4	4	4	4	4	4	4	4	4	4	4	3	3	3	3	4	2	3	2	2	3	3	3	2	3
AX-147207766
AX-147207768
AX-147207779	1	1	1	1	1	1	1	1	1	1	1	1	1	1	1	1	1	1	1	1	1	1	1	1	1	1	0	0	1	1	1	1
AX-147207782	0	0	0	0	1	0	0	0	0	0	0	0	0	0	0	0	0	0	0	0	0	0	1	1	0	0	0	0	0	0	0	1
AX-147207783	2	2	2	2	2	2	2	2	2	2	2	2	2	2	2	2	2	2	0	0	0	0	0	0	0	0	0	0	0	0	0	0
AX-147207784	3	3	2	2	3	3	3	3		3	2	2	2	3	2	3	3	2	2	2	2	2	2	2	2	2	3	2	1	3	2	1
AX-147207792
AX-147207796	3	3	3	2	2	2	2	3	3	2	3	3	2	3	2	3	3	3	3	2	3	3	3	3	3	3	2	3	3	2	3	3
AX-147207802	0	0	1	0	0	0	0	0	0	0	0	0	0	0	0	0	0	0	2	2	2	2	1	1	1	2	2	2	2	2	2	1
AX-147207804	0	0	0	0	0	0	0	0	0	0	0	0	0	0	0	0	0	0	2	2	2	2	2	2	2	2	2	2	2	2	2	2
AX-147207810	1	2	1	2	1	2	1	2	3	1	2	2	2	2	2	2	2	2	2	1	1	2	2	2	1	2	1	2	1	1	1	2
AX-147207811
AX-147207820	1	1	0	0	1	1	1	1	1	1	0	1	1	1	1	1	0	1	1	1	1	1	1	0	1	1	1	1	1	1	1	1
AX-147207822	0	0	0	0	0	0	0	0	0	0	0	0	0	0	0	0	0	0	2	2	2	2	2	2	2	2	2	2	2	2	2	2
AX-147207823	2	2	2	2	2	2	2	2	2	2	2	2	2	2	2	2	2	2	0	0	0	0	0	0	0	0	0	0	0	0	0	0
AX-147207826	2	2	2	2	2	2	2	2	2	2	2	2	2	2	2	2	2	2	0	0	0	0	0	0	0	0	0	0	0	0	0	0
AX-147207828	2	2	2	2	2	2	2	2	2	2	2	2	2	2	2	2	2	2	0	0	0	0	0	0	0	0	0	0	0	0	0	0
AX-147207833	3	3	3	4	4	4	3	4	4	3	3	3	4	4	3	3	4	3	4	4	3	4	3	4	4	3	3	4	3	3	4	4
AX-147207840	4	4	4	4	4	4	4	4	4	4	4	4	4	4	4	4	4	4	3	3	2	2	2	2	2	2	2	2	3	3	2	2
AX-147207845	2	2	2	2	2	2	2	2	2	2	2	2	2	2	2	2	2	2	0	0	0	0	0	0	0	0	0	0	0	0	0	0
AX-147207847	3	3	3	3	3	3	3	3	3	3	3	3	3	3	3	3	3	3	3	3	3	3	2	2	2	2	3	2	3	3	3	2
AX-147207852	0	0	0	0	0	0	0	0	0	0	0	0	0	0	0	0	0	0	2	2	2	2	2	2	2	2	2	2	2	2	2	2
AX-147207854	0	0	0	0	0	0	0	0	0	0	0	0	0	0	0	0	0	0	2	2	2	2	2	2	2	2	2	2	2	2	2	2
AX-147207855	1	1	1	1	1	1	1	1	1	1	1	1	1	1	1	1	1	1	3	3	3	3	3	3	3	3	3	3	3	3	3	3
AX-147207856	0	0	0	0	0	0	0	0	0	0	0	0	0	0	0	0	0	0	2	2	2	2	2	2	2	2	2	2	2	2	2	2
AX-147207857	1	1	1	1	1	1	1	1	1	1	1	0	1	1	1	1	0	1	1	1	1	0	0	1	1	1	1	1	1	1	1	1
AX-147207858	2	2	2	2	2	2	2	2	2	2	2	2	2	2	2	2	2	2	0	0	0	0	0	0	0	0	0	0	0	0	0	0
AX-147207859	3	2	3	3	2	2	2	3	2	3	2	2	3	2	3	2	2	2	2	2	2	2	2	3	2	3	2	3	2	2	2	2
AX-147207860	0	0	0	0	0	0	0	0	0	0	0	0	0	0	0	0	0	0	2	2	2	2	2	2	2	2	2	2	2	2	2	2
AX-147207862	0	0	0	0	0	0	0	0	0	0	0	0	0	0	0	0	0	0	2	2	2	2	2	2	2	2	2	2	2	2	2	2
AX-147207865
AX-147207867
AX-147207869	3	3	3	3	3	3	3	3	2	3	3	3	3	3	3	3	3	3	3	3	3	3	3	2	3	3	3	3	3	3	3	2
AX-147207874	2	2	2	2	2	2	2	2	2	2	2	2	2	2	2	2	2	2	0	0	0	0	0	0	0	0	0	0	0	0	0	0
AX-147207877	0	0	0	0	0	0	0	0	0	0	0	0	0	0	0	0	0	0	2	2	2	2	2	2	2	2	2	2	2	2	2	2
AX-147207895	4	4	4	4	4	4	4	4	4	4	4	4	4	4	4	4	4	4	3	3	2	2	2	2	2	2	2	2	3	3	2	2
AX-147207903	3		2		2	2	2	2				2		2	2	2	2		2	2	2	2	2	2	2	2	2		2			2
AX-147207912	0	0	0	0	0	0	0	0	0	0	0	0	0	0	0	0	0	0	2	2	2	2	2	2	2	2	2	2	2	2	2	2
AX-147207925	3	3	3	3	3	3	3	3	3	3	3	3	3	3	3	3	3	3	2	2	2	2	2	2	2	2	2	1	2	2	2	2
AX-147207931
AX-147207942
AX-147207949
AX-147207952	1	1	1	1	1	1	1	1	1	1	1	1	1	1	1	1	1	1	3	1	1	1	1	1	1	1	1	1	1	1	1	1
AX-147207954	0	0	0	1	0	0	0	0	0	0	0	0	0	0	0	0	0	0	0	0	0	0	0	0	0	0	0	0	0	0	0	0
AX-147207960	0	0	0	0	0	0	0	0	0	0	0	0	0	0	0	0	0	0	0	0	0	1	1	0	0	0	0	0	0	1	0	0
AX-147207965	3	2	2	2	2	2	2	3	2	2	2	2	2	2	3	2	2	2	3	3	3	3	2	3	3	2	3	2	3	3	3	2
AX-147207971	3	2	2	2	2	2	2	3	2	3	2	2	3	2	3	2	2	2	3	2	3	2	2	2	2	2	3	2	3	3	3	3
AX-147207985	3	1	1	2	2	2	2	2	2	2	2	2	2	2	2	2	2	2	2	2	2	2	2	2	2	3	2	3	3	3	3	2
AX-147207989	3	2	2	3	2	2	2	3	2	3	2	3	3	2	3	2	2	2	3	2	3	2	2	2	3	2	3	2	2	3	3	2
AX-147207990	0	0	0	0	0	0	0	0	0	0	0	0	0	0	0	0	0	0	2	2	2	2	2	2	2	2	2	2	2	2	2	2
AX-147208000	0	0	0	0	0	0	0	0	0	0	0	0	0	0	0	0	0	0	2	2	2	2	2	2	2	1	2	1	2	2	2	2
AX-147208004	0	0	0	0	0	0	0	0	0	0	0	0	0	0	0	0	0	0	2	2	2	2	2	2	2	2	2	2	3	2	2	2
AX-147208008	0	0	0	0	0	0	0	0	0	0	0	0	0	0	0	0	0	0	2	2	2	2	2	2	2	2	2	2	2	2	2	2
AX-147208009	0	0	0	0	0	0	0	0	0	0	0	0	0	0	0	0	0	0	3	2	2	2	2	2	3	2	2	2	3	3	2	2
AX-147208012
AX-147208016	4	3	3	3			3	3	3	3	3	3	3	3	3	3	3	3	2	3	3	3	3	3	3	3	3	3	3	3	3	3
AX-147208027	3	3	2	2	3	3	2	3	2	3	2	2	3	2	3	2	2	2	3	3	3	2	2	2	3	3	3	2	3	3	3	2
AX-147208038
AX-147208042	1	1	0	0	1	1	1	1	1	1	0	0	0	0	1	0	0	0	2	1	1	1	1	1	1	0	1	0	1	1	1	0
AX-147208052	2	2	2	3	2	2	3	2	2	2	2	2	2	2	3	2	3	2	3	2	2	2	2	3	2	1	2	2	2	2	2	2
AX-147208055	3	3	3	3	3	3	3	3	3	4	3	3	3	3	3	3	3	3	3	3	4	3	3	3	3	3	3	3	3	4	3	3
AX-147208056	0	0	0	0	0	0	0	0	0	0	0	0	0	0	0	0	0	0	2	2	2	2	2	2	2	2	2	2	2	2	2	2
AX-147208057	2	2	2	2	1	2	2	2	2	2	2	2	2	2	2	2	2	2	0	0	0	0	0	0	0	0	0	0	0	0	0	0
AX-147208069	0	0	0	0	0	0	0	0	0	0	0	0	0	0	0	0	0	0	0	0	0	0	0	0	0	0	0	0	0	0	0	0
AX-147208100
AX-147208101	1	1	1	1	1	1	1	1	1	1	1	1	1	1	1	1	1	1	2	1	1	1	1	1	1	1	1	1	1	1	1	1
AX-147208105	3	2	2	3	3	3	3	2	2	3	2	3	2	3	2	2	3	3	3	3	2	2	2	3	3	2	3	2	3	3	2	3
AX-147208106	3	3	3	3	2	2	2	3	3	2	3	3	2	2	2	3	3	3	3	2	3	3	2	2	3	3	3	3	2	2		3
AX-147208124	0	0	0	0	0	0	0	0	0	0	0	0	0	0	0	0	0	0	2	2	2	2	2	2	2	2	2	2	2	2	2	2
AX-147208130
AX-147208131	2	1	2	2	1	2	1	2	1	2	2	2	1	2	2	2	2	2	3	2	2	2	3	2	2	2	3	3	2		3	2
AX-147208153
AX-147208154	0	0	0	0	0	0	0	0	0	0	0	0	0	0	0	0	0	0	2	2	2	2	2	2	2	2	2	2	2	2	2	2
AX-147208184
AX-147208192	0	0	0	0	0	0	0	0	0	0	0	0	0	0	0	0	0	0	2	2	2	2	2	2	2	2	2	2	2	2	2	2
AX-147208204	3	3	3	2	3	3	3	3	2	3	2	2	2		3	2	2	2	3	2	3	1	2	2	3	3	3	2	3	3	3	2
AX-147208214	0	0	0	0	0	0	0	0	0	0	0	0	0	0	0	0	0	0	2	2	2	2	2	2	2	2	2	2	2	2	2	2
AX-147208217	2	2	2	3	2	2	2	2	3	2	2	2	2	2	2	2	2	2	2	2	2	3	2	2	2	3	3	3	3	2	3	3
AX-147208224	3	2	2	1	2	2	2	3	2	3	2	2	2	2	3	2	2	1	2	2	3	2	2	2	2	2	3	2	2	2	3	2
AX-147208225
AX-147208245	3	3	2	2	2	2	2	3	2	2	2	2	2	2	3	2	2	2	3	2	3	2	2	2	3	3	3	2	3	3	3	3
AX-147208248	0	0	0	0	0	0	0	0	0	0	0	0	0	0	0	0	0	0	2	2	2	2	2	2	2	2	2	2	2	2	2	2
AX-147208252
AX-147208270
AX-147208277	1	1	0	1	2	1	1	1	0	1	0	1	1	1	1	1	0	1	1	1	1	1	1	0	0	0	1	1	1	1	1	0
AX-147208278
AX-147208279	4	4	4	4	4	4	4	4	4	4	4	4	4	4	4	4	4	4	2	2	2	2	2	2	2	2	2	2	2	2	2	2
AX-147208281
AX-147208300	3	3	3	3	3	3	3	3	3	3	3	3	3	3	3	3	3	3	1	1	1	1	1	1	1	1	1	1	1	1	1	1
AX-147208313	3	3	3	3	3	3	3	3	4	3	4	3	3	4	3	3	3	3	3	3	3	3	4	4	4	3	3	4	3	3	4	3
AX-147208320	1	1	0	0	2	1	1	0	0	1	0	1	1	1	1	1	0	0	1	1	1	0	1	1	1	0	1	0	1	1	1	0
AX-147208345	1	2	2	3	2	2	2	1	2	2	2	2	2	2	2	3	2	2	2	2	1	2	2	2	1	2	1	1	2	2	2	2
AX-147208347	1	1	1	1	1	1	1	1	1	1	1	1	1	1	1	1	1	1	3	3	3	3	3	3	3	3	3	3	3	3	3	3
AX-147208349	1		1	1	2	2	2	2	1	1			2	1		1	1	2	2	2	2	1	2	1		1	2		2	2	2	1
AX-147208353	0	0	0	0	0	0	0	0	0	0	0	0	0	0	0	0	0	0	2	2	2	2	2	2	2	2	2	2	2	2	2	2
AX-147208356	3	3	3	3	3	3	3	3	3	3	3	3	3	3	3	3	3	3	2	2	2	2	2	3	2	3	2	3	2	2	2	2
AX-147208363	2	2	2	2	2	2	2	2	2	2	2	2	2	2	2	2	2	2	0	0	0	0	0	0	0	0	0	0	0	0	0	0
AX-147208366	1	1	1	1	1	1	1	1	1	1	1	1	1	1	1	1	0	1	0	0	0	0	1	0	0	0	1	0	0	0	1	0
AX-147208372	0	0	0	0	1	0	0	0	0	0	0	0	0	0	0	0	0	0	2	2	2	2	2	2	2	2	2	2	2	2	2	2
AX-147208393	4	4	4	4	4	4	4	4	4	4	4	4	4	4	4	4	4	4	2	2	2	2	2	2	2	2	2	2	2	2	2	2
AX-147208396	2		3	3	3		3		3		3	3		3	3	3	3	3	4	3	3	3	3	3	3	3	3	3	3	3	3	3
AX-147208400	3	3	3	3	3	3	3	3	3	3	3	3	3	3	3	3	3	3	1	1	1	1	1	1	1	1	1	1	1	1	1	1
AX-147208411
AX-147208419	3	2	3	3	2	2	2	2	2	2	3	3	3	2	2	2	3	3	3	2	3	3	3	3	3	3	2	3	2	3	2	2
AX-147208422
AX-147208436	1	1	1	1	1	1	1	1	1	1	1	1	1	1	1	1	1	1	3	3	3	3	3	3	3	3	3	3	3	3	3	3
AX-147208443	2	2	2	2	2	2	2	2	2	2	2	2	2	2	2	2	2	2	0	0	0	0	0	0	0	0	0	0	0	0	0	0
AX-147208444	0	0	0	0	0	0	0	0	0	0	0	0	0	0	0	0	0	0	2	2	2	2	2	2	2	2	2	2	2	2	2	2
AX-147208448	3	3	3	3	3	3	3	3	3	3	3	3	3	3	3	3	3	3	1	1	1	1	1	1	1	1	1	1	1	1	1	1
AX-147208449	0	0	0	0	0	0	0	0	0	0	0	0	0	0	0	0	0	0	2	2	2	2	2	2	2	2	2	2	2	2	2	2
AX-147208452	0	0	1	0	1	0	1	0	1	0	0	0	0	0	0	0	0	0	3	3	3	3	3	3	3	3	3	3	3	3	3	3
AX-147208456
AX-147208459	2	2	2	2	2	2	3	2	2	2	2	2	2	2	2	2	2	1	3	3	3	2	2	1	3	2	2	2	2		3	2
AX-147208462	3	4	3	3	3	3	3	3	3	3	3	3	3	3	3	3	3	3	3	3	4	4	3	3	4	3	4	3	3	3	4	3
AX-147208465	2	2	2	2	2	2	2	2	2	2	2	2	2	2	2	2	2	2	0	0	0	0	0	0	0	0	0	0	0	0	0	0
AX-147208468	0	0	0	0	0	0	0	0	0	0	0	0	0	0	0	0	0	0	2	2	2	2	2	2	2	2	2	2	2	2	2	2
AX-147208471	4	4	4	4	4	4	4	4	4	4	4	4	4	4	4	4	4	4	3	3	3	3	3	3	3	3	3	3	3	3	3	3
AX-147208477	4	3	3	4	3	3	3	3	3	3	4	4	3	4	3	4	4	4	3	3	4	4	4	3	3	3	3	4	3	3	3	4
AX-147208481	2	1	3	3	2	3	3	2	3	3	3	2	2	3	2	2	3	3	3	3	2	2	3	3	1	3	2	2	2	2	2	2
AX-147208488	3	3	2	4	3	2	2	3	2	3	2	3	2	2	3	2	3	2	3	3	3	3	3	3	3	2	3	2	3	2	3	2
AX-147208504	0	1	0	0	0	0	0	0	0	1	0	0	0	0	0	0	0	0	1	0	0	0	0	0	0	0	0	1	0	0	0	0
AX-147208523
AX-147208538	0	0	0	0	0	0	0	0	0	0	0	0	0	0	0	0	0	0	1	2	2	2	2	2	2	2	2	2	2	2	2	2
AX-147208545	2	2	2	2	2	2	2	2	2	2	2	2	2	2	2	2	2	2	2	2	2	2	2	2	2	2	2	2	2	2	2	2
AX-147208549	0	0	0	0	0	0	0	0	0	0	0	0	0	0	0	0	0	0	2	2	2	2	2	2	2	2	2	2	2	2	2	2
AX-147208568	2	2	2	2	2	2	2	2	2	2	2	2	2	2	2	2	2	2	0	0	0	0	0	0	0	0	0	0	0	0	0	0
AX-147208570	3	3	2	2	1	2	2	3	2	3	2	2	3	2	3	2	3	2	2	2	3	2	3	2	3	2	3	2	2	2	3	3
AX-147208575	0	0	0	0	0	0	0	0	0	0	0	0	0	0	0	0	0	0	2	2	2	2	2	2	2	2	2	2	2	2	2	2
AX-147208577	0	0	0	0	0	0	0	0	0	1	0	0	0	0	0	0	0	0	2	2	2	2	2	2	2	2	2	2	2	2	2	2
AX-147208586	0	0	0	0	0	0	0	0	0	0	0	0	0	0	0	0	0	0	2	2	2	2	2	2	2	2	2	2	2	2	2	2
AX-147208592	2	1	2	3	2	2	2	2	3	2	3	2	1	2	2	2	3	3	3	2	2	2	3	2	2	3	2	3	2	1	2	2
AX-147208599	0	0	0	0	0	0	0	0	0	0	0	0	0	0	0	0	0	0	2	2	2	2	2	2	2	2	2	2	2	2	2	2
AX-147208611	3	3	2	3	3	3	3	3	2	3	2	2	4	2	3	1	2	2	2	2	1	1	1	1	2	2	1	3	1	2	2	1
AX-147208614	1	1	1	1	1	1	1	1	1	1	1	1	1	1	1	1	1	1	1	1	1	0	1	1	0	1	0	0	1	1	1	1
AX-147208616	2	2	2	2	2	2	2	2	2	2	2	2	2	2	2	2	2	2	0	0	0	0	0	0	0	0	0	0	0	0	0	0
AX-147208618	4	4	4	4	4	4	4	4	4	4	4	4	4	4	4	4	4	4	3	3	3	3	3	3	3	3	3	3	3	3	3	3
AX-147208629	1	1	1	1	1	1	1	1	1	0	0	0	1	1	1	0	0	0	1	1	1	0	1	0	1	1	1	0	1	1	1	1
AX-147208650	3	3	3	3	2	3	3	3	3	2	3	3	3	3	3	3	3	3	3	2	2	3	3	3	3	3	2	3	2	2	3	4
AX-147208657	0	0	0	0		0	0	0	0	0	0	0	0	1	0	0	0	1	0	0	0	0	0	0	0	0	0	0	0	0	0	0
AX-147208661
AX-147208663	3	1	1	1	1	1	1	1	1	1	1	1	1	1	1	1	1	1	3	3	3	3	3	3	3	3	3	3	3	3	3	3
AX-147208666
AX-147208681
AX-147208686
AX-147208687	3	3	2	2	2	2	2	3	2	3	2	3	3	2	3	2	2	2	3	2	3	2	2	2	3	2	2	2	3	2	3	2
AX-147208708	4	4	4	4	4	4	4	4	4	4	4	4	4	4	4	4	4	4	2	2	2	2	2	2	2	2	2	2	2	2	2	2
AX-147208710
AX-147208728	3	3	3	3	3	3	3	3	3	3	3	3	3	3	3	3	3	3	1	1	1	1	1	1	1	1	1	1	1	1	1	1
AX-147208739	0	0	0	0	0	0	0	0	0	0	0	0	0	0	0	0	0	0	2	2	2	2	2	2	2	2	2	2	2	2	2	2
AX-147208741	0	0	0	0	0	0	0	0	0	0	0	0	0	0	0	0	0	0	2	2	2	2	2	2	2	2	2	2	2	2	2	2
AX-147208742	3	3			3	3	3	3		3	3	3			3		3		2			2	2	2	3	2	3	2				2
AX-147208745	0	0	0	0	0	0	0	0	0	0	0	0	0	0	0	0	0	0	2	2	2	2	2	2	2	2	2	2	2	2	2	2
AX-147208750	2	2	2	2	2	2	2	2	2	2	2	2	2	2	2	2	2	2	0	0	0	0	0	0	0	0	0	0	0	0	0	0
AX-147208755	0	0	0	0	0	0	0	0	0	0	0	0	0	0	0	0	0	0	2	2	2	2	2	2	2	2	2	2	2	2	2	2
AX-147208775	1	0	0	1	1	1	1	0	0	1	1	1	0	1	0	0	0	0	2	1	1	1	1	1	1	1	1	1	2	1	1	1
AX-147208790	0	0	0	0	0	0	0	0	0	0	0	0	0	0	0	0	0	0	1	1	1	1	1	1	1	1	1	1	1	1	1	1
AX-147208793	2	2	1	1		1	1	1	1	1	1	1	1	1	2	1	1	0	1	1	2				2	1	2	2	1	1		2
AX-147208798	2	2	2	2	2	2	2	2	2	2	2	2	2	2	2	2	2	2	1	1	1	1	1	1	1	1	1	1	1	1	1	1
AX-147208801	3	2	2	2	2	2	2	3	2	2	2	2	3	2	3	2	2	2	2	3	3	2	2	2	2	3	3	2	3	3	2	3
AX-147208807	4	4	4	4	4	4	4	4	4	4	4	4	4	4	4	4	4	4	0	0	0	0	0	0	0	0	0	0	0	0	0	0
AX-147208809	3	3	2	2	2	3	3		2	3		2	2	2		2	2	2	2	3	2	1	1	1	2	2	2	1	3	3	2	2
AX-147208810	4	4	4	4	4	4	4	4	4	4	4	4	4	4	4	4	4	4	4	4	4	4	4	4	4	4	4	4	4	4	4	4
AX-147208813	0	0	0	0	0	0	0	0	0	0	0	0	0	0	0	0	0	0	2	2	2	2	2	2	2	2	2	2	2	2	2	2
AX-147208814	4	4	4	4	4	4	4	4	4	4	4	4	4	4	4	4	4	4	2	2	2	2	2	2	2	2	2	2	2	2	2	2
AX-147208816	0	0	0	0	0	0	0	0	0	0	0	0	0	0	0	0	0	0	2	2	2	2	2	2	2	2	2	2	2	2	2	2
AX-147208864	4	4	4	4	4	4	4	4	4	4	4	4	3	4	4	4	4	4	4	4	4	4	4	4	4	4	4	4	4	4	4	4
AX-147208865	3	2	2	3	2	2	2	2	3	3	3	3	2	2	2	3	3	3	3	2	3	3	3	3	3	3	3	3	2	2	3	3
AX-147208886	2	2	2	2	2	2	2	2	2	2	2	2	2	2	2	2	2	2	0	0	0	0	0	0	0	0	0	0	0	0	0	0
AX-147208887	3	2	2	3	2	2	2	3	2	3	2	2	3	2	3	2	2	2	2	3	3	2	3	3	3	3	3	3	2	2	2	2
AX-147208902
AX-147208917	0	0	0	0	0	0	0	0	0	0	0	0	0	0	0	0	0	0	2	2	2	2	2	2	2	2	2	2	2	2	2	2
AX-147208929	2	2	2	2	2	2	2	2	2	2	2	2	2	2	2	2	2	2	2	2	3	2	2	2	2	3	2	2	2	3	3	2
AX-147208955	3	2	3	2	2	2	2	3	3	2	3	2	2	3	2	2	3	3	3	2	2	3	3	3	2	3	3	3	2	3	3	3
AX-147208979	4	4	3	3	4	4	4	4	3	4	3	3	4	3	4	3	3	3	4	4	4	3	3	3	4	3	4	3	4	4	4	3
AX-147208980	2	2	2	2	2	2	2	1	2	2	2	2	1	2	2	2	1	2	2	2	1	2	2	2	1	2	2	2	2	2	2	2
AX-147208981
AX-147208984
AX-147208994
AX-147209001
AX-147209005	1	1	1	1	1	1	1	1	1	1	1	1	1	1	1	1	1	1	2	1	1	1	1	1	1	1	1	1	1	1	1	1
AX-147209007	0	0	0	0	1	1	1	0	0	0	0	1	0	0	0	1	0	0	2	1	1	0	0	1	0	0	0	1	1	1	1	1
AX-147209008	1	1	0	1	0	1	0	1	0	1	1	1		1	1	1	0	1	2	1	2	1	1	1	2	1	2	1	1	1	2
AX-147209014	2	2	2	2	2	2	2	2	2	2	2	2	2	2	2	2	2	2	0	0	0	0	0	0	0	0	0	0	0	0	0	0
AX-147209017
AX-147209034
AX-147209039	0	0	0	0	0	0	0	0	0	0	0	0	0	0	0	0	0	0	2	2	2	2	2	2	2	2	2	2	2	2	2	2
AX-147209041	2	2	3	3	2	2	3	2	3	3	3	3	2	3	3	3	3	3	3	2	2	3	3	3	2	3	2	3	2	3	2	3
AX-147209047	3	3	3	3	2	2	2	3	3	3	3	3	3	3	3	3	3	3	3	2	3	3	3	3	3	3	3	3	2	3	3	3
AX-147209064	3	3	3	3	3	3	3	3	3	3	3	3	3	3	3	3	3	3	2	3	2	3	3	3	3	3	2	3	3	3	2	3
AX-147209073	0	0	0	0	0	0	0	0	0	0	0	0	0	0	0	0	0	0	2	2	2	2	2	2	2	2	2	2	2	2	2	2
AX-147209077	3	2	2	2	2	2	2	2	2	2	2	2	2	2	3	2	2	2	3	3	3	2	3	2	3	2	3	2	3	3	3	2
AX-147209083	1	1	1	1	1	1	1	1	1	1	1	1	1	1	1	1	1	1	2	2	2	2	2	2	2	1	2	2	2	2	2	3
AX-147209084	2	2	2	2	2	2	2	2	2	2	2	2	2	2	2	2	2	2	4	4	4	4	4	4	4	4	4	4	4	4	4	4
AX-147209091	0	0	0	0	0	0	0	0	0	0	0	0	0	0	0	0	0	0	2	2	2	2	2	2	2	2	2	2	2	2	2	2
AX-147209092	0	0	0	0	0	0	0	0	0	0	0	0	0	0	0	0	0	0	2	2	2	2	2	2	2	2	2	2	2	2	2	2
AX-147209093	1	1	1	1	2	2	2	1	1	1	1	1	1	1	1	1	1	1	4	4	4	4	4	4	4	4	4	4	4	4	4	4
AX-147209099
AX-147209120	0	0	0	0	0	0	0	0	0	0	0	0	0	0	0	0	0	0	2	2	2	2	2	2	2	2	2	2	2	2	2	2
AX-147209137	0	0	0	0	0	0	0	0	0	0	0	0	0	0	0	0	0	0	2	2	2	2	2	2	2	2	2	2	2	2	2	2
AX-147209151
AX-147209153	3		2	3	3	3	2	3	3	3	1	2	2	2	2	2	2	2	3	3	3	2	2	2	3	3	3	2	3	3	3	2
AX-147209154
AX-147209161	0	0	0	0	1	1	1	0	0	0	0	0	0	0	0	0	0	0	1	1	0	0	0	0	0	0	0	0	1	0	0	0
AX-147209170	2	2	2	2	2	2	2	2	2	2	2	2	2	2	2	2	2	2	0	0	0	0	0	0	0	0	0	0	0	0	0	0
AX-147209175
AX-147209176	2	2	2	2	2	2	2	2	2	2	2	2	2	2	2	2	2	2	0	0	0	0	0	0	0	0	0	0	0	0	0	0
AX-147209181	0	0	0	0	0	0	0	0	0	0	0	0	0	0	0	0	0	0	2	2	2	2	2	2	2	2	2	2	2	2	2	2
AX-147209197
AX-147209203	0	0	0	0	0	0	0	0	0	0	0	0	0	0	0	0	0	0	3	3	3	3	3	3	3	3	3	3	3	3	3	3
AX-147209212	1	1	1	1	1	1	1	1	1	1	1	1	1	1	1	1	1	1	3	3	3	3	3	3	3	3	3	3	3	3	3	3
AX-147209216	0	0	0	0	0	0	0	0	0	0	0	0	0	0	0	0	0	0	3	3	3	3	3	3	3	3	3	2	3	3	3	3
AX-147209231	0	0	0	0	0	0	0	0	0	0	0	0	0	0	0	0	0	0	2	2	2	2	2	2	2	2	2	2	2	2	2	2
AX-147209249
AX-147209262	0	0	0	0	0	0	0	0	0	0	0	0	0	0	0	0	0	0	2	2	2	2	2	2	2	2	2	2	2	2	2	2
AX-147209275	1	1	1	1	2	1	1	1	1	1	0	0	1	1	1	1	1	0	1	1	1	1	0	0	1	1	1	1	1	1	1	0
AX-147209279	0	0	0	0	0	0	0	0	0	0	0	0	0	0	0	0	0	0	2	2	2	2	2	2	2	2	2	2	2	2	2	2
AX-147209294	0	0	0	0	0	0	0	0	0	0	0	0	0	0	1	0	0	0	0	0	0	1	0	0	0	0	0	0	0	0	0	0
AX-147209305	3	3	2	2	3		3		2	3	2	2	3	2	2		2	2	3	3	3	2	2		3	2	3	2	3	3	3	2
AX-147209326
AX-147209341	0	0	0	0	0	0	0	0	0	0	0	0	0	0	0	0	0	0	2	2	2	2	2	2	2	2	2	2	2	2	2	2
AX-147209345	0	1	1	1	1	1	1	1	1	1	0	1	1	1	1	1	1	1	2	3	1	2	1	1	1	1	1	1	2	1	1	1
AX-147209346	2	2	2	2	2	2	2	2	2	2	2	2	2	2	2	2	2	2	0	0	0	0	0	0	0	0	0	0	0	0	0	0
AX-147209356	0	1	1	1	1	1	0	1	1	1	1	1	1	1	1	1	1	1	0	0	0	1	0	1	0	1	1	1	0	0	0	1
AX-147209362	3	2	2	2	1	2	2	2	2	2	2	2	2	2	3	2	3	2	2	1	3	2	2	2	3	2	2	3	2	2	3	2
AX-147209410	0	0	0	0	0	0	0	0	0	0	0	0	0	0	0	0	0	0	2	2	2	2	2	2	2	2	2	2	2	2	2	2
AX-147209428	0	0	0	0	0	0	0	0	0	0	0	0	0	0	0	0	0	0	1	1	1	1	1	1	1	1	1	1	1	1	1	1
AX-147209432	2	2	3	2	3	2	2	2	3	2	2	2	2	2	2	2	2	2	4	4	4	4	4	4	4	4	4	4	4	4	4	3
AX-147209461	2	2	2	2	2	2	2	2	2	2	2	2	2	2	2	2	2	2	0	0	0	0	0	0	0	0	0	0	0	0	0	0
AX-147209462	4	4	3	3	3	3	4	3	3	4	3	3	3	3	4	3	3	3	3	4	4	3	3	3	3	3	3	3	3	4	4	3
AX-147209464
AX-147209476	3	3	3	3	2	2	2	3	3	3	3	3	2	3	3	3	3	3	2	3	3	3	3	3	3	3	3	3	2	2	3	3
AX-147209506	3	3	2	2	2	2	2	3	2	3	2	2	3	2	3	2	2	3	3	3	3	2	2	2	3	2	3	3	2	3	3	2
AX-147209508	1	1	1	1	1	1	1	1	1	1	0	0	1	1	1	1	1	1	1	1	1	0	1	1	1	1	1	1	1	1	1	0
AX-147209520	0	0	0	0	1	0	0	0	0	0	0	0	0	0	0	0	0	0	0	0	0	0	0	0	0	0	0	0	0	0	0	0
AX-147209529	4	4	4	4	4	4	4	4	4	4	4	4	4	4	4	4	4	4	2	3	4	4	4	3	4	4	4	4		4	4	4
AX-147209535
AX-147209536	2	2	2	2	3	2	2	2	2	2	2	2	2	2	2	2	2	2	4	4	4	4	4	4	4	4	4	4	4	4	4	4
AX-147209540	0	0	0	0	0	0	0	0	0	0	0	0	0	0	0	0	0	0	3	3	3	3	3	3	3	3	3	3	3	3	3	3
AX-147209544	2	2	2	2	2	2	2	2	2	2	2	2	2	2	2	2	2	2	0	0	0	0	0	0	0	0	0	0	0	0	0	0
AX-147209547	1	1	1	1	1	1	1	1	1	1	1	1	1	1	1	1	1	1	3	3	3	3	3	3	3	3	3	3	3	3	3	3
AX-147209548	0	0	0	0	0	0	0	0	0	0	0	0	0	0	0	0	0	0	3	3	3	3	3	3	3	3	3	3	3	3	3	3
AX-147209557	0	0	0	0	0	0	0	0	0	0	0	0	0	0	0	0	0	0	3	3	3	3	3	3	3	3	3	2	3	3	3	3
AX-147209559	2	2	2	2	2	2	2	2	2	2	2	2	2	2	2	2	2	2	0	0	0	0	0	0	0	0	0	0	0	0	0	0
AX-147209562
AX-147209564	0	0	0	0	0	0	0	0	0	0	0	0	0	0	0	0	0	0	3	3	3	3	3	3	3	3	3	3	3	3	3	3
AX-147209565	0	0	0	0	0	0	0	0	0	0	0	0	0	0	0	0	0	0	2	2	2	2	2	2	2	2	2	2	2	2	2	2
AX-147209569	2	2	2	2	1	2	2	2	1	2	2	2	2	2	2	1	2	1	2	2	3	2	2	2	2	2	3	2	2	3	3	2
AX-147209587	0	0	0	0	0	0	0	0	0	0	0	0	0	0	0	0	0	0	2	2	2	2	2	2	2	2	2	2	2	2	2	2
AX-147209590	0	0	0	0	0	0	0	0	0	0	0	0	0	0	0	0	0	0	2	2	2	2	2	2	2	2	2	2	2	2	2	2
AX-147209596	0	0	0	0	0	0	0	0	0	0	0	0	0	0	0	0	0	0	2	2	2	2	2	2	2	2	2	2	2	2	2	2
AX-147209601	0	0	0	0	0	0	0	0	0	0	0	0	0	0	0	0	0	0	2	2	2	2	2	2	2	2	2	2	2	2	2	2
AX-147209618	2	2	2	2	2	2	2	2	2	2	2	2	2	3	2	2	2	2	3	3	3	3	3	3	3	3	3	3	3	3	3	3
AX-147209631	0	1	0	0	0	0	0	0	0	0	0	1	0	0	0	1	0	0	0	0	0	0	0	0	0	0	0	0	0	0	0	0
AX-147209660	3	3	3	3	3	2	2	3	3	3	2	3	3	2	3	2	2	2	3	2	2	2	2	3	3	2	3	2	2	2	2	2
AX-147209666
AX-147209673	3		3	3	4	3			3	4	3	3		3	3	3	3	3	4	4		3	3	3			3	3	3		4	3
AX-147209675	0	0	0	0	0	0	0	0	0	0	0	0	0	0	0	0	0	0	1	1	1	1	1	1	1	1	1	1	1	1	1	1
AX-147209678	3	2	2	3	4	3	3	3	2	3	2	2	3	2	2	3	2	2	3	4	3	3	2	3	3	2	2	2	3	2	3	3
AX-147209681	2	2	2	2	2	2	2	2	2	2	2	2	2	2	2	2	2	2	0	0	0	0	0	0	0	0	0	0	0	0	0	0
AX-147209689
AX-147209692	0	0	0	0	0	0	0	0	0	0	0	0	0	0	0	0	0	0	2	2	2	1	2	1	1	1	2	1	2	1	1	1
AX-147209694	3	3	3	3	2	3	3	3	3	3	3	2		2	2	3	2	3	3	3	4	3	3	3	4	3	3	3	4	3	4	4
AX-147209701
AX-147209716	1	1	1	1	2	2	2	2	2	1	1	2	1	1	1	1	1	1	2	2	2	2	2	1	1	1	1	2	2	2	2	1
AX-147209723	0	0	0	0	0	0	0	0	0	0	0	0	0	0	0	0	0	0	2	2	2	2	2	2	2	2	2	2	2	2	2	2
AX-147209727	3	3	2	2	3	3	3	3	2	3	2	2	3	2	3	2	2	2	3	3	3	2	2	2	3	2	3	2	2			2
AX-147209731
AX-147209733	0	0	0	0	0	0	0	0	0	0	0	0	0	0	0	0	0	0	1	1	1	1	1	1	1	1	1	1	1	1	1	1
AX-147209734
AX-147209741	0	0	0	0	0	0	0	0	0	0	0	0	0	0	0	0	0	0	1	1	1	1	1	1	1	1	1	1	1	1	1	1
AX-147209744	3	2	3	3		3	3	2	3	2	3	3	2	3	2	3	3	3	3	2	2	3	3	3	2	3	2	3	3	3	2	3
AX-147209746	3	3	2	2	2	2	2	3	2	3	2	2	3	2	3	2	2	2	3	2	3	2	2	2	3	2	3	2	2	2	3	2
AX-147209750	0	0	0	0	0	0	0	0	0	0	0	0	1	0	0	0	0	0	0	0	0	0	0	0	0	0	0	0	0	0	0	0
AX-147209755	4	4	4	4	4	4	4	4	4	4	4	4	4	4	4	4	4	4	2	2	2	1	1	1	2	1	2	1	2	2	2	1
AX-147209768	3	3	2	2	2	2	2	3	2	3	3	3		2	3	2	2	2	3	2	3	2	3	2	3		3		2	3	3	2
AX-147209775	0	0	0	0	0	0	0	0	0	0	0	0	0	0	0	0	0	0	2	2	2	2	2	2	2	2	2	2	2	2	2	2
AX-147209776	0	0	0	0	0	0	0	0	0	0	0	0	0	0	0	0	0	0	2	2	2	2	2	2	2	2	2	2	2	2	2	2
AX-147209791	2	2	2	2	2	2	2	2	2	2	2	2	2	2	2	2	2	2	0	0	0	0	0	0	0	0	0	0	0	0	0	0
AX-147209793	4		3	3	3	3	3		3	3	3	3	3	3		3	3	3	3	3		3	3	3	3	3		3	3	3		3
AX-147209795
AX-147209800	2	2	2	2	2	2	2	2	2	2	2	2	2	2	2	2	2	2	0	0	0	0	0	0	0	0	0	0	0	0	0	0
AX-147209802	2	2	2	2	2	2	2	2	2	2	2	2	2	2	2	2	2	2	0	0	0	0	0	0	0	0	0	0	0	0	0	0
AX-147209810
AX-147209811	2	2	2	2	2	2	2	2	2	2	2	2	2	2	2	2	2	2	0	0	0	0	0	0	0	0	0	0	0	0	0	0
AX-147209812	0	0	0	0	0	0	0	0	0	0	0	0	0	0	0	0	0	0	2	2	2	2	2	2	2	2	2	2	2	2	2	2
AX-147209831	0	0	0	0	0	0	0	0	0	0	0	0	0	0	0	0	0	0	2	2	2	2	2	2	2	2	2	2	2	2	2	2
AX-147209871
AX-147209877	3	3	3	3	3	3	3	3	3	3	3	3	3	3	3	3	3	3	1	1	1	1	1	1	1	1	1	1	1	1	1	1
AX-147209878	4	4	4	4	4	4	4	4	4	4	4	4	4	4	4	4	4	4	2	2	2	3	2	2	2	2	2	2	2	2	2	2
AX-147209889	4	4	3	4	3	3	3	4	3	4	3	4	4	4	3	4	4	4	3	3	3	3	4	3	4	4	4	4	3	3	4	4
AX-147209909	1	1	0	0	1	1	1	0	0	1	0	1	0	0	1	1	0	1	0	1	1	1	0	0	1	1	1	1	1	1	1	1
AX-147209912	0	0	0	0	0	0	0	0	0	0	0	0	0	0	0	0	0	0	0	0	0	0	0	0	0	0	0	0	0	0	0	0
AX-147209918	2	2	3		2	2	2	2	3	2	3	3	2	3	2	3	3	3	3	3	2	3	3	3	2	3	2	3	2	3	3	3
AX-147209919	3	3	3	3	3	3	3	3	3	3	3	3	3	3	3	3	3	3	1	1	1	0	0	1	1	0	0	0	1	1	0	0
AX-147209923	0	0	0	0	0	0	0	0	0	0	0	0	0	0	0	0	0	0	2	2	2	2	2	2	2	2	2	2	2	2	2	2
AX-147209947	0	0	0	0	0	0	0	0	0	0	0	0	0	0	0	0	0	0	2	2	2	2	2	2	2	2	2	2	2	2	2	2
AX-147209955
AX-147209956	1	0	0	0	1	1	1	1	1	1	1	0	1	0	1	1	0	1	1	1	1	0	0	1	0	0	1	0	1	1	0	1
AX-147209957	3	4	3	3	2	2	3	3	3	3	3	2	3		3	3	3	3	2	3	3	3	3	3	3	3	3	3	2	3	3	3
AX-147209959
AX-147209963
AX-147209971	2	2	2	2	2	2	2	2	2	2	2	2	2	2	2	2	2	2	1	1	1	1	1	1	1	1	1	1	1	1	1	1
AX-147209973
AX-147209980	2	2	2	2	2	2	2	2	2	2	2	2	2	2	2	2	2	2	0	0	0	0	0	0	0	0	0	0	0	0	0	0
AX-147209984	0	0	0	0	0	0	0	0	0	0	0	0	0	0	0	0	0	0	2	2	2	2	2	2	2	2	2	2	2	2	2	2
AX-147209992	4	4	4	4	4	4	4	4	4	4	4	4	4	4	4	4	4	4	2	2	2	2	2	2	2	2	2	2	2	2	2	2
AX-147209994	3	2	3	3	3	2	2	2	3	2	3	3	2	3	2	3	3	3	2	2	1	3	2	3	2	3	1	2	2	2	1	2
AX-147210007	3	3		3	3	3	3	3	3	3	3	3	3	3	4	3	4	3	4	3	3	3	4	3	3	3	3	3	3	3	3	3
AX-147210009
AX-147210023	0	0	0	0	0	0	0	0	0	0	0	0	0	0	0	0	0	0	1	1	1	1	1	1	1	1	1	1	1	1	1	1
AX-147210036
AX-147210038
AX-147210039	0	0	0	0	0	0	0	0	0	0	0	0	0	0	0	0	0	0	2	2	2	2	2	2	2	2	2	2	2	2	2	2
AX-147210044	2	2	2	2	2	2	2	2	2	2	2	2	2	2	2	2	2	2	0	0	0	0	0	0	0	0	0	0	0	0	0	0
AX-147210045	0	0	0	0	0	1	0	0	0	0	0	0	0	0	0	0	0	0	0	0	0	0	0	0	0	0	0	0	0	1	0	0
AX-147210049	2	2	2	2	2	2	2	2	2	2	2	2	2	2	2	2	2	2	0	0	0	0	0	0	0	0	0	0	0	0	0	0
AX-147210052	0	0	0	0	0	0	0	0	0	0	0	0	0	0	0	0	0	0	2	2	2	2	2	2	2	2	2	2	2	2	2	2
AX-147210053	2	2	2	2	2	2	2	2	2	2	2	2	2	2	2	2	2	2	0	0	0	0	0	0	0	0	0	0	0	0	0	0
AX-147210055
AX-147210060	0	0	0	0	0	0	0	0	0	0	0	0	0	0	0	0	0	0	2	2	2	2	2	2	2	2	2	2	2	2	2	2
AX-147210087
AX-147210099	0	0	0	0	0	0	0	0	0	0	0	0	0	0	0	0	0	0	2	2	2	2	2	2	2	2	2	2	2	2	2	2
AX-147210104	2	2	2	2	2	2	2	2	2	2	2	2	2	2	2	2	2	2	0	0	0	0	0	0	0	0	0	0	0	0	0	0
AX-147210114
AX-147210116	0	0	0	0	0	0	0	0	0	0	0	0	0	0	0	0	0	0	2	2	2	2	2	2	2	2	2	2	2	2	2	2
AX-147210119	3	3	2	2	2	2	2	3	2	2	3	3	3	2	3	2	2	2	3	2	3	2	2	2	3	2	3	2	3	2	3	2
AX-147210122	0	0	0	0	0	0	0	0	0	0	0	0	0	0	0	0	0	0	2	2	2	2	2	2	2	2	2	2	2	2	2	2
AX-147210123	4	4	4	4	4	4	4	4	4	4	4	4	4	4	4	4	4	4	2	2	2	2	2	2	2	2	2	2	2	2	2	2
AX-147210124	0	0	0	0	0	0	0	0	0	0	0	0	0	0	0	0	0	0	2	2	2	2	2	2	2	2	2	2	2	2	2	2
AX-147210135	2	2	2	2	2	2	2	2	2	2	2	2	2	2	2	2	2	2	0	0	0	0	0	0	0	0	0	0	0	0	0	0
AX-147210159	0	0	0	0	0	0	0	0	0	0	0	0	0	0	0	0	0	0	1	0	0	0	0	0	0	0	0	0	0	0	0	0
AX-147210160	0	0	0	0	0	0	0	0	0	0	0	0	0	0	0	0	0	0	2	2	2	2	2	2	2	2	2	2	2	2	2	2
AX-147210162	1	1	1	1	1	1	1	1	1	1	1	1	1	1	1	1	1	1	3	3	3	3	3	3	3	3	3	3	3	3	3	3
AX-147210168	0	0	0	0	0	0	0	0	0	0	0	0	0	0	0	0	0	0	2	2	2	2	2	2	2	2	2	2	2	2	2	2
AX-147210176
AX-147210193	4	3	3	3	3	3	3	3	3	3	4	3	3	3	3	3	3	3	3	3	3	3	3	3	4	3	3	3	3	4	4	3
AX-147210197	2	2	2	2	2	2	2	2	2	2	2	2	2	2	2	2	2	2	0	0	0	0	0	0	0	0	0	0	0	0	0	0
AX-147210198	1	1	0	1	1	1	1	1	0	1	0	0	1	1	1	1	0	1	1	1	1	0	1	1	1	0	1	1	1	1	1	0
AX-147210210	1	1	2	2	2	1	3	1	1	1	2	1	1	2	1	2	2	1	2	2	1	1	2	2	1	2	1	2	2	1	1	1
AX-147210213	1	2	1	1	2	2	1	1	2	1	1	1	1	1	2	1	2	1	2	2	2	2	1	1	2	1		2	2	2	2	1
AX-147210223	2	2	2	2	2	2	2	2	2	2	2	2	2	2	2	2	2	2	0	0	0	0	0	0	0	0	0	0	0	0	0	0
AX-147210224	2	2	3	2	2	2	2	2	3	2	2	2	2	2	2	3	2	3	2	2	2	3	2	3	2	2	2	2	2	2	2	2
AX-147210230	0	0	0	0	0	0	0	0	0	0	0	0	0	0	0	0	0	0	2	2	2	2	2	2	2	2	2	2	2	2	2	2
AX-147210242	0	0	0	0	0	0	0	0	0	0	0	0	0	0	0	0	0	0	2	2	2	2	2	2	2	2	2	2	2	2	2	2
AX-147210245
AX-147210247	0	0	0	0	0	0	0	0	0	0	0	0	0	0	0	0	0	0	2	2	2	2	2	2	2	2	2	2	2	2	2	2
AX-147210255	2	2	2	2	2	2	2	2	2	2	2	2	2	2	2	2	2	2	0	0	0	0	0	0	0	0	0	0	0	0	0	0
AX-147210256	0	0	0	0	0	0	0	0	0	0	0	0	0	0	0	0	0	0	2	2	2	2	2	2	2	2	2	2	2	2	2	2
AX-147210268	2	1	2	2	2	1	2	1	3	1	3	2	1	2	2	2	2	2	3	2	2		2	2	2	3	2				3	2
AX-147210299	3	3	3	3	3	3	3	3	3	3	3	3	3	3	3	3	3	3	1	1	1	1	1	1	1	1	1	1	1	1	1	1
AX-147210305
AX-147210341	3	3	2	3	2	3	2	3	2	3	2	2	3	3	3	3	2	3	3	3	3	3	3	3	3	3	3	3		3	3	3
AX-147210350	2	2	2	2	2	2	2	2	2	2	2	2	2	2	2	2	2	2	0	0	0	0	0	0	0	0	0	0	0	0	0	0
AX-147210352	1	2	1	1	2	2	2	1	2	1	1	1		2	1	2	1		1	2	1	1	1	2	1	1	1	1	2	2	1	2
AX-147210367
AX-147210375	3	2	1	2	3	2	2	3	2	2	2	2		2	3	2	2	3	2	2	3	2	2	3	3	2	3	2	3	2	3	2
AX-147210383	2	2	2	2	2	2	2	2	2	2	2	2	2	2	2	2	2	2	0	0	0	0	0	0	0	0	0	0	0	0	0	0
AX-147210392	2	2	2	2	2	2	2	2	2	2	2	2	2	2	2	2	2	2	0	0	0	0	0	0	0	0	0	0	0	0	0	0
AX-147210394
AX-147210396	0	0	0	0	0	0	0	0	0	0	0	0	0	0	0	0	0	0	2	2	2	2	2	2	2	2	2	2	2	2	2	2
AX-147210402	0	0	0	0	0	0	0	0	0	0	0	0	0	0	0	0	0	0	2	2	2	2	2	2	2	2	2	2	2	2	2	2
AX-147210404	0	0	0	0	0	0	0	0	0	0	0	0	0	0	0	0	0	0	2	2	2	2	2	2	2	2	2	2	2	2	2	2
AX-147210407	2	2	2	2	2	2	2	2	2	2	2	2	2	2	2	2	2	2	0	0	0	0	0	0	0	0	0	0	0	0	0	0
AX-147210408	3	3	3	4	3	3	3	4	3	3	3	4	3	4	3	4	3	3	3	3	3	3	4	4	3	4	4	4	3	3	3	4
AX-147210410	0	0	0	0	0	0	0	0	0	0	0	0	0	0	0	0	0	0	2	2	2	2	2	2	2	2	2	2	2	2	2	2
AX-147210422	3	3	3	3	3	3	3	3	3	3	3	3	3	3	4	3	3	3	4	3	3	3	3	3	3	3	3	3	3	3	3	3
AX-147210423	4	3	3	3	3	3	3	3	3	3	3	3	3	3	3	3	3	3	3	3	3	3	3		3	3	3	3	3	3	3	3
AX-147210432	2	2	2	2	2	2	2	3	2	3	3	3	2	2	3	2	3	2	3	2	3	2	2	2	3	2	3	3	2	2	3	3
AX-147210437	1	2	2	2	2	2	2	2	2	2	2	1	2	2	2	2	2	2	3	3	3	3	2	3	3	3	3	2	3	2	2	3
AX-147210444	0	0	0	0	0	0	0	0	0	0	0	0	0	0	0	0	0	0	1	1	1	1	1	1	1	1	1	1	1	1	1	1
AX-147210492	0	0	0	0	0	0	0	0	0	0	0	0	0	0	0	0	0	0	2	2	2	2	2	2	2	2	2	2	2	2	2	2
AX-147210493	0	0	0	0	0	0	0	0	0	0	0	0	0	0	0	0	0	0	2	2	2	2	2	2	2	2	2	2	2	2	2	2
AX-147210494	3	3	3	3	2	3	3	3	3	3	3	3	3	3	3	3	3	3	1	1	1	1	1	1	1	1	1	1	1	1	1	1
AX-147210495	0	0	0	0	0	0	0	0	0	0	0	0	0	0	0	0	0	0	2	2	2	2	2	2	2	2	2	2	2	2	2	2
AX-147210510	0	0	1	0	0	0	0	0	0	0	0	1	0	0	0	0	0	0	1	0	0	0	0	1	0	0	0	0	0	0	0	0
AX-147210522	3	3	2	2	2	2	2	3	2	2	2	2	3	2	3	2	2	2	1	2	3	2	2	2	2	2	3	2	3	2	2	2
AX-147210538	0	0	0	0	0	0	0	0	0	0	0	0	0	0	0	0	0	0	1	1	1	1	1	1	1	1	1	1	1	1	1	1
AX-147210553	3	3	3	3	3	3	3	3	3	3	3	3	3	3	3	3	3	3	1	1	1	1	1	1	1	1	1	1	1	1	1	1
AX-147210576	0	0	0	0	0	0	0	0	0	0	0	0	0	0	0	0	0	0	1	1	1	1	1	1	1	1	1	1	1	1	1	1
AX-147210581	1	1	0	2	1	1	1	1	1	1	1	1	1	1	1	1	1	1	1	1	1	1	1	1	1	0	1	1	1	1	1	1
AX-147210595	3	3	3	2	3	3	3	4	2	3	2	2	3	3	3	2	2	2	3	3	3	3	3	2	4	2	3	3	3	2	3	2
AX-147210601	0	0	0	0	0	0	0	0	0	0	0	0	0	0	0	0	0	0	2	2	2	2	2	2	2	2	2	2	2	2	2	2
AX-147210632	0	0	0	0	0	0	0	0	0	0	0	0	0	0	0	0	0	0	2	2	2	2	2	2	2	2	2	2	2	2	2	2
AX-147210648	3	2	3	3	2	3	2	3	3	2	4	3	2	3		3	3	3	3	2	2	3	3	3	2	2	2	2	2	2	2	3
AX-147210652	4	4	4	4	4	4	4	4	4	4	4	4	4	4	4	4	4	4	3	3	3	3	3	3	3	3	3	3	4	3	3	3
AX-147210668
AX-147210678	0	0	0	0	0	0	0	0	0	0	0	0	0	0	0	0	0	0	2	2	2	2	2	2	2	2	2	2	2	2	2	2
AX-147210685	1	1	1	1	1	1	1	1	1	1	1	1	1	1	1	0	1	1	0	1	1	1	1	1	1	1	1	1	1	1	1	1
AX-147210702	2	2	2	2	2	2	2	2	2	2	2	2	2	2	2	2	2	2	0	0	0	0	0	0	0	0	0	0	0	0	0	0
AX-147210747	2	2	2	2	2	2	2	2	2	2	2	2	2	2	2	2	2	2	0	0	0	0	0	0	0	0	0	0	0	0	0	0
AX-147210754
AX-147210838	0	0	0	0	0	0	0	0	0	0	0	0	0	0	0	0	0	0	2	2	2	2	2	2	2	2	2	2	2	2	2	2
AX-147210862	1	2	2	2	2	2	2	2	2	2	2	2	2	2	2	2	2	2	4	4	4	4	4	4	4	4	4	4	4	4	4	4
AX-147210868
AX-147210886	2	2	2	2	2	2	2	2	2	2	2	2	2	2	2	2	2	2	0	0	0	0	0	0	0	0	0	0	0	0	0	0
AX-147210899	2	2	2	2	2	2	2	2	2	2	2	2	2	2	2	2	2	2	0	0	0	0	0	0	0	0	0	0	0	0	0	0
AX-147210900	2	2	2	2	2	2	2	2	2	2	2	2	2	2	2	2	2	2	0	0	0	0	0	0	0	0	0	0	0	0	0	0
AX-147210901
AX-147210909	1	1	1	1	1	1	1	1	1	1	1	1	1	2	1	1	1	1	0	0	0	0	0	0	0	0	0	0	0	0	0	0
AX-147210916	2	2	2	2	2	2	2	2	2	2	2	2	2	2	2	2	2	2	0	0	0	0	0	0	0	0	0	0	0	0	0	0
AX-147210947	0	0	0	0	0	0	0	0	0	0	0	0	0	0	0	0	0	0	1	1	1	1	1	1	1	1	1	1	1	1	1	1
AX-147210954
AX-147210969	2	2	2	2	2	2	2	2	2	2	2	2	2	2	2	2	2	2	0	0	0	0	0	0	0	0	0	0	0	0	0	0
AX-147210973	0	0	0	0	1	0	0	0	0	0	0	0	0	0	0	0	0	0	2	2	2	2	2	2	2	2	2	2	2	2	2	2
AX-147210990	3	3	3	3	3	3	3	3	3	3	3	3	3	3	3	3	3	3	1	1	1	1	1	1	1	1	1	1	1	1	1	1
AX-147211025
AX-147211049	2	2	2	2	2	2	2	2	2	2	2	2	2	2	2	2	2	2	0	0	0	0	0	0	0	0	0	0	0	0	0	0
AX-147211062	3	2	2	2	2	3	3	3	2	3	2	2	3	2	3	2	2	3	3	2	2	2	2	3	2	2	2	2	3	2	2	2
AX-147211069
AX-147211075	0	0	0	0	0	0	0	0	0	0	0	0	0	0	0	0	0	0	2	2	2	2	2	2	2	2	2	2	2	2	2	2
AX-147211112	2	2	2	2	2	1	1	2	2	2	1	3	2	2	3	2	2	2	3	1	2	2	2	2	2	2	3	3	2	2	2	2
AX-147211114
AX-147211120	2	2	2	2	2	2	2	2	2	2	2	2	2	2	2	2	2	2	0	0	0	0	0	0	0	0	0	0	0	0	0	0
AX-147211142	2	2	2	2	2	2	2	2	2	2	2	2	2	2	2	2	2	2	0	0	0	0	0	0	0	0	0	0	0	0	0	0
AX-147211171
AX-147211190
AX-147211192	4	4	4	4	4	4	4	4	4	4	4	4	4	4	4	4	4	4	3	3	4	4	4	4	4	4	4	4	3	4	4	4
AX-147211193
AX-147211197	0	1	1	1	0	1	1	0	1	0	0	1	1	1	0	1	1	1	1	1	1	1	1	1	0	1	1	1	1	1	1	1
AX-147211200	2	2	2	2	2	2	2	2	2	2	2	2	2	2	2	2	2	2	0	0	0	0	0	0	0	0	0	0	0	0	0	0
AX-147211204	4	3	3	3	3	3	3	3	3	3	3	3	3	3	3	3	3	3	3	3	3	3	3	3	3	3	3	4	3	3	4	3
AX-147211215	1	1	0	0	1	1	1	1	1	1	0	0	1	1	1	0	0	1	1	1	1	1	1	1	1	1	1	1	1	1	1	1
AX-147211244	0	0	0	0	0	0	0	0	0	0	0	0	0	0	0	0	0	0	2	2	2	2	2	2	2	2	2	2	2	2	2	2
AX-147211289
AX-147211291	0	0	0	0	0	0	0	0	0	0	0	0	0	0	0	0	0	0	2	2	2	2	2	2	2	2	2	2	2	2	2	2
AX-147211318	0	0	0	0	1	1	0	0	0	0	0	0	0	0	0	0	0	0	2	2	3	2	2	2	3	2	3	3	2	3	3	2
AX-147211393	0	0	0	0	1	1	0	0	0	0	0	0	0	0	0	0	0	0	0	1	0	0	0	0	0	0	0	0	0	0	0	0
AX-147211413
AX-147211452	0	0	0	0	0	0	0	0	0	0	0	0	0	0	0	0	0	0	0	0	0	0	0	0	0	0	0	0	0	0	0	0
AX-147211461	2	2	2	2	2	2	2	2	2	2	2	2	2	2	2	2	2	2	0	0	0	0	0	0	0	0	0	0	0	0	0	0
AX-147211498	0	0	0	0	0	0	0	0	0	0	0	0	0	0	0	0	0	0	1	1	1	1	1	1	1	1	1	1	1	1	1	1
AX-147211516
AX-147211545	3	3	3	3	3	3	3	3	3	3	3	3	3	3	3	3	3	3	3	3	3	3	3	3	2	3	3	2	3	3	3	2
AX-147211549
AX-147211605	4	4	4	4	4	4	4	4	4	4	4	4	4	4	4	4	4	4	3	3	2	2	2	2	2	3	2	3	3	3	2	2
AX-147211611	4	4	4	4	4	4	4	4	4	4	4	4	4	4	4	4	4	4	3	3	3	3	3	3	3	3	3	3	3	3	3	3
AX-147211613	2	1	2	2	0	1		1			1	1	2	1	1	2	2	1	1	1				1		1	2		0	1		2
AX-147211614	0	0	0	0	0	0	0	0	0	0	0	0	0	0	0	0	0	0	2	2	2	2	2	2	2	2	2	2	2	2	2	2
AX-147211616	4	3	3	3	3	3	3		3	3	3	3	3	3		3	3	3	3	3	3	4	3	3	4	3		3	3	3	4	3
AX-147211618	2		3	3	3	3	3	3	3	3	3	3	3	3	3		3		4	3	3	3	3	3	3	3	3	3	3	3	3	3
AX-147211622	4	4	4	4	3	4	4	4	4	4	4	4	4	4	4	4	4	4	3	3	3	3	3	3	3	3	3	4	3	3	3	3
AX-147211623	4	4	4	4	4	4	4	4	4	4	4	4	4	4	4	4	4	4	3	3	3	3	3	3	3	3	3	3	3	3	3	3
AX-147211627	3	2	3	3	1	2	2	2	2	3	3	3	2	2	2	2			2	2	2	3	3	2	3	3	3		1	2	2	2
AX-147211630	2	2	2	2	2	2	2	2	2	2	2	2	2	2	2	2	2	2	0	0	0	0	0	0	0	0	0	0	0	0	0	0
AX-147211635	3	3	3	3	3	3	3	3	3	3	3	3	3	3	3	3	3	3	1	1	1	1	1	1	1	1	1	1	1	1	1	1
AX-147211638	2	2	2	2	2	2	2	2	2	2	2	2	2	2	2	2	2	2	0	0	0	0	0	0	0	0	0	0	0	0	0	0
AX-147211653	1	1	1	1	1	1	1	1	1	1	1	1	1	1	1	1	1	1	0	0	0	0	0	0	0	0	0	0	0	0	0	0
AX-147211654	1	1	1	1	1	1	1	1	1	1	1	1	1	1	1	1	1	1	0	0	0	0	0	0	0	0	0	0	0	0	0	0
AX-147211655	3	2	3	3	2	2	2	3	3	2	3	3	3	3	2	2	3	3	3	2	2	3	3	3	2	3	2	3	3	3	2	3
AX-147211659	0	0	0	0	0	0	0	0	0	0	0	0	0	0	0	0	0	0	2	2	2	2	2	2	2	2	2	2	2	2	2	2
AX-147211660	0	0	0	0	0	0	0	0	0	0	0	0	0	0	0	0	0	0	2	2	2	2	2	2	2	2	2	2	2	2	2	2
AX-147211663	0	1	0	1	0	0	0	1	0	0	0	0	0	0	0	0	0	0	0	0	0	0	0	0	0	0	0	0	0	0	0	0
AX-147211665	0	0	0	0	0	0	0	0	0	0	0	0	0	0	0	0	0	0	2	2	2	2	2	2	2	2	2	2	2	2	2	2
AX-147211669
AX-147211670	3	3	2	3	2	2	2	3	3	3	2	2	3	2	3	2	2	2	3	2	4	2	3	2	3	3	3	3	2	2	3	2
AX-147211675	4	4	4	4	4	4	4	4	4	4	4	4	4	4	4	4	4	4	2	2	2	2	2	2	2	2	2	2	2	2	2	2
AX-147211695	3	3	2	2	3	2	2	3	2	2	2	2	3	2	2	2	2	2	3	3	3	2	3	3	3	2	3	2	4	3	3	2
AX-147211698
AX-147211707	0	0	0	0	0	0	0	0	0	0	0	0	0	0	0	0	0	0	0	1	0	0	0	0	0	0	0	0	0	0	0	0
AX-147211710	2	2	2	2	2	2	2	2	2	2	2	2	2	2	2	2	2	2	0	0	0	0	0	0	0	0	0	0	0	0	0	0
AX-147211714	0	0	1	1	0	0	0	0	0	0	0	0	0	0	0	0	0	0	0	0	0	1	0	0	0	1	1	0	0	0	0	0
AX-147211717	3	2	2	2	4	2	2	3	2	3	2	2	2	2	3	2	2	2	3	3	4	2	3	3	3	3	3	3	4	4	3	3
AX-147211718	4	4	3	3	4	4	4	4	3	4	3	3	4	3	4	3	3	3	4	4	4	3	3	3	4	3	4	3	3	4	3	3
AX-147211719	2	2	2	2	2	2	2	2	2	2	2	2	2	2	2	2	2	2	0	0	0	0	0	0	0	0	0	0	0	0	0	0
AX-147211720	0	0	0	0	0	0	0	0	0	0	0	0	0	0	0	0	0	0	2	2	2	2	2	2	2	2	2	2	2	2	2	2
AX-147211721	2	2	2	2	2	2	2	2	2	2	2	2	2	2	2	2	2	2	0	0	0	0	0	0	0	0	0	0	0	0	0	0
AX-147211728	0	0	0	0	0	0	0	0	0	0	0	0	0	0	0	0	0	0	2	2	2	2	2	2	2	2	2	2	2	2	2	2
AX-147211730	0	0	0	0	0	0	0	0	0	0	0	0	0	0	0	0	0	0	3	3	3	3	3	3	3	3	3	3	3	3	3	3
AX-147211731	2	2	2	2	3	2	2	2	2	2	2	2	2	2	2	2	2	2	4	4	4	4	4	4	4	4	4	4	4	4	4	4
AX-147211737	2	2	2	2	2	2	2	2	2	2	2	2	2	2	2	2	2	2	0	0	0	0	0	0	0	0	0	0	0	0	0	0
AX-147211741	0	0	0	0	0	0	0	0	0	0	0	0	0	0	0	0	0	0	2	2	2	2	2	2	2	2	2	2	2	2	2	2
AX-147211744	0	0	0	0	0	0	0	0	0	0	0	0	0	0	0	0	0	0	2	2	2	2	2	2	2	2	2	2	2	2	2	2
AX-147211745	2	2	2	2	2	2	2	2	2	2	2	2	2	2	2	2	2	2	0	0	0	0	0	0	0	0	0	0	0	0	0	0
AX-147211750	2	2	2	2	2	2	2	2	2	2	2	2	2	2	2	2	2	2	0	0	0	0	0	0	0	0	0	0	0	0	0	0
AX-147211753	1	1	1	1	1	1	1	1	1	1	1	1	1	1	1	1	1	1	0	0	0	0	0	0	0	0	0	0	0	0	0	0
AX-147211757	2	2	2	2	2	2	2	2	2	2	2	2	2	2	2	2	2	2	0	0	0	0	0	0	0	0	0	0	0	0	0	0
AX-147211762	4	4	4	4	4	4	4	4	4	4	4	4	4	4	4	4	4	4	3	4	4	4	4	4	4	4	4	4	4	4	4	4
AX-147211764	0	0	0	0	0	0	0	0	0	0	0	0	0	0	0	0	0	0	2	2	2	2	2	2	2	2	2	2	2	2	2	2
AX-147211767	2	2	2	2	2	2	2	2	2	2	2	2	2	2	2	2	2	2	0	0	0	0	0	0	0	0	0	0	0	0	0	0
AX-147211768	0	0	0	0	0	0	0	0	0	0	0	0	0	0	0	0	0	0	2	2	2	2	2	2	2	2	2	2	2	2	2	2
AX-147211771	2	2	2	2	2	2	2	2	2	2	2	2	2	2	2	2	2	2	0	0	0	0	0	0	0	0	0	0	0	0	0	0
AX-147211773	2	2	2			2		2	2	2	2	2	2		2		2		3	2	3	2	2			3		2	2	2	3
AX-147211774	0	0	0	0	0	0	0	0	0	0	0	0	0	0	0	0	0	0	2	2	2	2	2	2	2	2	2	2	2	2	2	2
AX-147211780	2	2	2	3	1	2	2	2	3	2		3	3	3		2	3		2	0	2	2	2	2	2	2	2	2	2	1		2
AX-147211781	0	0	0	0	0	0	0	0	0	0	0	0	0	0	0	0	0	0	2	2	2	2	2	2	2	2	2	2	2	2	2	2
AX-147211782	2	2	2	2	2	2	2	2	2	2	2	2	2	2	2	2	2	2	0	0	0	0	0	0	0	0	0	0	0	0	0	0
AX-147211783	0	0	0	0	0	0	0	0	0	0	0	0	0	0	1	0	0	0	2	1	1	3	1	1	1	0	1	0	1	1	1	2
AX-147211785
AX-147211786	3	2	2	2	2	3	2	2	2	2	3	3	3	2	2	2	2	2	3	2	3	2	2	2	3	3	3	2	2	3	3	2
AX-147211790	3	2	3	3	2	3	3	2	2	2	2	3	2	2	2	3	3	2	3	3	2	3	3	3	2	3	2	2	3	3	2	3
AX-147211796	3	2	3	2	3	3	2	2	3	2	3	3	2	3	2	3	3	3	3	3	2	2	3	3	2	3	2	3	3	3	2	3
AX-147211801	2	2	2	2	2	2	2	2	2	2	2	2	2	2	2	2	2	2	0	0	0	0	0	0	0	0	0	0	0	0	0	0
AX-147211802	2	2	2	2	2	2	2	2	2	2	2	2	2	2	2	2	2	2	0	0	0	0	0	0	0	0	0	0	0	0	0	0
AX-147211805	2	1	1	1	1	1	1	2	1	1	1	1	2	1	2	1	1	1	3	3	3	2	3	3	3	3	3	3	3	3	3	3
AX-147211812	0	0	0	0	0	0	0	0	0	0	0	0	0	0	0	0	0	0	3	3	2	3	3	3	2	3	2	3	2	2	2	3
AX-147211814	3	3	2	2	3	3	3	3	2	2	2	2	3	2	3	2	2	2	3	4	3	2	2	2	3	2	3	3	3	3	3	2
AX-147211815	1	1	0	0	1	1	1	0	1	0	0	1	1	0	0	1	0	0	1	1	1	0	1	0	0	0	1	0	0	1	0	1
AX-147211820	0	0	0	0	0	0	0	0	0	0	0	0	0	0	0	0	0	0	2	2	2	2	2	2	2	2	2	2	2	2	2	2
AX-147211821	4	4	4	4	4	4	4	4	4	4	4	4	4	4	4	4	4	4	2	2	2	2	2	3	2	2	2	3	2	2	2	2
AX-147211829	3	3	3	3	2	2	2	3	2	3	3	3	3	2	2	2	3	3	2	2	3	3	3	3	3	3	3	3	2	2	3	3
AX-147211834	2	2	2	2	2	2	2	2	2	2	2	2	2	2	2	2	2	2	0	0	0	0	0	0	0	0	0	0	0	0	0	0
AX-147211846	2	2	2	2	2	2	2	2	2	2	2	2	2	2	2	2	2	2	0	0	0	0	0	0	0	0	0	0	0	0	0	0
AX-147211853	0	0	0	0	0	0	0	0	0	0	0	0	0	0	0	0	0	0	1	1	1	1	1	1	1	1	1	1	1	1	1	1
AX-147211855	1	1	1	1	1	1	1	1	1	1	1	1	1	1	1	1	1	1	2	2	1	2	1	2	1	2	2	2	2	2	1	1
AX-147211856
AX-147211859	0	0	0	0	0	0	0	0	0	0	0	0	0	0	0	0	0	0	2	2	2	2	2	2	2	2	2	2	2	2	2	2
AX-147211860	2	2	2	2	1	1	1	2	2	1	2	2	2	2	2	2	2	2	3	2		2	2	2	2	2		3	2	2	2	2
AX-147211861	2	2	2	2	2	2	2	2	2	2	2	2	2	2	2	2	2	2	0	0	0	0	0	0	0	0	0	0	0	0	0	0
AX-147211868	0	0	0	0	0	0	0	0	0	0	0	0	0	0	0	0	0	0	2	2	2	2	2	2	2	2	2	2	2	2	2	2
AX-147211869
AX-147211886	2	2	1	1	2	2		2	2	2	2	2	2	1	3	2	1	1	3	2	2	2	1	2	2	2	2	2	2	3	2	2
AX-147211888
AX-147211892	0	0	0	0	0	0	0	0	0	0	0	0	0	0	0	0	0	0	2	2	2	2	2	2	2	2	2	2	2	2	2	2
AX-147211898	0	0	0	0	0	0	0	0	0	0	0	0	0	0	0	0	0	0	1	1	1	1	1	1	1	1	1	1	1	1	1	1
AX-147211900
AX-147211904	0	0	0	0	0	0	0	0	0	0	0	0	0	0	0	0	0	0	2	2	2	2	2	2	2	2	2	2	2	2	2	2
AX-147211911
AX-147211917	0	0	0	0	0	0	0	0	0	0	0	0	0	0	0	0	0	0	1	1	1	1	1	1	1	1	1	1	1	1	1	1
AX-147211923	2	2	2	2	1	2	2	2	2	2	2	3	2	2	2	2	2	2	3	2	3	3	3	3	2	3		3	2	2	3	3
AX-147211928	2	2	1	1	2	2	1	2	1	2	1	1	2	1	2	1	1	1	1	2	2	1	1	1	3	1	2	1	2	2	2	2
AX-147211929
AX-147211932	3	3	3	3	4	4	3	3	3	3	2	3	3	3	4	3	3	3	4	4	3	3	2	3		3	3	2	4	3	4	3
AX-147211934	2	2	2	2	2	2	2	2	2	2	2	2	2	2	2	2	2	2	0	0	0	0	0	0	0	0	0	0	0	0	0	0
AX-147211938	2	2	2	2	2	2	2	2	2	2	2	2	2	2	2	2	2	2	0	0	0	0	0	0	0	0	0	0	0	0	0	0
AX-147211940	0	0	0	0	0	0	0	0	0	0	0	0	0	0	0	0	0	0	2	2	2	2	2	2	2	2	2	2	2	2	2
AX-147211941	0	0	0	0	0	0	0	0	0	0	0	0	0	0	0	0	0	0	2	2	2	2	2	2	2	2	2	2	2	2	2	2
AX-147211947	3	3	3	3	3	3	3	3	3	4	2	3	2	3	3	2	2	2	3	2	2	3	2	2	2	2	2	2	3	2	2	2
AX-147211952	4	4	4	4	4	4	4	4	4	4	4	4	4	4	4	4	4	4	2	2	2	2	2	2	2	2	2	2	2	2	2	2
AX-147211956	2	2	2	2	2	2	2	2	2	2	2	2	2	2	2	2	2	2	0	0	0	0	0	0	0	0	0	0	0	0	0	0
AX-147211957	1	0	0	0	1	0	0	1	0	0	0	0	1	0	1	0	0	0	2	3	2	3	3	3	2	3	2	3	3	3	2	3
AX-147211958	2	2	2	2	2	2	2	2	2	2	2	2	2	2	2	2	2	2	0	0	0	0	0	0	0	0	0	0	0	0	0	0
AX-147211959	0	0	0	0	0	0	0	0	0	0	0	0	0	0	0	0	0	0	2	2	2	2	2	2	2	2	2	2	2	2	2	2
AX-147211962
AX-147211963
AX-147211966
AX-147211979	3	2	2	3	2	2	3	3	3	2	3	3	2	3	2	3	3	3	3	2	2	3	3	3	3	3	2	3	2	2	2	3
AX-147211981	0	0	0	0	0	0	0	0	0	0	0	0	0	0	0	0	0	0	1	1	1	1	1	1	1	1	1	1	1	1	1	1
AX-147211983	1	1	0	0	1	1	1	0	0	1	0	0	1	0	1	0	0	0	1	1	1	0	0	0	0	0	1	0	1	1	1	0
AX-147211986
AX-147211987	0	0	0	0	0	0	0	0	0	0	0	0	0	0	0	0	0	0	1	1	1	1	1	1	1	1	1	1	1	1	1	1
AX-147211994	2	1	0	0	1	1	1	1	1	1	0	0	1	0	0	0	1	0	2	1	1	1	0	0	1	0	1	1	1	1	1	1
AX-147211995	0	0	0	0	0	0	0	0	0	0	0	0	0	0	0	0	0	0	2	2	2	2	2	2	2	2	2	2	2	2	2	2
AX-147211998	0	0	0	0	0	0	0	0	0	0	0	0	0	0	0	0	0	0	2	2	2	2	2	2	2	2	2	2	2	2	2	2
AX-147211999	1	1	1	1	1	1	1	1	1	1	1	1	1	1	1	1	1	1	2	2	2	2	2	2	2	2	2	2	2	2	2	2
AX-147212001	2	2	2	2	2	2	2	2	2	2	2	2	2	2	2	2	2	2	0	0	0	0	0	0	0	0	0	0	0	0	0	0
AX-147212012	4	4	4	4	4	4	4	4	4	4	4	4	4	4	4	4	4	4	4	4	4	4	4	4	4	4	4	4	4	4	4	4
AX-147212013	4	4	4	4	4	4	4	4	4	4	4	4	4	4	4	4	4	4	2	2	2	2	2	2	2	2	2	2	2	2	2	2
AX-147212014
AX-147212018	0	0	0	0	0	0	0	0	0	0	0	0	0	0	0	0	0	0	3	3	3	3	3	3	3	3	3	3	3	3	3	3
AX-147212022	2	2	3	2	2	3	2	2	2	3	3	3	2	3	2	3	3	2	2	3	3	3	3	3	3	3	2	3	3	3	2	3
AX-147212023
AX-147212041
AX-147212043
AX-147212046	1	1	1	1	1	1	1	1	1	1	1	0	1	1	1	1	0	1	1	1	0	1	1	1	0	1	0	1	1	1	0	0
AX-147212055	0	0	0	0	0	0	0	0	0	0	0	0	0	0	0	0	0	0	2	2	2	2	2	2	2	2	2	2	2	2	2	2
AX-147212063	2	2	2	2	2	2	2	2	2	2	2	2	2	2	2	2	2	2	0	0	0	0	0	0	0	0	0	0	0	0	0	0
AX-147212065	1	0	1	1	1	0	1	1	0	1	0	0	1	1	1	1	1	1	0	1	0	0	0	0	0	0	1	0	0	0	0	0
AX-147212074	0	0	0	0	0	0	0	0	0	0	0	0	0	0	0	0	0	0	2	2	2	2	2	2	2	2	2	2	2	2	2	2
AX-147212078	4	4	4	4	4	4	4	4	4	4	4	4	4	4	4	4	4	4	2	2	2	3	3	3	3	3	3	3	3	3	3	3
AX-147212082	4	4	4	4	4	4	4	4	4	4	4	4	4	4	4	4	4	4	2	2	2	2	2	2	2	2	2	2	2	2	2	2
AX-147212084	0	0	0	0	0	0	0	0	0	0	0	0	0	0	0	0	0	0	2	2	2	2	2	2	2	2	2	2	2	2	2	2
AX-147212094
AX-147212098	3	2	3	3	2	2	2		3	2	3	3	2	3	2	3	3	3	3	2	3	3	3	3	3	3	3	3	2	3	3	3
AX-147212099	2	2	2	2	2	2	2	2	2	2	3	2	2	1	2	2	2	2	2	2	3	3	3	3	3	3	3	3	2	2	3	2
AX-147212100	4	4	4	4	4	4	4	4	4	4	4	4	4	4	4	4	4	4	3	3	3	3	3	3	3	4	3	3	3	3	3	4
AX-147212102	2	1	2	2	4	2	1	1	1	1	2	2	2		2	2	2	2	2	1	2	1	1	2	2	2	2	1	3	1
AX-147212103	3	2	2	1	2	2	2	2	2	1	2	2	3	2	2	1	1	2	2	2	3	2	1	2	2	2		2	2	3	3	2
AX-147212106	0	0	0	0	0	0	1	0	0	0	0	0	0	1	0	1	0	1	2	1	1	2	2	1	1	1	1	1	1	2	1	2
AX-147212107	0	0	0	0	0	0	0	0	0	0	0	0	0	0	0	0	0	0	2	2	1	1	2	1	1	1	1	1	1	1	1	1
AX-147212113	1	1	1	1	1	1	1	1	1	1	1	1	1	1	1	1	1	1	0	0	0	0	0	0	0	0	0	0	0	0	0	0
AX-147212116	0	0	0	0	0	0	0	0	0	0	0	0	0	0	0	0	0	0	2	2	2	2	2	2	2	2	2	2	2	2	2	2
AX-147212130
AX-147212141	3	4	4	4	3	3	3	4	4	4	4	4	4	4	4	4	4	4	3	3	4	4	4	4	4	4	4	4	3	3	4	4
AX-147212144	2	2	1	1	2	2	2	2	1	2	1	1	2	1	2	1	1	1	3	2	3	2	2	2	3	2	2	2	3	3	3	2
AX-147212145	3	3	3	3	3	3	3	3	3	3	3	3	3	3	3	3	3	3	1	1	1	1	1	1	1	1	1	1	1	1	1	1
AX-147212154	4	4	4	4	3	4	4	4	4	4	4	4	4	4	4	4	4	4	2	3	4	4	4	4	4	4	4	4	4	4	4	4
AX-147212155	4	4	3	3	4	4	4	4	3	4	4	3	4	4	4	3	3	3	2	4	2	2	4	3	3	4	3	2	2	3	3	3
AX-147212158	0	0	0	0	0	0	0	0	0	0	0	0	0	0	0	0	0	0	2	2	2	2	2	2	2	2	2	2	2	2	2	2
AX-147212160	4	4	4	3	4	4	4	4	4	4	4	3	4	3	4	4	4	3	3	3	3	3	3	3	3	3	3	3	3	3	3	3
AX-147212162	3	3	2	2	3	2	3	3	2	3	2	2	3	2	3	2	2	2	3	3	3	3	2	2	3	3	3	2	3	3	3	2
AX-147212165	1	1	1	1	1	1	1	1	1	1	1	1	1	1	1	1	1	1	3	3	3	3	3	3	3	3	3	3	3	3	3	3
AX-147212167	0	0	0	0	0	0	0	0	0	0	0	0	0	0	0	0	0	0	1	1	1	1	1	1	1	1	1	1	1	1	1	1
AX-147212174	1	1	1	1	1	1	1	1	1	1	1	1	1	1	1	1	1	1	0	0	0	0	0	0	0	0	0	0	0	0	0	0
AX-147212176
AX-147212177	0	0	0	0	1	0	0	0	0	0	1	0	0	0	0	0	0	0	0	0	0	0	0	0	0	0	0	0	0	0	0	0
AX-147212178	1	1	1	1	2	2	1	1	1	1	1	1	1	1	1	1	1	1	2	1	1	1	1	1	0	0	0	1	1	1	1	1
AX-147212183
AX-147212186	2	2	2	2	2	2	2	2	2	2	2	2	2	2	2	2	2	2	3	3	2	3	3	3	2	3	3	3	2	3	2	3
AX-147212187	1	1	1	1	1	1	1	1	1	1	1	1	1	1	1	1	1	1	3	3	3	3	3	3	3	3	3	3	3	3	3	3
AX-147212190	3	3	3	4	4		4	4	4	4	4	4	3	4	4	4	4	4	4	4	4	3	3	3	4	3	3	4	3	4	4	4
AX-147212191
AX-147212192
AX-147212194	1	2	2	0	2	2	2	1	1	2	2	2	1		1	1	3	2	2	3	4		3	3	2	2	2	2	2	3	4	3
AX-147212195	0	0	0	0	0	0	0	0	0	0	0	0	0	0	0	0	0	0	0	0	0	1	1	0	1	0	0	0	0	0	0	1
AX-147212201	1	1	1	1	1	1	1	1	1	1	1	1	1	1	1	1	1	1	3	3	3	3	3	3	3	3	3	3	3	3	3	3
AX-147212206
AX-147212208	1	1	1	1	1	1	1	1	1	1	1	1	1	1	1	1	1	1	2	2	2	2	2	2	2	2	2	2	2	2	2	2
AX-147212209	2	2	2	2	2	2	2	2	2	2	2	2	2	2	2	2	2	2	0	0	0	0	0	0	0	0	0	0	0	0	0	0
AX-147212214	3	2	2	2	2	2	2	2	2	3	2	2	3	2	3	2	2	2	2	2	2	2	2	2	3	2	3	2	2	3	3	2
AX-147212216	0	0	0	0	0	0	0	0	0	0	0	0	0	0	0	0	0	0	2	2	2	2	2	2	2	2	2	2	2	2	2	2
AX-147212217	4	4	4	4	4	4	4	4	4	4	4	4	4	4	4	4	4	4	3	3	3	3	3	4	3	4	3	3	3	3	3	3
AX-147212218	3	3	3	3	2	2	3	3	2	2	2	2	3	2	3	2	2	3	2	2	2	2	2	2	3	2	3	3	3	2	2	2
AX-147212219	3	2	2	3	2	2	2	2	3	3	3	3	2	2	2	2	3	2	2	3	2	3	2	2	2	3	1	2	1	2	1	1
AX-147212220	2	2	3	2	2	1	2	2	3	2	3	2	1	2	2	3	3	2	3	2	2	3	3	3	2	3	2	2	3	2	2	3
AX-147212222	1	1	1	1	1	1	1	1	1	1	1	1	1	1	1	1	1	1	2	2	2	2	2	2	2	2	2	1	2	2	2	2
AX-147212224	2	2	2	2	2	2	2	2	2	2	2	3	2	2	3	2	2	3	3	2	3	2	2	2	3	3	3	2	3	2	3	3
AX-147212225
AX-147212226	3	3	3	3	3	3	3	3	3	3	3	3	3	3	3	3	3	3	4	4	4	4	4	4	4	4	4	4	4	4	4	4
AX-147212227	1	1	1	1	1	1	1	1	1	1	1	1	1	1	1	1	1	1	3	3	3	3	3	2	3	2	3	3	3	3	3	3
AX-147212230	2	1	0	0	1	1	1	0	0	1	1	0	1	1	0	0	0	0	2	1	1	1	0	0	1	0	1	0	1	1	1	0
AX-147212237	4	3	3	3	3	3	3	3	3	3	3	3	3	3	3	3	3	3	2	3	3	3		3	3	3	3	3	3	3	3	3
AX-147212243	0	0	0	0	0	0	0	0	0	0	0	0	0	0	0	0	0	0	1	1	1	1	1	1	1	1	1	0	1	1	1	1
AX-147212251	0	0	0	0	0	0	0	0	0	0	0	0	0	0	0	0	0	0	2	2	2	2	2	2	2	1	2	2	2	2	2	2
AX-147212253	1	1	1	1	2	1	1	1	2	1	1	1	1	1	1	1	2	1	1	2	1	1	1	1	1	1	1	2	1	2	1	1
AX-147212256	3	3	3	3	3	3	3	3	3	3	3	3	3	2	3	2	3	2	3	3	3	2	2	2	3	2	3	2	3	3	2	2
AX-147212259	3	2	3	3	3	2	2	2	3	2	3	3	2	3	2	3	3	3	2	1	2	2	2	2	1	2	1	2	2	2	1	2
AX-147212267	3	3	3	2	2	2	3	4	3	3	3	3	3	3	3	3	2	3	3	3	3	3	2	2	3	2	3	3	2	3	2	3
AX-147212268
AX-147212269
AX-147212271	3	3	3	4	3	3	3	3	3	3	4	4	3	4	3	4	4	4	3	3	3	4	4	4	3	4	3	4	3	3	3	4
AX-147212272	2	2	2	2	2	2	2	2	2	2	2	2	2	2	2	2	2	2	2	3	2	2	2	2	2	3	3	2	2	3	2	2
AX-147212273	3	3	3	3				3	3	3	3	3	3	3	3	3	3	3	3			3	3	3	3	3	3	3			3	3
AX-147212281	1	1	1	1	1	1	1	1	1	1	1	1	1	1	1	1	1	1	0	0	0	0	0	0	0	0	0	0	0	0	0	0
AX-147212282	0	4	3	3	3	4	4	4	3	4	3	3	4	3	4	3	4	3	3	3	4	3	3	3	4	3	4	3	4	4	3	4
AX-147212284	0	3	3	3	3	3	3	3	3	3	3	3	3	3	3	3	3	3	2	2	2	3	2	2	2	3	2	2	2	2	2	3
AX-147212289	2	2	2	2	2	2	2	2	2	2	2	2	2	2	2	2	2	2	0	0	0	0	0	0	0	0	0	0	0	0	0	0
AX-147212291
AX-147212293	3	0	0	0	0	0	0	0	0	0	0	0	0	0	0	0	0	0	0	1	0	0	0	1	0	0	0	0	0	0	0	0
AX-147212294
AX-147212301	0	0	0	0	0	0	0	0	0	0	0	0	0	0	0	0	0	0	1	1	1	1	1	1	1	1	1	1	1	1	1	1
AX-147212305
AX-147212311
AX-147212312
AX-147212317	0	3	3	3	3	3	3	4	3	4	3	3	3	3	4	3	3	3	3	3	3	3	3	3	3	3	4	3	3	3	3	4
AX-147212318
AX-147212320	2	2	2	1	2	2	2	2	2	3	2	1	2	1	2	1	2	2	3	2	3	2	2	2	3	2	3	2	3	3	3	2
AX-147212325	3	3	3	3	3	3	3	3	3	3	3	3	3	3	3	3	3	3	1	2	2	1	1	1	2	2	1	2	1	1	1	1
AX-147212333	4	4	4	4	4	4	4	4	4	4	4	4	4	4	4	4	4	4	3	2	3	3	2	3	3	3	3	2	2	2	3	3
AX-147212335	3	2	2	3	3	2	3	2	3	3	3	2	3	3	3	3	3	2	3	3	3	3	3	3	3	3	3	3	3	3	3	3
AX-147212344	3	3	3	3	3	3	3	3	3	3	3	2	3	3	3	3	3	3	3	3	3	3	3	3	3	4	3	3	3	3	3	3
AX-147212350	0	0	0	0	0	0	0	0	0	0	0	0	0	0	0	0	0	0	1	1	1	1	1	1	1	1	1	1	1	1	1	1
AX-147212353	4	4	3	3	4	4	4	4	4	4	3	4	4	3	4	4	3	3	2	2	2	4	2	4	3	3	3	2	2	3	2	2
AX-147212359	1	1	1	1		1			1	0	1		1	1				1	2	1			1	1		1	1			2	0	1
AX-147212360
AX-147212367	2	3	3	3	3	3	3	3	3	3	3	3	3	3	3	3	3	3	4	3	3	3	3	3	3	3	3	3	3	3	3	3
AX-147212368	0	0	0	0	0	0	0	0	0	0	0	0	0	0	0	0	0	0	0	0	0	0	0	0	0	0	1	0	0	0	0	0
AX-147212375	3	3	3	3	3	3	3	3	3	3	2	3	3	3	3	3	3	3	2	1	1	1	1	1	1	1	1	1	1	2	1	1
AX-147212376	3	3	3	3	3	3	3	3	3	3	3	3	3	3	3	3	3	3	2	2	2	2	3	2	3	3	2	3	2	2	2	3
AX-147212377	2	2	2	2	1	1	1	2	1	2	2	2	2	1	2	2			2	0	2	2	1	2	2	2	2	1	1	1	2	2
AX-147212382
AX-147212386
AX-147212387
AX-147212393	4	4	4	4	4	4	4	4	4	4	4	4	4	4	4	4	4	4	3	2	3	3	3	4	3	4	3	3	3	4	2	3
AX-147212394	3	3	2	2	3	2	2	3	2	3	2	2	3	2	2	2	2	2	2	2	3	3	3	2	3	2	2	2	2	1	3	2
AX-147212402
AX-147212404
AX-147212409	3	3	2	2	2	2	2	3	2	3	2	2	3	2	2	2	2	2	2	2	3	2	3		3	3	3	2	2	2	3	2
AX-147212410
AX-147212411
AX-147212414
AX-147212416	0	0	0	0	0	0	0	0	0	0	0	0	0	0	0	0	0	0	2	1	1	1	1	1	1	1	1	1	1	1	1	1
AX-147212421	1	1	1	1	1	1	1	1	1	1	1	1	1	1	1	1	1	1	3	3	3	3	3	3	3	3	3	3	3	3	3	3
AX-147212422
AX-147212424
AX-147212425	0	0	0	0	1	0	0	0	0	0	0	0	0	0	0	0	0	0	0	0	0	0	0	0	0	0	0	0	0	1	0	1
AX-147212427	3	2	2	2	2	2	2	3	2	2	2	2	3	2	3	3	2	2	3	2	3	2	2	2	3	2	3	2	2	3	3	2
AX-147212428
AX-147212431
AX-147212434	0	0	0	0	0	1	0	0	0	0	0	0	0	1	0	1	0	1	1	0	1	1	0	0	0	0	0	0	0	0	0	0
AX-147212436	4	4	4	4	4	4	4	4	4	4	4	4	4	4	4	4	4	4	3	3	3	3	4	3	3	4	3	3	3	3	3	3
AX-147212437	3	2	1	1	2	3	2	2	2	2	2	2	2	2	2	2	2	1	2	3	2	2	2	2	2	2	2	2	3	2	3	2
AX-147212440
AX-147212442
AX-147212443	2	3	2	1	3	3	3	3	1	4	1		3	3	3	2	1	1	2	1	2	2	2	2	3	2	2	2	2	2	3	3
AX-147212445
AX-147212456	3	3	3	3	3	3	3	3	3	3	3	3	3	3	3	3	3	3	2	1	1	1	1	1	1	1	1	1	1	1	1	1
AX-147212457
AX-147212460	4	4	4	4	4	4	4	4	4	4	4	4	4	4	4	4	4	4	3	3	3	3	3	3	3	3	3	3	3	3	3	3
AX-147212463	4	4	4	4	4	4	4	4	4	4	4	4	4	4	4	4	4	4	3	4	4	4	4	4	4	4	4	4	3	4	4	4
AX-147212465
AX-147212467	3	2	2	2	2	2	2	2	2	2	2	2	2	2	2	2	2	2	3		3	2	3	2	2	2	2	2	2	3	2	2
AX-147212469	4	4	4	4	4	4	4	4	4	4	4	4	4	4	4	4	4	4	2	2	2	2	2	2	2	2	2	2	2	2	2	2
AX-147212471	3	2	2	2	2	2	2	2	2	2	2	2	2	2	2	2	2	2	0	1	1	1	1	1	1	1	1	1	1	1	1	1
AX-147212473	3	2	2	2	2	2	3	3	2	3	3	2	3	2	2	2	2	2	3	3	3	3	2	2	2	2	2	2	3	3	3	3
AX-147212474	0	0	0	0	0	0	0	0	0	0	0	0	0	0	0	0	0	0	1	1	1	0	0	0	1	0	1	0	1	1	1	0
AX-147212475	2	2	2	3	3	2	2	2	1	4	3		2	1	2	3	2	2	2	1		2	2	1	3	1	2	3	2	1	2	1
AX-147212484	4	4	4	4	4	4	4	4	4	4	4	4	4	4	4	4	4	4	2	3	3	3	3	2	3	3	3	3	3	3	3	3
AX-147212485
AX-147212491	1	1	1	0	1	1	1	1	1	1	0	0	1	1	1	1	1	0	1	1	1	0	0	0	0	1	1	1	1	1	1	1
AX-147212492	3	3	2	2	2	2	2	3	2	3	3	3	2	3	3	2	3	2	3	2	3	2	3	3	3	3	3	3	2	2	3	3
AX-147212493	0	0	0	0	0	0	0	0	0	0	0	0	0	1	0	0	0	0	0	0	0	0	0	0	0	0	0	0	0	0	0	0
AX-147212498	3	2	2	2	2	2	2	3	2	3	2	2	2	2	3	2	2	2	3	2	3	2	2		3	2	3	2	2	3	3	2
AX-147212501	0	0	0	0	1	0	0	0	0	0	0	0	0	0	0	0	0	0	2	2	2	2	2	2	2	2	2	2	2	2	2	2
AX-147212502
AX-147212507	1	1	1	1	2	1	2	1	1	1	1	1	2	1	1	2	1	1	2	2	2	2	2	2	1	1	2	1	1	2	2	2
AX-147212508	3	3	3	3	3	3	3	3	3	3	3	3	3	3	3	3	3	3	1	1	1	1	1	1	1	1	1	1	1	1	1	1
AX-147212509	0	0	0	0	0	0	0	0	0	0	0	0	0	0	0	0	0	0	2	1	1	1	1	1	1	1	1	0	1	1	1	1
AX-147212511
AX-147212518	1	1	1	1	2	2	1	1	1	1	1	1	1	1	1	1	1	1	1	1	1	1	1	1	1	1	1	1	1	2	1	1
AX-147212524
AX-147212526	2	2	2	2	2	2	2	2	2	2	2	2	2	2	2	3	3	2	3	3	3	3	3	3	3	3	3	3	3	3	3	3
AX-147212530	0	0	0	0	0	0	0	0	0	0	0	0	0	0	0	0	0	0	1	1	0	1	0	0	0	0	0	0	0	1	0	0
AX-147212536	4	4	4	4	4	4	4	4	4	4	4	4	4	4	4	4	4	4	3	3	3	3	3	3	3	4	3	3	3	3	3	3
AX-147212539	0	0	0	0	2	0	0	0	0	0	0	0	0	0	0	0	0	0	1	0	0	0	0	0	0	0	0	0	2	0	0	0
AX-147212540	3	3	3	3	3	3	3	3	3	3	3	3	3	3	3	3	3	3	1	1	1	1	1	1	1	1	1	1	1	1	1	1
AX-147212542
AX-147212553	3	3	3	3	3	3	3	3	3	3	3	3	3	4	3	3	3	3	3	3	2	3	2	2	2	3	2	3	2	3	3	3
AX-147212555
AX-147212568	2	3	1	1	2	2	1	3		2	1	1	3	1	2	1	2	2	1	1	1	1	1	1	1	1	1	1	1	1	1	1
AX-147212572	2	2	2	2	2	1	2	2	2	2	1	2	2	1	1	2	2	2	2	1	1	1	1	1	1	1	1	1	1	1	1	1
AX-147212575	3			3	3	3	3	3	3	3	3	3	3	2	3	3	3	3	3	3				3	3	3	3		3	3	3
AX-147212577	0	0	0	0	0	0	0	0	0	0	0	0	0	0	0	0	0	0	2	1	1	1	1	1	1	1	1	1	2	1	1	1
AX-147212583	1	1	1	1	1	1	1	1	1	1	1	1	1	1	1	1	1	1	2	2	1	1	1	1	1	1	2	1	2	1	1	1
AX-147212585	3	3	3	3	3	3	3	3	3	3	3	3	3	3	3	3	3	3	2	2	3	2	3	3	3	3	3	3	3	3	3	3
AX-147212589
AX-147212600	4	4	3	4	3	3	3	4	3	4	3	3	4	3	4	3	3	4	3	3	4	3	3	3	4	3	4	4	3	3	4	3
AX-147212610	1	1	1	1	2	1	1	1	1	1	1	1	2	1	1	1	1	1	2	1	1	1	1	1	1	1	1	1	2	1	1	1
AX-147212613
AX-147212630	3	3	3	2	3	2	2	2	2	3	2	2	2	2	3	2	2	2	3	3	3	2	2	2	2	2	3	2	3	3	3	2
AX-147212631
AX-147212636	1	1	1	1	1	1	1	1	1	1	1	1	1	1	1	1	1	1	2	1	1	1	1	1	1	1	1	1	1	1	1	1
AX-147212637	1	1	1	1	1	1	1	1	1	1	1	1	1	1	1	1	1	1	4	4	4	4	4	4	4	4	4	4	4	4	4	4
AX-147212639	3	3	2	2	3	3	2	3	2	3	3	2	3	2	3	2	3	2	3	3	3	2	2	2	3	2	3	3	3	3	3	2
AX-147212646	0	1	0	0	1	1	1	1	1	1	0	0	0	0	0	1	0	1	1	1	0	1	0	0	0	0	0	0	0	1	0	0
AX-147212647
AX-147212654
AX-147212659	1	1	2	2	2	2	2	1	2	1	2	2	1	2	1	2	2	2	2	2	2	2	2	2	2	2	2	2	2	2	2	2
AX-147212664	4	3	3	4	2	2	2	3	4	3	4	4	3	4	4	4	4	4	4	4	4	4	4	4	4	4	4	4	4	4	4	4
AX-147212665	4	4	4	4	4	4	4	4	4	4	4	4	4	4	4	4	4	4	1	2	2	2	2	3	2	2	3	3	1	2	2	2
AX-147212669	3	2	2	2	3	3	3	3	2	3	3	2	2	2	3	2	2	2	3	3	3	2	2	2	3	2	3	2	3	3	2	2
AX-147212670
AX-147212671	3	3	3	3	3	3	3	3	3	3	3	4	3	3	3	4	3	3	3	3	3	4	3	3	4	4	4	4	3	3	4	4
AX-147212672	3	2	2	2	1	1	2	2	2	2	2	2	2	2	2	3	2	2	2	1	2	3	3	3	3	3	2	3	2	2	2	2
AX-147212674
AX-147212675	0	0	0	0	0	0	0	0	0	0	0	0	0	0	0	0	0	0	2	2	2	1	1	1	2	2	2	2	2	2	2	1
AX-147212680
AX-147212682	2	1	1	1	1	0	2	2	2	1	3	2	1	1	2		2	2	1	2		1	2	2	2		2	2	2	2	3	2
AX-147212684	3	3		3	3	3	3	3	3	3	1		3	1	3	1		3	4	3	3	1		3	3		3	1	4	3	3
AX-147212685	1	0	0	0	2	1	1	0	1	0	1	0	0	1	0	1	0	1	1	1	0	1	1	1	1	0	0	1	1	1	1	1
AX-147212686
AX-147212687	4	4	4	4	4	4	4	4	4	4	4	4	4	4	4	4	4	4	3	4	4	4	4	4	4	4	4	4	4	4	4	4
AX-147212688	3	2	3	3	2	2	2	2	3	2	3	3	2	3	2	3	3	2	3	2	2	3	4	3	3	4	3	3	3	2	2	3
AX-147212689	2	2	2	2	2	2	2	2	2	2	2	2	3	2	2	2	2	2	3	3	3	3	3	3	3	3	3	3	3	3	3	3
AX-147212690
AX-147212691	4	3	3	3	3	3	3	3	3	3		3	3	3	3	4	3	3	3	3	3	3	3	3	3	4	3	3	3	3	3	3
AX-147212692	3	3	4	4	3	3	3	3	3	4	4	4	3	4	4	3	4	4	3	3	3	4	4	4	4	4	3	4	3	3	4	4
AX-147212694	4	4	4	4	4	4	4	4	4	4	4	4	4	4	4	4	4	4	4	4	4	4	4	4	4	4	4	4	4	4	4	4
AX-147212698	1	1	1	1	1	1	1	1	1	1	1	1	1	1	1	1	1	1	4	3	3	3	3	3	3	3	3	3	3	3	3	3
AX-147212708	3	3	3	3	3	3	3	3	3	3	3	3	3	3	3	3	3	3	2	2	2	2	2	2	2	2	2	2	2	2	2	2
AX-147212710	0	1	0	2	1	1	1	1	1	0	1	1	1	1	1	2	1	1	0	1	0	0	1	1	0	0	0	1	1	0	0	1
AX-147212714	3	4	3	3	4	4	4	4	3	3	3	3	4	3		3	3	3	4	3	3	3	3	3	3	3	3	3	4		3	3
AX-147212723	4	4	4	4	4	4	4	4	4	4	4	4	4	4	4	4	4	4	3	2	3	3	3	3	3	4	3	3	3	3	3	3
AX-147212728	4	4	4	4	4	4	4	4	4	4	4	4	4	4	4	4	4	4	2	2	2	2	2	2	2	2	2	2	2	2	2	2
AX-147212742	1	1	1	1	2	2	2	1	1	1	1	1	1	1	1	1	2	2	1	2	1	1	1	1	1	0	1	1	2	1	1	1
AX-147212743	3	2	2	3	2	2	2	3	3	3	3	3	3	3	3	3	3	3	2	2	3	3	3	3	3	3	3	3	2	2	3	3
AX-147212744	2	3	3	2	3	3	3	3	2	3	2	2	2	2	3	2	2	2	2	2	3	3	3	2	3	3	3	3	2	3	3	3
AX-147212751	3	3	3	2	3	3	3	3	3	4		3	3	2	4	2	3	3	3	2	4	2	3	3	3	2	3	3	3	3	3	2
AX-147212754	2	2	2	2	2	2	2	2	2	2	2	2	2	2	2	2	2	2	0	0	0	0	0	0	0	0	0	0	0	0	0	0
AX-147212756	3	3	3	3	3	3	3	3	3	3	4	3	3	4	3	4	4	4	3	3	3	4	3	4	2	4	3	4	3	3	3	4
AX-147212757
AX-147212761
AX-147212762	2	2	1	1	1	1	1	1	1	2	1	1	2	1	2	1	1	1	3	3	3	3	3	3	3	3	3	3	3	3	3	3
AX-147212764	0	0	0	0	0	0	0	0	0	0	0	0	0	0	0	0	0	0	1	1	0	0	0	0	0	0	0	1	0	0	0	0
AX-147212765	0	0	0	0	1	1	1	0	0	0	0	0	1	0	0	0	0	0	2	1	1	1	1	1	1	1	1	1	0	1	1	1
AX-147212768	4	4	4	4	4	4	4	4	4	4	4	4	4	4	4	4	4	4	2	2	2	2	2	2	2	2	2	2	2	2	2	2
AX-147212770	2	2	2	1	2	2	2	2	2	2	2	1	2	2	2	1	1	2	0	0	0	0	0	0	0	0	0	0	0	0	0	0
AX-147212772	1	1	1	1	1	1	1	1	1	1	1	1	1	1	1	1	1	1	0	0	0	0	0	0	0	0	0	0	0	0	0	0
AX-147212778	3	3	3	3	3	3	2	4	3	3	3	3	3	3	4	3	3	3	2	2	3	2	2	3	3	2	3	2	2	3	3	3
AX-147212784
AX-147212785	1	1	1	0	1	1	1	1	1	1	1	0	1	1	1	1	1	1	0	1	0	0	0	1	0	1	0	0	1	0	1	0
AX-147212789	2	2	2	3	2	2	2	2	2	3	2	2	2	2	2	3	2	2	3	2	2	2	2	2	2	2	2	2	2	3	2	2
AX-147212790	4	4	3	3	3	4		4	3	4	3	3	4	3	4	3	3	3	2	1	2	2	2	2	3	2	3	2	2	2	2	2
AX-147212793
AX-147212795
AX-147212801	1	2	2	1	1	1	2	1	1	2	0	0	2	1	2	2	0	1	2	2	3	1	1	1	2	1	2	1	1	1	2	1
AX-147212805	0	0	0	1	0	1	0	1	0	1	0	0	1	0	0	0	0	1	1	0	1	1	1	1	1	0	1	1	0	0	1	1
AX-147212810	2	2	2	2	3	2	2	2	3	2	2	2	2	2	2	2	3	3	1	0	0	0	0	0	0	1	0	0	1	0	0	1
AX-147212811	4	4	4	4	4	4	4	4	3	4	4	4	4	3	4	4	4	4	2	3	3	3	3	4	3	3	3	3	3	3	3	3
AX-147212815	2	2	2	2	2	2	2	2	2	2	2	2	2	2	2	2	2	2	0	0	0	0	0	0	0	0	0	0	0	0	0	0
AX-147212816	3	3	3	2	3	3	3	3	2	3	3	2	4	2	4	3	2	2	3	3	4	3	2	2	3	2	4	3	3		4	2
AX-147212818	3	3	2	3	3	3	3	2	3	3	2	3	3	3	3	2	3	2	2	2	2	2	2	2	2	2	2	2	2	2	2	2
AX-147212819	1	1	1	1	1	1	1	1	1	0	1	1	1	1	1	1	1	1	2	2	1	1	1	1	1	1	1	1	2	1	1	1
AX-147212820	3	3	2	2	2	1	2	3	3	3	3	3	3	3	3	2	3	3	3	2	3	2	2	2	2	3	3	2	2	2	3	3
AX-147212821	3	3	3	3	3	3	3	3	3	3	3	3	3	3	3	3	3	3	1	1	1	1	1	1	1	1	1	1	1	1	1	1
AX-147212824	0	0	0	0	0	0	0	0	0	0	0	0	0	0	0	0	0	0	2	1	1	1	1	2	1	1	1	1	1	1	1	2
AX-147212836	4	3	3	3	3	3	3	3	3	3	3	3	3	3	3	3	3	3	2	3	3	3	3	3	3	3	3	3	3	3	3	3
AX-147212839	0	0	0	0	1	0	0	0	0	0	0	0	0	0	0	0	0	0	1	1	0	0	0	0	0	0	0	0	1	0	0	0
AX-147212849	0	0	0	0	1	0	0	0	1	0	0	0	0	0	0	0	0	0	1	0	0	1	0	0	0	0	0	0	1	0	0	0
AX-147212850	1	1	1	1	2	2	1	1	1	1	1	1	2	1	1	1	1	1	3	3	3	3	3	3	3	3	3	2	3	3	3	2
AX-147212853	3	3	3	0	2		2	2	1	3	3	3	2	3	2	2	3	3	2	2	3		3	3	2	3	2	3	2	2	2	3
AX-147212854
AX-147212858	3	3	2	3	2	3	2	3	3	3	3	3	3	3	3	2	2	2	3	3	3	3	2	2	3	2	3	2	2	3	3	2
AX-147212861	1	1	1	1	1	0	1	1	1	0	1	1	1	1	1	1	1	1	0	1	0	1	1	1	0	0	0	1	0	0	0	1
AX-147212864
AX-147212868	0	0	0	0	0	0	0	0	0	0	0	0	0	0	0	0	0	0	1	1	1	2	1	1	1	1	1	1	1	1	1	1
AX-147212872	2	2	2	2	2	2	2	2	2	2	2	2	2	2	2	2	2	2	0	0	0	0	0	0	0	0	0	0	0	0	0	0
AX-147212874	1	1	1	1	1	1	1	1	1	1	1	1	1	1	1	1	1	1	2	2	2	2	2	2	2	2	2	2	2	2	2	2
AX-147212876	3	2	2	3	2	2	2	2	2	2	3	3	2	3	2	2	3	2	3	2	3	3	3	3	2	3	2	3	2	3	2	3
AX-147212877	4	4	4	4	4	4	4	4	4	4	4	4	4	4	4	4	4	4	3	3	3	3	3	3	3	3	3	3	3	3	3	3
AX-147212880
AX-147212881	1	1	1	1	1	1	1	1	1	1	1	1	1	1	1	1	1	1	3	2	2	2	2	2	2	2	2	2	2	2	2	2
AX-147212882
AX-147212883	0	0	0	0	0	0	0	0	0	0	0	0	0	0	0	0	0	0	1	1	1	1	1	1	1	1	1	1	1	1	1	1
AX-147212884
AX-147212885	1	1	1	1	1	1	1	1	1	1	1	1	1	1	1	1	1	1	1	1	1	0	0	0	0	0	1	1	1	1	1	1
AX-147212890
AX-147212891
AX-147212893	3	2	2	1	3	3	3	3	2	3	3	2	3	2	3	2	2	2	3	3	2	2	2	2	2	2	3	2	3	2	2	2
AX-147212894
AX-147212895	1	2	1	1	2	2	1	1	1	1	1	1	1	1	1	1	1	1	1	1	1	0	1	1	0	1	1	2	2	1	0	1
AX-147212896	0	0	0	0	0	1	0	0	0	0	0	0	0	0	0	0	0	0	0	1	0	0	0	0	0	0	0	0	0	1	0	0
AX-147212897	0	0	0	0	1	0	0	0	0	0	0	0	0	0	0	0	0	0	2	2	2	2	2	2	2	2	2	2	2	2	2	2
AX-147212901	1	1	1	1	1	1	1	1	1	1	1	1	1	1	1	1	1	1	3	3	3	3	3	3	3	3	3	3	3	3	3	3
AX-147212902
AX-147212904	2	2	2	2	2	1	2	2	1	2	2	2	2	1	3	2	2	2	3	3	3	2	3	2	3	3	2	3	4	3	2	2
AX-147212908	1	1	1	1	1	1	1	1	1	1	1	1	1	1	1	1	1	1	2	2	2	2	2	2	2	2	2	2	2	2	2	2
AX-147212917	0	1	0	0	1	1	0	1	0	0	0	0	1	0	1	0	0	0	1	1	0	0	0	0	0	0	0	0	0	0	0	0
AX-147212929	3	3	2	2	2	2	2	3	2	2	2	2	2	2	3	2	2	2	2	2	3	2	2	2	3	2	3	2	2	2	3	2
AX-147212930
AX-147212937	2	2	2	2	2	2	2	2	2	2	2	2	2	2	2	2	2	2	1	1	1	1	1	2	1	1	1	1	1	1	1	1
AX-147212940
AX-147212945	0	0	0	0	0	1	0	0	0	0	0	0	0	0	0	0	0	1	0	0	0	0	0	0	0	0	0	0	0	0	0	0
AX-147212949	3	2	2	2	1	2	2	2	2	3	2	2	2	2	3	2	2	3	2	2	2	3	2	2	2	2	3	2	2	2	2	3
AX-147212950
AX-147212952	3	2	2	2	2	2	3	2	2	2	2	2	2	2	2	2	2	2	3	3	2	2	2	2	2	2	2	2	3	3	2	2
AX-147212953	1	1	1	1	1	1	1	0	1	1	1	1	1	1	1	1	1	1	1	1	1	1	0	1	1	1	0	0	1	1	1	1
AX-147212954	3	2	2	2	2	3	3	3	2	2	2	2	2	2	3	2	2	2	3	3	3	2	3	2	3	3	3	2	3	3	3	2
AX-147212959
AX-147212961	2	2	2	3		2	3	2	2	2	3	2	2	2	2	2	3	2	3	3	2	2	2	3	2	2	2	3	3	2	2	2
AX-147212968	4	3	3	3	3	3	3	3	3	3	3	3	3	3	3	3	3	3	2	3	2	3		2			2	3			2	3
AX-147212977	2	2	2	2	2	2	2	2	2	2	2	2	2	2	2	2	2	2	0	0	0	0	0	0	0	0	0	0	0	0	0	0
AX-147212979	0	0	1	1	1	1	1	0	0	0	1	1	0	1	0	1	1	0	1	1	0	1	1	1	0	1	0	1	1	1	0	1
AX-147212981
AX-147212982	1	1	1	1	1	1	1	1	1	1	1	0	1	1	1	1	0	1	1	1	1	0	1	1	1	1	1	0	1	0	1	1
AX-147212983
AX-147212984
AX-147212989
AX-147212990
AX-147212991	2	2	2	2	2	2	2	2	2	2	2	2	2	2	2	2	2	2	0	0	0	0	0	0	0	0	0	0	0	0	0	0
AX-147212992
AX-147212993	3	3	2	2	3	3	3	3	3	3	2	3	2	2	3	2	3	2	2	2	3	3	3	3	3	3	3	3	3	3	3	3
AX-147212997	0	0	0	0	0	0	0	0	0	0	0	0	0	0	0	0	0	0	1	1	1	1	0	1	1	1	1	1	1	1	1	1
AX-147212998
AX-147213008	3	2	3	2	2	2	3	2	2	2	2	2	2	2	2	3	2	2	2	2	2	2	2	2	2	2	2	2	2	2	2	2
AX-147213012	4	4	4	4	4	4	4	4	3	4	4	4	4	4	4	4	4	4	2	2	3	3	3	3	3	4	4	4	2	3	3	4
AX-147213014	2	1	1	1	1	1	1	1	1	1	1	1	1	1	1	1	1	1	0	0	0	0	1	0	0	1	1	1	0	1	1	1
AX-147213015	2	2	2	2	3	2	2	2	2	2	2	2	2	2	2	2	2	2	1	1	1	1	1	1	1	1	1	1	1	1	1	1
AX-147213016	0	0	0	0	0	0	0	0	0	0	0	0	0	0	0	0	0	0	1	1	1	1	1	1	1	1	1	1	1	1	1	1
AX-147213017	4	4	3	4	4	4	4	4	4	4	4	4	4	4	4	4	4	4	4	4	4	4	4	4	4	4	4	4	4	4	4	4
AX-147213021	4	4	4	4	4	4	4	4	4	4	4	4	4	4	4	4	4	4	3	3	3	3	3	3	3	3	3	3	3	3	3	3
AX-147213023
AX-147213024	0	0	0	0	0	1	1	0	0	1	0	0	0	1	0	1	0	0	1	0	0	0	0	0	0	0	0	0	0	0	0	0
AX-147213025
AX-147213026	0	0	0	0	0	0	0	0	0	0	0	0	0	0	0	0	0	0	1	1	1	1	1	1	1	0	1	0	0	1	1	1
AX-147213027	1	1	1	2	1	1		1	2	2	1	2	1	2	1	1	2	2	2	1	1	1	1	3	1	1	1	1	2	1	1	2
AX-147213028
AX-147213029	2	3	3	3	3	3	3	3	3	3	3	3	3	3	3	3	2	3	4	4	3	3	3	3	2	3	2	3	3	3	3	3
AX-147213030	1	1	1	1	1	1	1	1	1	1	1	1	1	1	1	1	1	1	2	1	1	1	1	1	1	1	1	1	1	1	1	1
AX-147213031	4	3	3	3	3		3	3	3	3	3	3	3	3	3	3	3	3	2	3	3	3	3	3	3	3	3	3	3	3	3	3
AX-147213035
AX-147213039	3	2	2	2	2	2	2	2	2	2	2	2	2	2	2	2	2	1	1	1	1	1	2	1	1	2	1	2	1	1	1	1
AX-147213042	3	3	3	3	2	3	3	3	3	3	3	3	3	3	3	3	3	3	3	3	3	3	3	3	3	3	3	3	3	3	3	3
AX-147213047	4	4	3	2	4	4	4	4	2	4	2	2	4	2	4	2	2	2	4	4	3	2	2	3	4	2	4	3	4	4	4	2
AX-147213050	0	0	0	0	0	0	0	0	0	0	0	0	0	0	0	0	0	0	2	1	1	1	1	1	1	1	1	1	1	1	1	1
AX-147213057
AX-147213059
AX-147213063	1	1	0	0	1	1	1	0	1	0	0	0	1	0	0	0	0	0	1	1	1	0	0	0	1	0	1	0	1	1	1	1
AX-147213067
AX-147213072	4	3	3	2	2	3	3	3	2	3	3	3	3	3	3	3	3	3	1	2	3	2	2	2	3	2	3	3	2	2	2	2
AX-147213077	0	0	1	1	0	1	1	0	1	0	1	1	0	1	0	1	1	1	0	1	0	0	0	0	0	0	0	0	0	0	0	0
AX-147213079
AX-147213080	3	3	3	3	3	3	3	3	3	3	3	3	3	3	3	3	3	3	2	2	3	3	3	3	3	2	3	3	2	2	3	3
AX-147213081	1	1	1	1	1	1	1	1	1	1	1	1	1	1	1	1	1	1	2	1	1	2	2	2	1	2	1	2	2	2	1	2
AX-147213085	0	0	0	0	0	0	0	0	2	0	0	0	0	0	0	0	0	0	0	0	0	0	0	0	0	0	0	0	0	0	0	1
AX-147213088
AX-147213091
AX-147213092	1	1	1	1	1	1	1	1	1	1	1	1	1	1	1	1	1	1	1	1	1	1	1	1	1	1	1	1	1	1	1	1
AX-147213094	1	1	1	1	1	1	1	1	1	1	1	1	1	1	1	1	1	1	3	3	3	3	3	3	3	3	3	3	3	3	3	3
AX-147213095	3	3	3	3	3	3	3	3	3	3	3	3	3	3	3	3	3	3	3	3	3	3	3	3	3	3	3	3	3	3	3	3
AX-147213098	0	0	0	0	0	0	0	0	0	0	0	0	0	0	0	0	0	0	2	2	2	2	2	2	2	2	2	2	2	2	2	2
AX-147213108	1	1	1	1	1	1	1	1	1	1	1	1	1	1	1	1	1	1	3	3	3	3	3	3	3	3	3	3	3	3	3	3
AX-147213114	2	2	2	2	1	2	2	2	2	2	2	2	2	2	2	2	2	2	1	2	2	2	2	2	2	2	2	2	2	2	2	2
AX-147213119	3	2	2	2	2	2	2	3	2	3	2	2	3	2	2	2	2	2	2	2	1	2	1	1	2	2	2	2	1	2	2	2
AX-147213125	1	1	1	1	1	1	1	1	1	1	1	1	1	1	1	1	1	1	0	0	0	0	0	0	0	0	0	0	0	0	0	0
AX-147213126	3	3	3	3	3	3	3	3	3	3	3	3	3	3	3	3	3	3	1	1	1	1	1	1	1	1	1	1	1	1	1	1
AX-147213142	1	1	1	1	1	1	1	1	1	1	1	0	1	1	1	1	1	1	0	0	0	0	0	0	0	0	0	0	0	0	0	0
AX-147213145	3	3	4	4	3	3	3	3	4	3	4	4	3	4	3	4	4	4	4	4	4	4	4	4	4	4	4	4	4	4	4	4
AX-147213146	1	1	1	1	1	1	1	1	1	1	1	1	1	1	1	1	1	1	1	1	1	1	1	1	1	1	1	1	1	1	1	1
AX-147213155
AX-147213168	3	3	3	3	3	3	3	3	3	3	3	3	3	3	3	3	3	3	2	2	2	2	2	2	2	2	2	2	2	2	2	2
AX-147213171	1	1	1	1	1	1	1	1	1	1	1	1	1	1	1	1	1	1	0	0	0	0	0	0	0	0	0	0	0	0	0	0
AX-147213173	2	2	3	3	1	2	2	2	2	2	3	3	1	3	2	2	2	2	2	2	2	2	3	2	2	2	2	3	2	2	2	3
AX-147213174	3	3	3	3	3	3	3	3	3	3	3	3	3	3	3	3	3	3	1	1	1	1	1	1	1	1	1	1	1	1	1	1
AX-147213175	4	4	4	4	4	4	4	4	4	4	4	4	4	4	4	4	4	4	2	2	2	2	2	2	2	2	2	2	2	2	2	2
AX-147213176
AX-147213180	4	4	4	4	4	4	4	4	4	4	4	4	4	4	4	4	4	4	2	2	2	2	2	2	2	2	2	2	2	2	2	2
AX-147213186	2	2	2	2	2	2	2	2	2	2	2	2	2	2	3	2	2	2	0	0	0	0	0	0	0	0	0	0	0	0	0	0
AX-147213188	2	2	2	2	2	2	2	2	2	2	2	2	2	2	2	2	2	2	0	0	0	0	0	0	0	0	0	0	0	0	0	0
AX-147213189	0	0	0	0	0	0	0	0	0	0	0	0	0	0	0	0	0	0	2	2	2	2	2	2	2	2	2	2	2	2	2	2
AX-147213196	4	4	4	4	4	4	4	4	4	4	4	4	4	4	4	4	4	4	3	2	3	3	3	3	3	4	3	4	3	3	3	2
AX-147213197	0	0	0	0	0	0	0	0	0	0	0	0	0	0	0	0	0	0	2	2	2	2	2	2	2	2	2	2	2	2	2	2
AX-147213206	2	2	3	2	2	2	2	2	3		3	2	1	2	2	3	3	3	2	2	3	2		3	2		2	4	2		4	3
AX-147213222	0	4	4	4	4	4	4	4	4	4	4	4	4	4	4	4	4	4	3	3	3	3	3	3	3	4	3	3	3	3	3	3
AX-147213230	3	2	2	2	2	2	2	3	2	3	2	2	2	2	3	1	3	2	3	2	2	2	2	2	2	2	2	2	2	3	2	2
AX-147213234	2	2	2	2	2	2	2	2	2	2	2	2	2	2	2	2	2	2	0	0	0	0	0	0	0	0	0	0	0	0	0	0
AX-147213235	2	2	2	2	2	2	2	2	2	2	2	2	2	2	2	2	2	2	0	0	0	0	0	0	0	0	0	0	0	0	0	0
AX-147213242	3	3	2	2	3	3	3	3	1	3	2	2	3	2	3	2	2	2	2	2	3	2	2	2	2	3	2	3	3	3	3	2
AX-147213245	3	3	3	2	2	2	2	3	2	3	2	2	3	2	3	2	2	3	3	2	3	2	3	2	2	3	3	2	3	2	3	3
AX-147213257	0	0	0	0	0	0	0	0	0	0	0	0	0	0	0	0	0	0	2	2	2	2	2	2	2	2	2	1	2	2	2	2
AX-147213258	1	4	4	4	4	4	4	4	4	4	4	4	4	4	4	4	4	4	2	2	2	2	2	2	2	2	2	2	2	2	2	2
AX-147213261	0	0	0	0	0	0	0	0	0	0	0	0	0	0	0	0	0	0	2	2	2	2	2	2	2	2	2	2	2	2	2	2
AX-147213267	3	3	3	4	3	2	3	3	3	3	4	4	3	3	3	3	4	3	3	3	3	3	3	3	2	4	3	3	3	3	3	3
AX-147213275	0	1	1	1	1		1	1	1	1		1	1	1	1	1	1	1	1	1	0	0	1	1	0	1	0	1	0	0	0	0
AX-147213292
AX-147213297	3	3	2	2	3	3	3	3	3	3	2	3	2	2	3	3	2	2	2		3	2	2	2	3	3	3	2	3	3	3	2
AX-147213298
AX-147213308	1	1	1	1	1	1	1	1	1	1	1	1	1	1	1	1	1	1	1	1	1	1	1	1	1	0	1	1	1	1	1	0
AX-147213310	4	4	4	4	4	4	4	4	4	4	4	4	4	4	4	4	4	4	3	2	2	1	1	1	1	1	2	2	2	2	1	1
AX-147213312
AX-147213317	2	2	3	3	2	2	2	2	3	2	3	3	2	2	2	2	3	3	3	3	2	3	3	3	2	3	2	2	3	3	2	2
AX-147213320	4	4	4	4	4	4	4	4	4	4	4	4	4	4	4	4	4	4	2	2	2	2		2	2	2	2	2	2	2	2	2
AX-147213328
AX-147213331	3	3	2	2	2	3	3	3	2	2	3	2	2	2	2	2	2	2	3	3	3	2	2	2	2	2	3	2	4	4	3	2
AX-147213338	0	0	0	0	0	0	0	0	0	0	0	0	0	0	0	0	0	0	2	2	2	2	2	2	2	2	2	2	2	2	2	2
AX-147213341	0	0	0	0	1	0	0	0	0	0	0	0	0	0	0	0	0	0	3	3	3	2	2	2	3	2	3	2	3	3	3	2
AX-147213342	3	3	3	3	2	2	2	3	3	3	3	3	3	3	3	3	3	3	1	1	1	1	1	2	1	2	2	1	1	1	2	2
AX-147213351	2	2	2	2	2	2	2	2	2	2	2	2	2	2	2	2	2	2	0	0	0	0	0	0	0	0	0	0	0	0	0	0
AX-147213353	3	2	2	2	2	2	2	2	2	2	2	2	2	2	2	2	2	2	2	1	2	3	3	3	2	2	2	2	2	2	2	2
AX-147213355
AX-147213358	0	0	0	0	0	0	0	0	0	0	0	0	0	0	0	0	0	0	3	3	3	3	3	3	3	3	3	3	3	3	3	3
AX-147213370	0	0	0	0	0	0	0	0	0	0	0	0	0	0	0	0	0	0	2	2	2	2	2	2	2	2	2	2	2	2	2	2
AX-147213383	0	0	0	0	0	0	0	0	0	0	0	0	0	0	0	0	0	0	3	3	3	4	4	4	3	4	3	4	4	3	3	4
AX-147213384	2	2	2	2	2	2	2	2	2	2	2	2	2	2	2	2	2	2	0	0	0	0	0	0	0	0	0	0	0	0	0	0
AX-147213392	2	2	2	2	2	2	2	2	2	2	2	2	2	2	2	2	2	2	0	0	0	0	0	0	0	0	0	0	0	0	0	0
AX-147213404	3	3	3	3	3	3	3	3	3	3	3	3	3	2	3	2	3	2	3	2	3	2	2	2	3	2	3	2	3	3	3	2
AX-147213407	2	2	2	2	2	2	2	2	2	2	2	2	2	2	2	2	2	2	0	0	0	0	0	0	0	0	0	0	0	0	0	0
AX-147213410	0	0	0	0	1	0	0	0	0	0	0	0	0	0	0	0	0	0	0	0	0	0	0	0	0	0	0	0	0	0	0	0
AX-147213413	1	1	1	1	1	1	1	1	1	1	1	1	1	1	1	1	1	1	3	2	2	2	2	2	2	1	2	2	2	2	2	2
AX-147213417	0	0	0	0	0	0	0	0	0	0	0	0	0	0	0	0	0	0	3	3	4	3	3	3	4	3	4	3	3	4	4	3
AX-147213418	3	2	3	3	2	2	2	2	3	2	3	3	2	3	2	3	2	2	2	3	2	3	2	3	3	3	2	3	2	2	2	3
AX-147213432	3	3	3	3	3	3	3	3	3	3	3	3	3	3	3	3	3	3	1	1	1	1	1	1	1	1	1	1	1	1	1	1
AX-147213433	4	4	4	4	4	4	4	4	4	4	4	4	4	4	4	4	4	4	2	2	2	2	2	2	2	2	2	2	2	2	2	2
AX-147213436	0	0	0	0	0	0	0	0	0	0	0	0	0	0	0	0	0	0	2	2	2	2	2	2	2	2	2	2	2	2	2	2
AX-147213441	0	0	0	0	0	0	0	0	0	0	0	0	0	0	0	0	0	0	1	1	1	1	2	1	1	1	1	1	1	1	1	1
AX-147213442	0	0	0	0	0	0	0	0	0	0	0	0	0	0	0	0	0	0	1	1	1	1	1	1	1	1	1	1	1	1	1	1
AX-147213450	0	0	0	0	0	0	0	0	0	0	0	0	0	0	0	0	0	0	2	2	2	2	2	2	2	2	2	2	2	2	2	2
AX-147213472	3	3	3	3	3	2	3	3	2	4		2	3	2	3	2		3	3	2	3	2	2	3	3	2	3	2	3	3	2	2
AX-147213473	1	1	2	1	1	1	1	1	1	1	1	1	1	1	1	1	1	1	0	0	0	0	0	0	0	0	0	0	0	0	0	0
AX-147213474
AX-147213476	3	3	2	2	3	3	3	3	2	4	2	2	3	2	3	2	2	2	3	3	3	2	2	2	3	2		2	3	3	3	2
AX-147213477	2	3	3	3	3	3	3	3	3	3	3	3	3	3	3	3	3	3	4	3		3	3	3	3	3		3	3	3	3	3
AX-147213487	1	2	2	2	1	1	1	1	2	1	1	0	2	2	1	2	1	2	1	1	1	2	2	2	1	2	2	2	2	2	1	2
AX-147213489	3	3	3	2	2	2	2	3	2	2	2	3	3	2	3	3	3	3	3	3	3	3	3	3	3	3	3	3	3	3	3	3
AX-147213507	3	3	3	3	2	2	2	3	3	3	3	3	3	3	3	3	3	3	1	2	3	2	3	3	3	2	3	2	2	2	3	2
AX-147213533
AX-147213537
AX-147213561	2	2	2	2	2	2	2	2	2	2	2	2	2	2	2	2	2	2	0	0	0	0	0	0	0	0	0	0	0	0	0	0
AX-147213578
AX-147213581	0	0	0	0	0	0	0	0	0	0	0	0	0	0	0	0	0	0	2	2	2	2	2	2	2	2	2	2	2	2	2	2
AX-147213596	0	0	0	0	0	0	0	0	0	0	0	0	0	0	0	0	0	0	2	2	2	2	2	2	2	2	2	2	2	2	2	2
AX-147213597	2	2	2	2	2	2	2	2	2	2	2	2	2	2	2	2	2	2	0	0	0	0	0	0	0	0	0	0	0	0	0	0
AX-147213604
AX-147213615
AX-147213617	1	1	1	0	1	1	1	1	1	1	1	0	1	0	1	1	1	0	1	1	1	1	0	1	1	1	1	1	1	1	1	0
AX-147213619	2	2	2	2	2	2	2	2	2	2	2	2	2	2	2	2	2	2	0	0	0	0	0	0	0	0	0	0	0	0	0	0
AX-147213620	1	1	1	1	1	1	1	1	1	1	1	1	1	1	1	1	1	1	3	3	3	3	3	3	3	3	3	3	3	3	3	3
AX-147213624	1	3	3	3	3	3	3	3	3	3	3	3	3	3	3	3	3	3	1	1	1	1	1	1	1	1	1	1	1	1	1	1
AX-147213629
AX-147213630
AX-147213631
AX-147213641	1	1	1	1	1	1	1	1	1	1	1	1	1	1	1	1	1	1	0	0	0	0	0	0	0	0	0	0	0	0	0	0
AX-147213643	3	4	3	3	3	3	3	3	3	3	3	3	4	3	3	3	3	3	3	3	4	4	3	3	4	3	4	3	4	4	4	4
AX-147213651
AX-147213654	4	3	3	3	4	4	4	4	3	4	3	3	3	3	3	3	3	3	2	3	3	3	2	2	2	3	2	3	3	3	3	3
AX-147213655	2	2	2	2	2	2	2	2	2	2	2	2	2	2	2	2	2	2	0	0	0	0	0	0	0	0	0	0	0	0	0	0
AX-147213658	2	2	2	2	2	2	2	2	2	2	2	2	2	2	2	2	2	2	0	0	0	0	0	0	0	0	0	0	0	0	0	0
AX-147213659	4	4	4	4	4	4	4	4	4	4	4	4	4	4	4	4	4	4	3	4	3	3	3	3	3	3	3	3	3	3	3	3
AX-147213660	3		2	3	2			3	3		3	3	3	3			3	3	3		3	3	3	3		3		3			3	3
AX-147213664	1	4	4	4	4	4	4	4	4	4	4	4	4	4	4	4	4	4	2	1	1	1	1	1	2	1	1	1	1	1	1	2
AX-147213666	2	0	0	0	0	0	0	0	0	0	0	0	0	0	0	0	0	0	2	2	2	2	2	2	2	2	2	2	2	2	2	2
AX-147213671	4	4	4	4	4	4	4	4	4	4	4	4	4	4	4	4	4	4	4	3	4	4	4	4	4	4	4	4	3	3	4	4
AX-147213672	0	0	0	0	0	0	0	0	0	0	0	0	0	0	0	0	0	0	0	0	0	1	0	0	0	1	1	0	0	0	0	0
AX-147213675
AX-147213680	2	2	2	2	2	2	2	2	2	2	2	2	2	2	2	2	2	2	0	0	0	0	0	0	0	0	0	0	0	0	0	0
AX-147213681	2	2	2	2	2	2	2	2	2	2	2	2	2	2	2	2	2	2	0	0	0	0	0	0	0	0	0	0	0	0	0	0
AX-147213688	0	0	0	0	0	0	0	0	0	0	0	0	0	0	0	0	0	0	2	2	2	2	2	2	2	2	2	2	2	2	2	2
AX-147213689	3		3	3	3	3	3	4	3	4	3	3	3	3	4	3	3	3	4	3	4	3	3	3	3	4	4	3	3	3	3	4
AX-147213712	3	3	3	2	3	3	3	3	3	3	3	3	3	3	3	3	3	2	3	3	3	3	3	3	3	3	3	3	3	3	3	3
AX-147213713	3	4	4	4	4	4	4	4	4	4	4	4	4	4	4	4	4	4	3	3	3	3	3	3	3	3	3	3	3	3	3	3
AX-147213718	2	2	2	2	2	2	2	2	2	2	2	2	2	2	2	2	2	2	1	2	1	2	1	1	1	1	1	2	1	2	1	1
AX-147213719
AX-147213731	2	3	2	2	3	3	3	2	2	2	2	2	3	2	2	2	2	2	4	4	4	4	4	4	4	4	4	4	4	4	4	4
AX-147213736
AX-147213741	0	0	0	0	0	0	0	0	0	0	0	0	0	0	0	0	0	0	3	3	3	3	3	3	3	2	3	3	3	3	3	3
AX-147213744	4	4	4	4	4	4	4	4	4	3	4	4	4	4	4	4	4	4	3	2	3	3	4	2	3	4	3	4	2	2		3
AX-147213745
AX-147213752	0	2	2	2	2	2	2	2	2	2	2	2	2	2	2	2	2	2	0	0	0	0	0	0	0	0	0	0	0	0	0	0
AX-147213756	0	0	0	1	0	1	0	0	1	0	1	0	0	0	0	1	0	0	0	0	0	0	0	1	0	0	0	0	0	0	0	0
AX-147213787	4	4	4	4	4	4	4	4	4	4	4	4	4	4	4	4	4	4	2	2	2	2	2	2	2	2	2	2	2	2	2	2
AX-147213789
AX-147213802	2	2	2	2	2	2	2	2	2	2	2	2	2	2	2	2	2	2	0	1	1	0	1	1	1	1	1	0	1	1	1	1
AX-147213803	3	3	3	3	3	3	3	3	3	3	3	3	3	3	3	3	3	3	4	4	4	4	4	4	4	4	4	4	4	4	4	4
AX-147213804	4	4	4	4	4	4	4	4	4	4	4	4	4	4	4	4	4	4	3	3	3	3	3	3	3	3	3	3	3	3	3	3
AX-147213808
AX-147213827	4	3	3	3	3	3	3	3	3	3	3	3	3	3	3	3	3	3	2		3	3	3	3	3	3	3	3	3	3	3	3
AX-147213834	1	1	1	1	2	1	1	1	1	1	1	1	1	1	1	1	1	1	1	1	1	1	1	1	1	1	1	1	1	1	1	1
AX-147213836	0	0	0	0	0	0	0	0	0	0	0	0	0	0	0	0	0	0	2	2	2	2	2	2	2	2	2	2	2	2	2	2
AX-147213838	3	2	1	2	2	2	2	2	2	2	1	2	2	1	2	2	2	2	1	2	1	0	0	0	1	1	0	0	0	0	1	0
AX-147213846	1	1	1	1	1	1	1	1	1	1	1	1	1	1	1	1	1	1	3	3	3	3	3	3	3	3	3	3	3	3	3	3
AX-147213857	2	2	2	2	2	2	2	2	2	2	2	2	2	2	2	2	2	2	0	0	0	0	0	0	0	0	0	0	0	0	0	0
AX-147213861	1	2	1	1	2	2	2	2	2	2	2	2	2	2	2	2	2	2	4	4	4	4	4	4	4	4	4	4	4	4	4	4
AX-147213863	0	0	0	0	0	0	0	0	0	0	0	0	0	0	0	0	0	0	0	0	0	0	0	0	0	0	0	0	0	0	0	0
AX-147213866	2	2	2	2	2	2	2	2	2	2	2	2	2	2	2	2	2	2	4	4	4	4	4	4	4	4	4	4	4	4	4	4
AX-147213871	1	1	1	1	1	1	1	1	2	1	1	1	1	1	1	1	1	1	2	2	2	2	2	2	2	2	2	2	2	2	2	2
AX-147213874	2	3	3	3	3	3	3	3	3	3	3	3	3	3	3	3	3	3	2	2	2	3	3	3	2	3	2	3	2	2	2	3
AX-147213890	1	1	1	1	1	1	1	1	1	1	1	1	1	1	1	1	1	1	3	3	3	3	3	3	3	3	3	3	3	3	3	3
AX-147213891	1	1	1	1	1	1	1	1	1	1	1	1	1	1	1	1	1	1	0	0	0	0	0	0	0	0	0	0	0	0	0	0
AX-147213897	3	3	2	2	3	3	3	3	2	3	3	2	3	2	3	3	2	2	3	3	3	3	3	2	3	2	3	2	3	3	3	3
AX-147213898	2	3	3	3	4	3	2	2	3	2	4	3	2	3	3	3	3	2	3	2	1	3	1	1	1	2	1	2	2	2	1	2
AX-147213903	2	3	2	2	2	3	3	2	2	3	2	2	3	2	3	2	2	2	3	2	3	2	2	2	3	2	3	2	2	3	3	2
AX-147213904	2	2	2	2	2	2	2	2	2	2	2	2	2	2	2	2	2	2	0	0	0	0	0	0	0	0	0	0	0	0	0	0
AX-147213906	4	4	4	4	4	4	4	4	3	4	4	3	4	3	4	3	3	3	3	3	3	4	3	3	3	3	3	3	3	3	3	3
AX-147213907	2	2	2	2	2	2	2	2	2	2	2	2	2	2	2	2	2	2	0	0	0	0	0	0	0	0	0	0	0	0	0	0
AX-147213915	4	4	4	4	4	4	4	4	4	4	4	4	4	4	4	4	4	4	3	3	3	3	2	3	3	4	3	4	3	3	3	3
AX-147213934	4	4	4	4	4	4	4	4	4	4	4	4	4	4	4	4	4	4	2	3	2	2	3	2	2	3	2	3	2	2	2	2
AX-147213945	2	2	2	2	2	2	2	2	2	2	2	2	2	2	2	2	2	2	1	1	2	1	1	1	2	1	2	2	1	1	2	1
AX-147213949	0	0	0	0	0	0	0	0	0	0	0	0	0	0	0	0	0	0	0	0	0	0	0	0	0	0	0	0	1	0	0	1
AX-147213952	4	4	4	4	4	4	4	4	4	4	4	4	4	4	4	4	4	4	2	2	2	2	2	2	2	2	2	2	2	2	2	2
AX-147213960	3	3	3	4	4	3	3	3	4	3	4	4	3	4	3	4	4	4	4	4	4	3	4	3	4	4	3	3	4	4	3	4
AX-147213962	0	0	0	0	0	0	0	0	0	0	0	0	0	0	0	0	0	0	0	0	0	0	0	0	0	0	0	0	0	0	0	0
AX-147213981	2	2	2	2	3	3	3	2	2	2	2	2	2	2	2	2	2	2	3	3	3	3	3	2	3	3	3	3	3	3	3	3
AX-147213986	1	2	2	2	2	2	2	2	2	2	2	2	2	2	2	2	2	2	4	2	3	3	3	3	3	3	3	3	3	3	3	3
AX-147213995	0	0	0	0	0	0	0	0	0	0	0	0	0	0	0	0	0	0	2	2	2	2	2	2	2	1	2	2	2	1	2	2
AX-147213996	2		0	1	1	2	1	1	1	1	1	1	1	2		1	0	0	0	0	0	0	0	0	0	0	0	0	0	0	0	0
AX-147214000	3	3	3	3	4	3	3	3	3	3	3	3	3	3	3	3	3	3	4	4	4	4	4	4	4	4	4	4	4	4	4	4
AX-147214001	4	4	4	4	4	4	4	4	4	4	4	4	4	4	4	4	4	4	2	2	2	2	2	2	2	2	2	2	2	2	2	2
AX-147214002	4	4	4	4	4	4	4	4	4	4	4	4	4	4	4	4	4	4	2	2	2	1	2	2	2	2	2	2	2	2	2	2
AX-147214003	2	2	2	2	2	2	2	2	2	2	2	2	2	2	2	2	2	2	0	0	0	0	0	0	0	0	0	0	0	0	0	0
AX-147214004	3	3	3	3	3	3	3	3	3	3	3	3	3	3	3	3	3	3	1	1	1	1	1	1	1	1	1	1	1	1	1	1
AX-147214014
AX-147214018	2	4	4	4	4	4	4	4	4	4	4	4	4	4	3	4	4	4	4	3	3	3	3	3	3	3	3	2	4	4	3	3
AX-147214020	2	0	0	0	0	0	0	0	0	0	0	0	0	0	0	0	0	0	3	3	3	3	3	3	3	3	3	3	3	3	3	3
AX-147214069	2	2	2	2	2	2	2	2	2	2	2	2	2	2	2	2	2	2	0	0	0	0	0	0	0	0	0	0	0	0	0	0
AX-147214074	0	3	3	3	2	3	3	3	3	3	3	3	3	3	3	3	3	3	2	3	3	2	3	2	3	3	3	3	2	3	3	3
AX-147214081	3	3	3	3	3	3	3	3	3	3	3	3	3	3	3	3	3	3	1	2	1	1	1	1	1	1	1	2	1	1	1	0
AX-147214085	3	3	3	3	3	3	3	3	3	3	3	3	3	3	3	3	3	3	2	2	2	3	2	3	2	3	2	2	2	2	2	2
AX-147214086	3	3	3	3	3	3	3	3	3	3	3	3	3	3	3	3	3	3	2	1	2	2	3	2	3	2	2	2	2	2	2	2
AX-147214097	4	4	4	4	4	4	4	4	4	4	4	4	4	4	4	4	4	4	3	3	3	2	2	3	3	3	3	2	3	3	3	3
AX-147214098	3	3	3	3	3	3	3	3	3	3	3	3	3	3	3	3	3	3	1	0	0	0	0	0	0	0	0	0	1	1	0	0
AX-147214099	4	3	4	4	3	3	3	4	3	4	4	4	4	4	4	4	4	4	2	2	2	3	2	2	2	2	3	2	2	2	2	3
AX-147214106	3	3	3	3	3	3	3	3	3	3	3	3	3	3	3	3	3	3	2	2	2	2	2	2	2	2	2	2	2	2	2	2
AX-147214121	0	0	0	0	0	0	0	0	0	0	0	0	0	0	0	0	0	0	1	1	1	1	1	1	1	1	1	1	1	1	1	1
AX-147214132	2	2	2	2	2	2	2	2	2	2	2	2	2	2	2	2	2	2	0	0	0	0	0	0	0	0	0	0	0	0	0	0
AX-147214133	4	4	4	4	4	4	4	4	4	4	4	4	4	4	4	4	4	4	4	4	4	4	4	4	4	4	4	4	4	4	4	4
AX-147214143	3	3	3	3	3	3	3	3	3	3	3	3	3	3	3	3	3	3	1	1	0	0	0	0	0	1	0	0	1	1	1	1
AX-147214149	1	1	1	1	1	1	1	1	1	1	1	1	1	1	1	1	1	1	3	3	3	3	3	3	3	3	3	3	3	3	3	3
AX-147214155	2	2	2	2	2	2	2	2	2	2	2	2	2	2	2	2	2	2	0	0	0	0	0	0	0	0	0	0	0	0	0	0
AX-147214156	2	2	3	3	2	2	2	2	2	2		3	3	3	2	2	3	2	2	2	2		2	2	2	3	2	3	1	2	2	3
AX-147214159	2	2	2	2	2	2	2	2	2	2	2	2	2	2	2	2	2	2	1	2	2	1	2	1	2	2	2	2	2	2	2	1
AX-147214160	1	1	1	1	1	1	1	1	1	1	1	1	1	1	1	1	1	1	3	3	3	3	3	3	3	3	3	3	3	3	3	3
AX-147214161	3	3	3	3	3	3	2	3	3	3	3	3	3	3	3	3	3	3	2	2	2	2	2	2	2	3	2	2	2	2	2	2
AX-147214165	3	3	2	2	2	3	2	3	2	3	2	2	3	2	3	2	2	2	3	3	4	3	3	3	4	3	3	3	3	3	4	3
AX-147214170	0	0	0	0	0	0	0	0	0	1	0	0	0	0	0	0	0	0	1	0	0	1	1	1	1	0	0	1	1	0	0	1
AX-147214174	0	0	0	0	0	0	0	0	0	0	0	0	0	0	0	0	0	0	3	2	2	2	2	2	2	2	2	2	2	2	2	2
AX-147214184	2	2	2	2	2	1	1	2	2	1	2	2	1	2		2	2	2	1	1	2	2	2	2	2	2	2	2	1		2	2
AX-147214185
AX-147214191	1	1	1	1	1	1	1	1	1	1	1	1	1	1	1	1	1	1	4	3	4	4	4	4	4	3	4	4	4	4	4	3
AX-147214198	2	2	2	2	1	2	2	2	2	2	2	2	2	2	2	2	3	2	3	2	2	2	3	2	2	2	2	3	2	2	2	2
AX-147214202	4	4	4	4	4	4	4	4	4	4	4	4	4	4	4	4	4	4	3	3	3	3	3	3	3	3	3	3	3	3	3	3
AX-147214203
AX-147214208	3	3	3	3	4	4	4	3	3	4	3	3	4	3	4	3	3	3	4	4	4	3	3	1	4	3	3	3	4	4	3	3
AX-147214216	2	2	2	2	2	2	2	2	2	2	2	2	2	2	2	2	2	2	0	0	0	0	0	0	0	0	0	0	0	0	0	0
AX-147214219	3	3	3	3	3	3	3	3	3	3	3	3	3	3	3	3	3	3	0	0	0	0	0	1	0	1	0	0	0	0	0	0
AX-147214223	1	1	1	1	1	1	1	1	1	1	1	1	1	1	1	1	1	1	3	3	3	3	3	3	3	3	3	3	3	3	3	3
AX-147214234	3	3	2	2	2	2	3	3	2	3	2	2	2	2	3	2	2	2	3	3	3	2	2	2	2	3	2	2	3	3	3	2
AX-147214253
AX-147214263	1	1	1	1	1	1	1	1	1	1	1	1	1	1	1	1	1	1	0	0	0	0	0	0	0	0	0	0	0	0	0	0
AX-147214277	3	3	2	2	3	3	3	3	2	3	2	2	2	2	3	2	2	2	2	3	3	3	3	3	3	2	3	3	3	3	3	3
AX-147214286	4	4	4	4	4	4	4	4	4	4	4	4	4	4	4	4	4	4	2	2	2	2	2	2	2	2	2	2	2	2	2	2
AX-147214289	2	0	0	0	0	0	0	0	0	0	0	0	0	0	0	0	0	0	1	1	1	1	1	1	1	1	1	1	1	1	1	1
AX-147214290	1	1	1	1	1	1	1	1	1	1	1	1	1	1	1	1	1	1	0	0	0	0	0	0	0	0	0	0	0	0	0	0
AX-147214291	4	4	4	4	4	4	4	4	4	4	4	4	4	4	4	4	4	4	2		3	3	3	3	3		3	3		3	2	2
AX-147214298	3	3	2	2	2	3	3	3	2	3	2	2	3	2	3	2	2	2	3	3	2	2	2	3	3	2	3	2	3	3	2	2
AX-147214301	1	0	0	0	0	0	0	0	0	0	0	0	0	0	0	0	0	0	1	1	1	1	1	1	1	1	1	1	1	1	1	1
AX-147214305	1	1	1	2	0	1	1	1	2	1	2	2	1	2	2	2	2	2	1	0	0	0	0	0	0	0	0	0	0	0	0	0
AX-147214307	2	1	1	1	1	1	1	1	1	1	1	1	1	1	1	1	1	1	0	0	0	0	0	0	0	0	0	0	0	0	0	0
AX-147214308	0	0	0	0	0	0	0	0	0	0	0	0	0	0	0	0	0	0	2	2	2	2	2	2	2	2	2	2	2	2	2	2
AX-147214309	4	4	4	4	4	4	4	4	4	4	4	4	4	4	4	4	4	4	2	2	2	2	2	2	2	2	2	2	2	2	2	2
AX-147214316	3	3	3	3	3	3	3	3	3	3	3	3	3	3	3	3	3	3	1	1	1	1	1	1	1	1	1	1	1	1	1	1
AX-147214321	0	0	0	0	0	0	0	0	0	0	0	0	0	0	0	0	0	0	0	1	0	0	0	0	0	0	0	0	0	0	0	0
AX-147214324
AX-147214329	4	2	3	2	3	3	2	2	3	2	3	3	2	3	2	3	3	3	4	4	4	4	4	4	4	4	4	4	4	4	4	4
AX-147214345
AX-147214348
AX-147214353	0	4	4	4	4	4	4	4	4	4	4	4	4	4	4	4	4	4	4	3	3	3	3	3	3	3	3	3	4	4	3	3
AX-147214356	0	4	3	2	3	3	3	3	3	3	3	3	3	3	3	3	3	3	4	4	4	4	4	4	4	4	4	4	4	4	4	4
AX-147214360
AX-147214363
AX-147214364
AX-147214367	2	2	2	2	3	3	3	2	2	2	3	3	3	2	2	2	3	2	3	3	3	2	3	2	2	3	3	3	3	3	3	2
AX-147214369	4	4	4	4	4	4	4	4	4	4	4	4	4	4	4	4	4	4	3	3	3	3	3	3	3	3	3	3	3	3	3	3
AX-147214371
AX-147214375
AX-147214377	3	3	2	2	2	2	2	2	2	3	3	3	2	2	2	2	3	2	3	2	3	3	3	3	3	3	3	2	2	2	3	2
AX-147214380
AX-147214384	0	0	0	0	0	0	0	0	0	0	0	0	0	0	0	0	0	0	1	1	1	1	1	1	1	1	1	1	1	1	1	1
AX-147214385	2	1	2	2	0	2	2	1	2	1	1	2		2	1	2	2	1	1	2	2	3	3	2	2	3	2	2		3	2	2
AX-147214389	3	3	2	2	4	3	4	3	2	3	2	2	3	2	3	2	2	2	3	3	3	2	2	2	3	2	3	3	3	3	3	2
AX-147214391
AX-147214394	0	0	0	0	0	0	0	0	0	0	0	0	0	0	0	0	0	0	1	1	1	1	1	1	1	1	1	1	1	1	1	1
AX-147214395	4	3	2	2	2	3	2	3	2	3	2	2	3	2	3	2	2	2	1	2	3	3	2	3	3	2	2	2	2	2	2
AX-147214400	2	2	2	2	2	2	2	2	2	2	2	2	2	2	2	2	2	2	0	0	0	0	0	0	0	0	0	0	0	0	0	0
AX-147214402	3	3	2	2	2	2	2	3	2	3	2	2	3	2	3	2	2	2	3	2	3	2	2	2	3	2	3	2	3	3	3	2
AX-147214409	2	0	0	0	0	0	0	0	0	0	0	0	0	0	0	0	0	0	1	1	2	1	1	1	1	1	1	1	1	2	2	1
AX-147214411	2	2	2	2	2	2	2	2	2	2	2	2	2	2	2	2	2	2	0	0	0	0	0	0	0	0	0	0	0	0	0	0
AX-147214422	3	3	3	3	3	3	3	3	3	3	3	3	3	3	3	3	3	3	4	4	4	4	4	4	4	4	4	4	4	4	4	4
AX-147214428	1	0	1	1	0	1	1	1	1	0	1	1	1	0	0	1	1	1	2	0	0	1	2	1	0	1	0	1	1	1	0	1
AX-147214439	0	3	3	2	3	3	3	3	2	3	2	2	3	2	3	3	3	2	3	3	3	2	3	3	3	3	3	3	3	3	3	2
AX-147214440	3	2	1	2	2	1	2	2	1	2	2	2	2	2	2	2	2	2	2	2	2	2	2	2	2	3	2	3	1	2	3	2
AX-147214448	0	0	1	1	1	0	0	0	1	0	0	0	1	0	0	0	0	1	0	0	0	0	0	0	0	0	0	0	0	0	0	0
AX-147214449	1	1	1	1	1	1	0	1	1	1	1	1	1	1	0	0	1	1	1	1	1	1	1	1	1	1	1	1	0	1	0	0
AX-147214457	3	3	3	2	3	3	3	2	2	3	3	3	2	3	3	3	3	3	2	2	3	2	3	2	2	2	3	2	3	3	3	2
AX-147214459	3	3	2	3	3	3	3	3	2	3	2	2	2	2	3	2	2	2	3	3	3	3	1	2	3	2	3	2	2	3	3	2
AX-147214460	1	1	1	1	1	1	1	1	0	0	1	1	2	1	1	1	1	1	1	0	1	0	1	0	0	1	1	1	0	1	1	0
AX-147214462	2	2	1	1	2	2	2	2	1	2	2	2	2	2	2	1	1	2	2	2	2	2	2	2	2	2	2	2	2	2	2	1
AX-147214463
AX-147214464	0	0	0	0	0	0	0	0	0	0	0	0	0	0	0	0	0	0	2	1	0	0	1	0	0	1	0	1	1	0	0	0
AX-147214465	3	3	2	2	3	3	3	3	3	3	2	2	3	2	3	2	2		3	4	3	2		2			3		3	3	3	3
AX-147214466
AX-147214476	4	4	4	4	4	4	4	4	4	4	4	4	4	4	4	4	4	4	3	3	3	3	3	4	3	4	3	3	3	3	3	3
AX-147214479	3	3	2	2	3	2	3	3	2	2	2	2	3	2	3	2	2	2	3	3	3	2	2	2	3	2	2	2	2	3	3	2
AX-147214480	3	3	2	2	2	2	2	3	2	3	2	2	3	2	3	2	2	2	2	2	2	2	2	2	2	2	3	1	2	2	2	2
AX-147214489	0	0	0	0	0	0	0	0	0	0	0	0	0	0	0	0	0	0	3	3	3	3	3	3	3	3	3	3	3	3	3	3
AX-147214497	1	1	1	1	1	1	1	1	1	1	1	1	1	1	1	1	1	1	0	0	0	0	0	0	0	0	0	0	0	0	0	0
AX-147214512	0	0	0	1	1	0	1	1	0	0	0	0	1	0	1	0	0	0	2	2	2	3	2	1	1	1	2	2	2	2	1	2
AX-147214518	1	1	1	1	1	1	1	1	1	1	1	1	1	1	1	1	1	1	0	0	0	0	0	0	0	0	0	0	0	0	0	0
AX-147214521	0	0	0	0	0	0	0	0	0	0	0	0	0	0	0	0	0	0	0	1	0	0	0	0	0	0	0	0	0	0	0	0
AX-147214522	0	0	0	0	0	0	0	0	0	0	0	0	0	0	0	0	0	0	2	2	2	2	2	2	2	2	2	2	2	2	2	2
AX-147214524	2	2	2	2	2	2	2	2	2	2	2	2	2	2	2	2	2	2	0	0	0	0	0	0	0	0	0	0	0	0	0	0
AX-147214527
AX-147214532	4	4	4	4	4	4	4	4	4	4	4	4	4	4	4	4	4	4	3	3	3	3	2	4	3	3	3	2	2	3	3	3
AX-147214533	4	4	4	4	4	4	4	4	4	4	4	4	4	4	4	4	4	4	3	3	3	3	3	3	3	3	3	3	3	4	3	3
AX-147214535	2	2	2	4	2	2	2	2	3	2	3	2	2	4	2	3	3	2	1	1	2	2	1	1	1	2	1	1	1	1	1	1
AX-147214543	1	1	1	1	1	1	0	1	1	1	1	1	1	1	1	1	1	1	0	1	1	1	1	1	1	1	1	1	1	1	1	1
AX-147214546
AX-147214548	0	3	3	4	4	3	3	3	3	3	3	3	3	3	3	3	3	3	4	4	4	4	4	4	4	4	4	4	4	4	4	4
AX-147214559	3	3	2	2	2	2	2	3	2	3	2	2	2	2	3	2	2	2	2	2	3	3	3	3	3	3	3	3	2	3	4	3
AX-147214572
AX-147214591	1	1	1	1	1	1	1	1	1	1	1	1	1	1	1	1	1	1	0	0	0	0	0	0	0	0	0	0	0	0	0	0
AX-147214594	1	1	1	1	1	1	1	1	1	1	1	1	1	1	1	1	1	1	0	0	0	0	0	0	0	0	0	0	0	0	0	0
AX-147214597	1	1	0	0	1	1	1	1	0	1	0	0	1	0	1	0	0	0	1	1	1	0	0	1	1	0	1	0	1	1	1	1
AX-147214598
AX-147214601
AX-147214609	4	3	3	3	3	3	3	4	3	4	3	3	4	3	4	3	3	3	3	4	4	3	3	3	4	3	4	3	3	3	4	3
AX-147214619	3	2	2	2	2	2	2	3	2	3	2	2	3	2	3	2	2	2	3	2	2	3	2	2	3	2	3	3	2	3	3	3
AX-147214627
AX-147214628	3	3	2	2	3	3	2	3	2	3	2	2	3	2	3	2	2	2	2	2	3	2	2	2	3	2	3	2	3	2	3	2
AX-147214632	3	2	2	3	2	2	3	3	2	3	2	3	3	1	2	2	3	3	3	3	3	2	2	2	3	2	3	3	3	3	3	2
AX-147214644	2	2	2	2	2	2	2	2	2	2	2	2	2	2	2	2	2	2	0	0	0	0	0	0	0	0	0	0	0	0	0	0
AX-147214648	0	0	0	0	0	0	0	0	0	0	0	0	0	0	0	0	0	0	0	0	0	0	0	0	0	0	0	0	0	0	0	0
AX-147214649	1	1	1	1	1	1	1	1	1	1	1	1	1	1	1	1	1	1	3	3	3	3	3	3	3	3	3	3	3	3	3	3
AX-147214650	1	1	1	1	1	1	1	1	1	1	1	1	1	1	1	1	1	1	1	1	1	1	1	1	1	1	2	1	1	1	1	1
AX-147214659	4	4	4	4	3	3	4	4	4	4	4	4	4	4	4	4	4	4	3	3	3	3	3	2	3	4	3	3	2	3	3	3
AX-147214660
AX-147214662
AX-147214665	1	0	1	1	1	1	1	1	1	1	1	0	1	1	0	1	1	1	1	1	1	0	1	1	1	1	1	1	0	1	1	1
AX-147214668
AX-147214673	3	2	2	2	3		2		2	2	2	2	2	3	2	2	2	2	3		2	2	2		3		3	2	3	3	2	2
AX-147214676	2	2	2	2	2	2	2	2	1	2	2	2	2	2	2	1	2	2	3	2	2	2	2	2	2	2	2	2	2	2	2	2
AX-147214680	0	0	0	0	0	0	0	0	0	0	0	0	0	0	0	0	0	0	0	0	0	0	0	0	0	0	0	0	0	0	0	0
AX-147214692	3	3	3	2	3	4	3	3	2	3	3	3	3	2	3	3	2	3	3	3	2	2	2	2	2	2	2	2	3	2	2	2
AX-147214696	3	2	2	2	1	2	2	2	2	3	2	2	3	2	3	2	2	1	3	3	4	2	2	2	4	3	3	2	3	3	3	3
AX-147214697
AX-147214700	0	0	0	0	0	0	0	0	0	0	0	0	0	0	0	0	0	0	0	0	0	0	0	1	0	0	0	0	0	0	0	0
AX-147214707	3	3	3	3	3	3	3	3	3	3	3	3	3	3	3	3	3	3	3	3	3	2	2	3	3	3	3	3	2	2	2	2
AX-147214710	0	0	0	0	0	0	0	0	0	0	0	0	0	0	0	0	0	0	2	2	2	2	2	2	2	2	2	2	2	2	2	2
AX-147214711	0	0	0	0	0	0	0	0	0	0	0	0	0	0	0	1	0	0	1	1	0	1	1	1	0	1	0	0	1	0	1	0
AX-147214715	3	3	3	3	2	2	2	4	3	3	3	3		3	3	3	3	3	2	2	3	3	3	3	3	4	3	3	2	3	3	3
AX-147214719	2	1	1	1	1	1	1	1	1	1	1	1	1	2	2	2	1	2	1	1	1	1	1	2	1	1	2	1	1	1	2	1
AX-147214723	4	3	3	4	3	3	3	3	3	3	3	4	3	4	4	3	3	3	3	3	3	3	3	3	3	3	4	3	3	3	3	3
AX-147214725	4	4	4	4	3	3	4	4	4	4	4	4	4	4	4	4	4	4	2	2	2	2	2	2	2	2	2	2	2	2	2	3
AX-147214727	2	3	2	2	2	2	3	2	2	2	2	2	2	2	2	2	2	2	2	2	2	2	2	2	2	2	2	2	2	2	2	2
AX-147214733	2	2	2	2	3	2	3	2	2	2	2	2	2	2	2	2	2	2	3	3	3	2	3	2	3	3	2	3	3	3	3	2
AX-147214750
AX-147214754	0	0	0	0	0	0	0	0	0	0	0	0	0	0	0	0	0	0	2	2	2	2	2	2	2	2	2	2	2	2	2	2
AX-147214759	2	2	2	2	3	3	3	3	2	3	2	2	2	2	2	2	2	2	3	3	2	2	2	2	2	2	3	2	3	3	2	2
AX-147214764
AX-147214778	1	1	1	1	1	1	1	1	1	1	1	1	1	1	1	1	1	1	2	2	2	2	2	2	2	1	2	2	2	2	2	2
AX-147214781	3	2	2	2	2	2	2	2	2	2	2	2	2	2	2	2	1	2	1	2	2		2		2	2	2	2	1	2	2	2
AX-147214784	1	1	1	1	1	1	1	1	1	1	1	1	1	1	1	1	1	1	3	3	3	3	3	3	3	3	3	3	3	3	3	3
AX-147214795	3	3	3	3	3	3	3	3	3	3	3	3	3	3	3	3	3	3	1	1	2	2	2	2	2	2	2	2	1	2	2	1
AX-147214806	3	2	2	2	3	2	2	3	2	3	2	3	3	2	3	2	2	3	3	2	3	3	3	2	3	3	3	3	3	3	3	2
AX-147214808
AX-147214809	3	2	2	3	2	2	2	3	2	3	3	3	2	3	3	3	3	3	2	2	3	3	3	3	3	3	3	3		2	3	3
AX-147214810	4	4	4	4	4	4	4	4	4	4	4	4	4	4	4	4	4	4	3	3	3	3	3	3	3	4	3	3	3	3	3	3
AX-147214811
AX-147214813
AX-147214829	0	0	0	0	0	0	0	0	0	0	0	0	0	0	0	0	0	0	2	2	2	2	2	2	2	2	2	2	2	2	2	2
AX-147214832	0	0	0	0	0	0	0	0	0	0	0	0	0	0	0	0	0	0	2	1	1	1	1	0	1	0	1	0	1	1	1	1
AX-147214840	1	1	1	1	1	1	1	1	1	1	1	1	1	1	1	1	1	1	3	3	3	3	3	3	3	3	3	3	3	3	3	3
AX-147214841	0	1	1	1	2	1	1	1	1	1	1	1	1	1	1	1	1	1	2	2	1	1	1	2	1	1	1	1	2	1	1	1
AX-147214849	0	0	0	0	0	0	0	0	0	0	0	0	0	0	0	0	0	0	3	3	3	3	3	3	3	3	3	3	3	3	3	3
AX-147214853
AX-147214857	3	3	3	3	3	3	3	3	3	3	3	3	3	3	3	3	3	3	1	1	1	1	1	1	1	1	1	1	1	1	1	1
AX-147214858	0	0	0	1	2	2	2	0	0	0	0	1	0	1	0	0	0	2	0	0	0	0	0	0	1	0	0	1	0	0	0	0
AX-147214863	3	3	3	2	3	3	3	3	2	3	3	3	2	2	3	2	2	2	1	3	3	3	3	3	3	3	2	3	2	4	3	2
AX-147214870	0	0	0	0	0	0	0	0	0	0	0	0	0	0	0	0	0	0	1	1	1	1	1	1	1	0	1	1	1	1	1	1
AX-147214874	4	4	4	4	4	4	4	4	4	4	4	4	4	4	4	4	4	4	3	3	2	3	3	3	3	3	2	3	3	3	3	2
AX-147214878	0	0	0	0	0	0	0	0	0	0	0	0	0	0	0	0	0	0	3	3	3	3	3	3	3	3	3	3	3	3	3	3
AX-147214880	1	1	1	1	1	1	1	1	1	1	1	1	1	1	1	1	1	1	0	0	0	0	0	0	0	0	0	0	0	0	0	0
AX-147214882	0	0	0	0	1	1	0	0	0	0	0	0	0	0	0	0	0	0	1	1	1	1	1	1	1	1	1	1	1	1	1	1
AX-147214883	0	0	0	0	0	0	0	0	0	0	0	0	0	0	0	0	0	0	2	2	2	1	2	1	2	2	2	1	2	2	2	1
AX-147214887
AX-147214889	2	3	3	3	3	3	3	3	3	3	3	3	3	3	3	3	3	3	2	2	2	2	2	2	2	2	2	2	2	2	2	2
AX-147214891	3			2		2	2	2	2		2	2	2		2		2	2	2	2		3	2	2		2		2	2			2
AX-147214911	2	2	2	2	2	2	2	2	2	2	2	2	2	2	2	2	2	2	0	0	0	0	0	0	0	0	0	0	0	0	0	0
AX-147214913	3	3	2	3	3	3	3	3	2	3	2	2	3	2	3	2	2	2	2	1	1	1	1	1	1	1	2	1	1	1		1
AX-147214919	3	2	2	3	2	2	2	2		2	2	2	3	3	2	3	2	2	2	2	2	3	2	3	3	3	3	3	2	3	2	3
AX-147214920	4	4	3	3	4	4	4	4	3	4	3	3	4	3	4	3	3	3	3	3	3	4	3	3	3	3	3	3	3	3	3	3
AX-147214925	0	0	0	0	0	1	0	0	0	0	0	0	0	1	0	0	0	0	0	1	0	1	0	0	0	0	0	0	0	0	0	0
AX-147214929	0	0	0	0	0	0	0	0	0	0	0	0	0	0	0	0	0	0	3	3	3	3	3	3	3	2	3	3	2	3	3	2
AX-147214935	0	0	0	0	0	0	0	0	0	0	0	0	0	0	0	0	0	0	2	2	2	2	2	2	1	1	2	2	2	2	2	1
AX-147214948
AX-147214955
AX-147214959	2	2	2	2	2	2	2	2	2	2	2	2	2	2	2	2	2	2	0	1	0	1	0	1	1	1	1	1	1	1	0	0
AX-147214960	3	3	3	3	3	3	3	3	3	3	3	3	3	3	3	3	3	3	4	4	4	4	4	4	4	4	4	4	4	4	4	4
AX-147214975
AX-147214976	1	1	1	1	1	1	1	1	1	1	1	1	1	1	1	1	1	1	0	0	0	0	0	0	0	0	0	0	0	0	0	0
AX-147214979	2	2	2	2	2	2	2	2	2	2	2	2	2	2	2	2	2	2	0	0	0	0	0	0	0	0	0	0	0	0	0	0
AX-147214986	4	4	4	4	4	4	4	4	4	4	4	4	4	4	4	4	4	4	2	2	2	2	2	2	2	2	2	2	2	2	2	2
AX-147214996	0	0	0	0	0	0	0	0	0	0	0	0	0	0	0	0	0	0	0	0	0	0	0	0	0	0	0	0	0	0	0	0
AX-147215000	0	0	0	0	1	0	0	0	0	0	0	0	0	0	0	0	0	0	2	2	2	1	1	2	2	1	2	1	2	2	2	1
AX-147215003	4	4	4	4	4	4	4	4	4	4	4	4	4	4	4	4	4	4	4	4	4	3	4	4	4	4	4	4		3	4	4
AX-147215006	3	2	2	3	2	2	2	2	3	2	3	3	2	3	2	3	3	3	3	2	3	3	3	3	3	3	3	3	2	3	3	3
AX-147215014	0	1	0	1	0	1	1	1	1	1	0	0	1	1	1	0	1	1	0	1	0	1	1	1	1	1	0	1	0	0	0	1
AX-147215015	2	2	2	2	2	2	2	2	2	2	2	2	2	2	2	2	2	2	0	0	0	0	0	0	0	0	0	0	0	0	0	0
AX-147215028	1	2	2	2		2	2		2	2	2	2			2	2		2	2	1			2	2		2	2	2	2	2
AX-147215036	2	2	2	2	2	2	2	2	2	2	2	2	2	2	2	2	2	2	1	1	1	1	1	1	1	1	1	1	1	1	1	1
AX-147215048	0	0	0	0	0	0	0	0	0	0	0	0	0	0	0	0	0	0	3	3	3	3	3	3	3	3	3	3	3	3	3	3
AX-147215049
AX-147215053	3	3	3	3	3	3	3	3	3	3	3	3	3	3	3	3	3	3	0	0	0	0	0	0	0	0	0	0	0	0	0	0
AX-147215061	0	0	0	0	0	0	0	0	0	0	0	0	0	0	0	0	0	0	2	3	3	3	3	3	3	3	3	3	2	3	3	3
AX-147215065	0	0	0	0	0	0	0	0	0	0	0	0	0	0	0	0	0	0	2	2	2	2	2	2	2	2	2	2	2	2	2	2
AX-147215066	0	0	0	0	0	0	0	0	0	0	0	0	0	0	0	0	0	0	0	0	0	0	0	0	0	0	0	0	0	0	0	0
AX-147215080	3	3	3	3	3	3	3	3	3	3	3	3	3	3	3	3	3	3	1	1	1	1	1	1	1	1	1	1	1	1	1	1
AX-147215081
AX-147215085	0	0	0	0	0	0	0	0	0	0	0	0	0	0	0	0	0	0	3	3	3	2	2	3	3	3	3	2	2	3	3	2
AX-147215091
AX-147215094	1	1	1	1	1	1	1	1	1	1	1	1	1	1	1	1	1	1	0	0	0	0	0	0	0	0	0	0	0	0	0	0
AX-147215095	3	3	3	3	3	3	3	3	3	3	3	3	3	3	3	3	3	3	4	4	4	4	4	4	4	4	4	4	4	4	4	4
AX-147215104	2	2	2	2	2	2	2	2	2	2	2	2	2	2	2	2	2	2	0	0	0	0	0	0	0	0	0	0	0	0	0	0
AX-147215108	0	0	0	0	0	0	0	0	0	0	0	0	0	0	0	0	0	0	3	3	3	3	3	3	3	3	3	3	3	3	3	3
AX-147215113	0	0	0	0	0	0	0	0	0	0	0	0	0	0	0	0	0	0	2	2	2	2	2	2	2	2	2	2	2	2	2	2
AX-147215125	3	2	3	3	2	2	2	3	3	3	3	3	3	3	3	3	3	3	2	2	2	3	3	3	2	3	3	3	3	2	3	3
AX-147215147	3	3	3	3	3	3	3	3	3	3	3	3	3	3	3	3	3	3	1	1	1	1	1	1	1	2	1	2	1	1	1	1
AX-147215151	1	2	2	1	2	2	2		2	2					2		1		3	2	2			2	2	2	2		2	2	2	2
AX-147215161
AX-147215163	4	4	4	4	4	4	4	4	4	4	4	4	4	4	4	4	4	4	2	2	2	2	2	2	2	2	2	2	2	2	2	2
AX-147215164	1	1	1	1	1	1	1	1	1	1	1	1	1	1	1	1	1	1	0	0	0	0	0	0	0	0	0	0	0	0	0	0
AX-147215170	3	3	3	3	3	3	3	3	3	3	3	3	3	3	3	3	3	3	1	1	1	1	1	1	1	1	1	1	1	1	1	1
AX-147215175	0	0	0	0	0	0	0	0	0	0	0	0	0	0	0	0	0	0	2	1	2	1	1	1	2	1	1	1	1	1	2	1
AX-147215176	4	4	3	4	3	3	3	4	4	4	4	4	3	3	3	4	4	3	3	3	3	4	4	4	4	4	4	4	3	3	4	4
AX-147215179	1	1	1	1	1	1	1	1	1	1	1	1	1	1	1	1	1	1	0	0	0	0	0	0	0	0	0	0	0	0	0	0
AX-147215181
AX-147215182	1	3	3	3	3	3	3	3	3	3	3	3	3	3	3	3	3	3	0	0	0	0	0	0	0	0	0	0	0	0	0	0
AX-147215183
AX-147215185	2	4	4	4	4	4	4	4	4	4	4	4	4	4	4	4	4	4	1	1	1	1	1	1	1	1	1	1	1	1	1	1
AX-147215186	0	0	0	0	0	0	0	0	0	0	0	0	0	0	0	0	0	0	3	2	2	2	2	2	2	2	2	2	2	2	2	2
AX-147215188	4	4	4	4	4	4	4	4	4	4	4	4	4	4	4	4	4	4	2	2	2	3	2	2	2	3	3	2	2	2	2	2
AX-147215190	4	4	4	4	4	4	4	4	4	4	4	4	4	4	4	4	4	4	2	2	2	2	2	2	2	2	2	2	2	2	2	2
AX-147215193	1	1	1	1	1	1	1	1	1	1	1	1	1	1	1	1	1	1	3	3	3	3	3	3	3	3	3	3	3	3	3	3
AX-147215194	3	3	3	3	3	3	3	3	3	3	3	3	3	3	3	3	3	3	0	0	0	0	0	0	0	0	0	0	0	0	0	0
AX-147215203	3	3	3	3	3	3	3	3	3	3	3	3	3	3	3	3	3	3	0	0	0	0	0	0	0	1	0	0	0	0	0	0
AX-147215204
AX-147215206	3	3	3	3	3	3	3	3	3	3	3	3	3	3	3	3	3	3	1	0	0	0	0	0	0	0	0	0	0	0	0	0
AX-147215210	4	3		4	4	4	4	4	4	4	3	4	4	4	4	4		4	3	3	3	3	3	3	3	3	3	3	3	3	3	3
AX-147215211	0	0	0	0	0	0	0	0	0	0	0	0	0	0	0	0	0	0	2	3	3	2	2	2	3	2	3	2	3	3	3	2
AX-147215214
AX-147215219
AX-147215223	3	3	4	2	3	3	2	3	3	3	4	3	3	3	4	4	3	3	4	4	4	4	4	4	4	4	4	4	4	4	4	4
AX-147215228	3	3	3	3	3	3	3	3	3	3	3	3	3	3	3	3	3	3	1	1	1	1	1	1	1	1	1	1	1	1	1	1
AX-147215231
AX-147215232
AX-147215235
AX-147215236	0	0	0	0	0	0	0	0	0	0	0	0	0	0	0	0	0	0	0	0	0	0	0	0	0	0	0	0	0	0	0	0
AX-147215240	0	0	1	1	1	0	1	0	1	0	1	1	0	1	0	1	0	1	1	1	0	0	1	1	0	1	0	1	1	1	0	1
AX-147215246
AX-147215247			2	2	2	2	2		2	2	2	2		2		2	2	2	2	2	3			2			3	2	2	2	4	2
AX-147215251	4	4	4	4	4	4	4	4	4	4	4	4	4	4	4	4	4	4	3	3	3	3	3	3	3	3	3	3	3	3	3	3
AX-147215252	3	3	3	3	3	3	3	4	3	3	3	3	3	3	3	3	3	3	3	3	4	3	3	3	3	3	3	3	3	3	3	3
AX-147215260	2	2	2	2	2	2	2	2	2	2	2	2	2	2	2	2	2	2	0	0	0	0	0	0	0	0	0	0	0	0	0	0
AX-147215261	3	3	3	3	3	3	3	3	3	3	3	3	3	3	3	3	3	3	4	3		3	3		4	3	3	3	3	3	3	3
AX-147215264	4	4	4	4	4	4	4	4	4	4	4	4	4	4	4	4	4	4	3	4	4	4	3	3	4	4	4	4	4	4	4	3
AX-147215280
AX-147215281	1	1	1	1	1	1	1	1	1	1	1	1	1	1	1	1	1	1	3	3	3	3	3	3	3	3	3	3	3	3	3	3
AX-147215282	3	3	2	2	2	2	2	2	2	2	2	3	2	2	3	2	2	3	2	2	2	2	2		3	3	2	2	2	2	2	2
AX-147215287	3	2	3	2	2	1	2	2	2	3	2	3	2	2	2	2	2	2	2	2	3	2	3	2	2	3	3	3	2	1	2	2
AX-147215294	1	1	1	1	1	1	1	1	1	1	1	1	1	1	1	1	1	1	3	3	3	3	3	3	3	3	3	3	3	3	3	3
AX-147215295	2	2	2	2	2	2	2	2	2	2	2	2	2	2	2	2	2	2	0	0	0	0	0	0	0	0	0	0	0	0	0	0
AX-147215296	2	2	2	2	2	2	2	2	2	2	2	2	2	2	2	2	2	2	0	0	0	0	0	0	0	0	0	0	0	0	0	0
AX-147215297	4	4	3	3	3	3	3	4	4	4	4	3	3	3	4	4	2	4	3	3	4	4	3	3	4	3	4	4	3	3	3	3
AX-147215299	3	3	3	3	3	3	3	3	3	3	3	3	3	3	3	3	3	3	1	1	1	1	1	1	1	1	1	1	1	1	1	1
AX-147215303	0	0	0	0	0	0	0	0	0	0	0	0	0	0	0	0	0	0	1	0	1	0	0	0	0	0	1	0	0	0	0	0
AX-147215306
AX-147215310	3	3	3	3	3	3	3	3	3	3	3	3	3	3	3	3	3	3	1	1	1	1	1	1	1	1	1	1	1	1	1	1
AX-147215314	1	1	1	1	2	1	1	1	1	1	1	1	1	1	1	1	1	1	1	1	1	1	1	1	1	1	1	1	1	1	1	1
AX-147215315	2	2	2	2	2	2	2	2	2	2	2	2	2	2	2	2	2	2	1	2	2	2	2	2	2	2	2	2	1	2	2	2
AX-147215316	4	4	4	4	4	4	4	4	4	4	4	4	4	4	4	4	4	4	3	3	3	4	3	3	3	4	3	3	4	3	3	3
AX-147215320	2	2	2	2	2	2	2	2	2	2	2	2	2	2	2	2	2	2	0	0	0	0	0	0	0	0	0	0	0	0	0	0
AX-147215321
AX-147215324	2	2	2	2	2	2	2	2	2	2	2	2	2	2	2	2	2	2	0	0	0	0	0	0	0	0	0	0	0	0	0	0
AX-147215334	1	1	1	1	1	1	1	1	1	1	1	1	1	1	1	1	1	1	0	0	0	0	0	0	0	0	0	0	0	0	0	0
AX-147215347	0	0	0	0	0	0	0	0	0	0	0	0	0	0	0	0	0	0	2	2	2	2	2	2	2	2	2	2	2	2	2	2
AX-147215355	0	0	0	0	0	0	0	0	0	0	0	0	0	0	0	0	0	0	2	2	2	2	2	2	2	2	2	2	2	2	2	2
AX-147215357	2	2	2	2	2	2	2	2	2	2	2	2	2	2	2	2	2	2	0	0	0	0	0	0	0	0	0	0	0	0	0	0
AX-147215359	4	4	4	4	4	4	4	4	4	4	4	4	4	4	4	4	4	4	2	3	4	4	4	4	4	4	4	4	3	3	4	4
AX-147215365	2	2	2	2	2	2	2	2	2	2	2	2	2	2	2	2	2	2	0	0	0	0	0	0	0	0	0	0	0	0	0	0
AX-147215370
AX-147215372	0	0	0	0	0	0	0	0	0	0	0	0	0	0	0	0	0	0	2	2	2	2	2	2	2	2	2	2	2	2	2	2
AX-147215374	4	3	3	3	2	2	3	4	3	4	3	3	4	3	4	3	3	3	2	2	4	4	3	3	4	3	3	3	2	2	4	3
AX-147215377	0	0	0	0	0	0	0	0	0	0	0	0	0	0	0	0	0	0	2	2	2	2	2	2	2	2	2	2	2	2	2	2
AX-147215378	2	2	2	2	2	2	2	2	2	2	2	2	2	2	2	2	2	2	0	0	0	0	0	0	0	0	0	0	0	0	0	0
AX-147215381	1	1	1	1	1	1	1	1	1	1	1	1	1	1	1	1	1	1	3	3	3	3	3	3	3	3	3	3	3	3	3	3
AX-147215382	0	0	0	0	0	0	0	0	0	0	0	0	0	0	0	0	0	0	2	2	2	2	2	2	2	2	2	2	2	2	2	2
AX-147215394	2	2	2	2	2	2	2	2	2	2	2	2	2	2	2	2	2	2	0	0	0	0	0	0	0	0	0	0	0	0	0	0
AX-147215404	0	0	0	0	0	0	0	0	0	0	0	0	0	0	0	0	0	0	2	2	2	2	2	2	2	2	2	2	2	2	2	2
AX-147215412	4	3	3	3	3	3	3	4	3	4	3	3	3	3	3	3	3	3	3	3	3	3	3	3	3	3	4	3	3	3	3	3
AX-147215417	2	2	2	2	2	2	2	2	2	2	2	2	2	2	2	2	2	2	0	0	0	0	0	0	0	0	0	0	0	0	0	0
AX-147215418	4	4	4	4	4	4	4	4	4	4	4	4	4	4	4	4	4	4	1	2	2	2	2	2	2	2	2	2	2	2	2	2
AX-147215423	3	2	2	2	2	3	3	2	2	3	2	2	2	2	3	2	2	2	3	3	3	2	2	2	2	3	3	2	3	3	3	2
AX-147215424	4	4	4	4	3	3	3	4	4	4	4	4	4	4	4	4	3	3	3	3	4	4	4	4	4	4	4	4	3	3	4	4
AX-147215425	3	3	3	3	3	3	3	3	3	3	3	3	3	3	3	3	3	3	2	1	2	2	1	2	2	2	2	2	2	1	2	2
AX-147215426
AX-147215435	3	2	3	3	2	3	3	3	3	3	3	3	3	3	3	3	3	3	3	3	3	3	3	3	3	3	3	3	3	3	3	3
AX-147215437
AX-147215445	1	1	1	1	1	1	1	1	1	1	1	1	1	1	1	1	1	1	3	3	3	3	3	3	3	3	3	3	3	3	3	3
AX-147215446	1	1	1	1	1	1	1	1	1	1	1	1	1	1	1	1	1	1	3	3	3	3	3	3	3	3	3	3	3	3	3	3
AX-147215452	3	4	4	3	4	4	4	3	4	4	4	4	4	3	4	3	3	4	3	3	3	3	4	3	3	4	3	2	3	3	3	2
AX-147215455	1	1	2	2	2	2	2	1	2	1	1	1	1	2	1	1	2	2	2	2	2	2	1	2	2	1	2	2	2	2	2	2
AX-147215461	2	2	2	2	2	2	2	2	2	2	2	2	2	2	2	2	2	2	0	0	0	0	0	0	0	0	0	0	0	0	0	0
AX-147215466	2	2	2	2	2	2	2	2	2	2	2	2	2	2	2	2	2	2	0	0	0	0	0	0	0	0	0	0	0	0	0	0
AX-147215468	4	4	4	4	4	4	4	4	4	4	4	4	4	4	4	4	4	4	1	2	2	2	2	2	2	2	2	2	2	2	2	2
AX-147215469	2	3	2	2	2	2	2	2	2	2	2	2	3	2	2	2	2	2	2	2	3	2	2	2	3	2	3	3	3	3	3	3
AX-147215475	2	2	2	2	2	2	2	2	2	2	2	2	2	2	2	2	2	2	0	0	0	0	0	0	0	0	0	0	0	0	0	0
AX-147215492	1	0	0	0	0	0	0	0	0	0	0	0	1	0	0	0	0	0	2	2	2	2	2	2	2	2	2	2	2	2	2	2
AX-147215494	0	0	0	0	0	0	0	0	0	0	0	0	0	0	0	0	0	0	2	2	2	2	2	2	2	2	2	2	2	2	2	2
AX-147215502	1	1	1	1	1	1	1	1	1	1	1	1	1	1	1	1	1	1	3	3	3	3	3	3	3	3	3	3	3	3	3	3
AX-147215503	3	3	3	3	3	3	3	3	3	3	3	3	3	3	4	3	3	3	3	3	4	3	3	3	4	3	4	3	3	3	4	3
AX-147215507	1	1	1	1	1	1	1	1	1	1	1	1	1	1	1	1	1	1	3	3	3	3	3	3	3	3	3	3	3	3	3	3
AX-147215515	2	2	2	2	2	2	2	2	2	2	2	2	2	2	2	2	2	2	0	0	0	0	0	0	0	0	0	0	0	0	0	0
AX-147215521	2	2	2	2	2	2	2	2	2	2	2	2	2	2	2	2	2	2	0	0	0	0	0	0	0	0	0	0	0	0	0	0
AX-147215524	0	0	0	0	1	0	0	0	0	0	0	0	0	0	0	0	0	0	1	1	1	1	1	1	1	1	1	0	1	1	0	1
AX-147215526	2	2	2	2	2	2	2	2	2	2	2	2	2	2	2	2	2	2	0	0	0	0	0	0	0	0	0	0	0	0	0	0
AX-147215530	0	0	0	0	0	0	0	0	0	0	0	0	0	0	0	0	0	0	3	3	3	3	3	3	3	3	3	3	3	3	3	3
AX-147215531	0	0	0	0	0	0	0	0	0	0	0	0	0	0	0	0	0	0	2	2	2	2	2	2	2	2	2	2	2	2	2	2
AX-147215535	3	3	2	2	3	2	3	3	2	3	2	2	3	2	3	2	2	2	0	0	0	0	0	0	0	0	0	0	0	0	0	0
AX-147215540	3	3	3	2	4	4	3	3	2	3		3	3	2	3	2	2	2	2	2	3	2	3	2	3	3	3	3	3		3	2
AX-147215548
AX-147215549	0	0	0	0	0	0	0	0	0	0	0	0	0	0	0	0	0	0	1	1	1	1	1	1	1	1	1	1	1	1	1	1
AX-147215550	0	0	0	0	0	0	0	0	0	0	0	0	0	0	0	0	0	0	1	1	1	1	1	1	1	1	1	1	1	1	1	1
AX-147215556
AX-147215562
AX-147215563	2	2	2	2	2	2	2	2	2	2	2	2	2	2	2	2	2	2	0	0	0	0	0	0	0	0	0	0	0	0	0	0
AX-147215567	0	0	0	0	0	0	0	0	0	0	0	0	0	0	0	0	0	0	2	2	2	2	2	2	2	2	2	2	2	2	2	2
AX-147215573	2	1	1	1	1	1	1	1	1	1	1	1	0	1	0	1	0	1	0	1	0	1	0	1	0	0	1	1	1	0	0	0
AX-147215576	4	4	4	4	4	4	4	4	4	4	4	4	4	4	4	4	4	4	3	3	3	3	3	3	3	3	3	4	3	3	4	3
AX-147215579	0	0	0	0	1	0	0	0	0	0	0	0	0	0	0	0	0	0	0	0	1	0	0	0	0	0	1	0	0	0	0	0
AX-147215582	0	0	0	0	0	0	0	0	0	0	0	0	0	0	0	0	0	0	3	2	2	2	2	2	2	2	2	2	2	2	2	2
AX-147215585	2	2	2	2	2	2	2	2	2	2	2	2	2	2	2	2	2	2	0	0	0	0	0	0	0	0	0	0	0	0	0	0
AX-147215589	0	0	0	0	0	0	0	0	0	0	0	0	0	0	0	0	0	0	0	1	0	1	0	0	0	0	0	0	0	0	0	0
AX-147215591	0	0	0	0	0	0	0	0	0	0	0	0	0	0	0	0	0	0	2	2	2	2	2	2	2	2	2	2	2	2	2	2
AX-147215592	2	2	2	2	2	2	2	2	2	2	2	2	2	2	2	2	2	2	0	0	0	0	0	0	0	0	0	0	0	0	0	0
AX-147215593	1	1	1	1	1	1	1	1	1	1	1	1	1	1	1	1	1	1	3	3	3	3	3	3	3	3	3	3	3	3	3	3
AX-147215594	0	0	0	0	0	0	0	0	0	0	0	0	0	0	0	0	0	0	0	1	1	1	1	1	1	1	1	1	1	1	1	1
AX-147215608	2	2	2	2	2	2	2	2	2	2	2	2	2	2	2	2	2	2	0	0	0	0	0	0	0	0	0	0	0	0	0	0
AX-147215610	2	2	2	2	2	2	2	2	2	2	2	2	2	2	2	2	2	2	0	0	0	0	0	0	0	0	0	0	0	0	0	0
AX-147215618	1	1	1	1	1	1	1	1	1	1	1	1	1	1	1	1	1	1	3	3	3	3	3	3	3	3	3	3	3	3	3	3
AX-147215620	0	0	0	0	0	0	0	0	0	0	0	0	0	0	0	0	0	0	2	2	2	2	2	2	2	2	2	2	2	2	2	2
AX-147215631
AX-147215634	3	3	3	3	2	3	3	3	3	3	3	3	3	3	3	3	3	3	2	3	3	3	3	3	3	3	3	3	2	2	3	3
AX-147215644
AX-147215655	1	1	1	1	1	1	1	1	1	1	1	1	1	1	1	1	1	1	3	3	3	3	3	3	3	3	3	3	3	3	3	3
AX-147215659	1	1	1	1	1	1	1	1	1	1	0	1	1	1	1	1	1	1	2	1	1	1	0	1	1	0	1	1	1	1	1	1
AX-147215660
AX-147215661	4	3	3	3	2	2	3	3	3	3	3	3	3	3	3	3	3	3	3	4	4	4	4	4	4	4	4	4	3	3	4	4
AX-147215677
AX-147215683	2	2	2	2	2	2	2	2	2	2	2	2	2	2	2	2	2	2	0	0	0	0	0	0	0	0	0	0	0	0	0	0
AX-147215687	3	3	2	2	2	2	2	3	2	3	2	2	3	2	3	2	2	2	0	0	0	0	0	0	0	0	0	0	0	0	0	0
AX-147215688
AX-147215699	1	2	2	2	2	2	2	1	2	2	1	1	2	2	2	2		2	2	2	2	1	2	2	2	2	2	2	2	2	2	2
AX-147215707	2	2	2	2	2	2	2	2	2	2	2	2	2	2	2	2	2	2	0	0	0	0	0	0	0	0	0	0	0	0	0	0
AX-147215708	1	1	1	1	1	1	1	1	1	1	1	1	1	1	1	1	1	1	3	3	3	3	3	3	3	3	3	3	3	3	3	3
AX-147215713
AX-147215714	2	2	2	2	2	2	2	2	2	2	2	2	2	2	2	2	2	2	0	0	0	0	0	0	0	0	0	0	0	0	0	0
AX-147215718
AX-147215732	2	2	2	2	2	2	2	2	2	2	2	2	2	2	2	2	2	2	0	0	0	0	0	0	0	0	0	0	0	0	0	0
AX-147215733	2	2	2	2	2	2	2	2	2	2	2	2	2	2	2	2	2	2	0	0	0	0	0	0	0	0	0	0	0	0	0	0
AX-147215734	2	2	2	2	2	2	2	2	2	2	2	2	2	2	2	2	2	2	4	4	4	4	4	4	4	4	4	4	4	4	4	4
AX-147215752	0	0	0	0	0	0	0	0	0	0	0	0	0	0	0	0	0	0	2	2	2	2	2	2	2	2	2	2	2	2	2	2
AX-147215756	1	1	1	1	2	2	1	1	2	1	0	1	1	1	1	1	0	1	1	2	2	1	1	2	1	1	1	1	3	2	2	2
AX-147215760	1	1	1	1	1	1	1	1	1	1	1	1	1	1	1	1	1	1	3	3	3	3	3	3	3	3	3	3	3	3	3	3
AX-147215761	2	2	2	2	2	2	2	2	2	2	2	2	2	2	2	2	2	2	0	0	0	0	0	0	0	0	0	0	0	0	0	0
AX-147215766	0	0	0	0	0	0	0	0	0	0	0	0	0	0	0	0	0	0	0	0	0	1	1	1	0	0	0	0	1	0	0	1
AX-147215772	0	0	0	0	0	0	0	0	0	0	0	0	0	0	0	0	0	0	2	2	2	2	2	2	2	2	2	2	2	2	2	2
AX-147215777	0	0	0	0	0	0	0	0	0	0	0	0	0	0	0	0	0	0	2	2	2	2	2	2	2	2	2	2	2	2	2	2
AX-147215787
AX-147215796	2	2	2	2	2	2	2	2	2	2	2	2	2	2	2	2	2	2	0	0	0	0	0	0	0	0	0	0	0	0	0	0
AX-147215800	3	3	3	3	3	3	3	3	3	3	3	3	3	3	3	3	3	3	1	1	1	1	1	1	1	1	1	1	1	1	1	1
AX-147215826	0	2	2	2	2	2	2	2	2	2	2	2	2	2	2	2	2	2	0	0	0	0	0	0	0	0	0	0	0	0	0	0
AX-147215830	2	2	2	2	2	2	2	2	2	2	2	2	2	2	2	2	2	2	0	0	0	0	0	0	0	0	0	0	0	0	0	0
AX-147215832	0	0	0	0	0	0	0	0	0	0	0	0	0	0	0	0	0	0	2	2	2	2	2	2	2	2	2	2	2	2	2	2
AX-147215839	0	0	0	0	0	0	0	0	0	0	0	0	0	0	0	0	0	0	2	2	2	2	2	2	2	2	2	2	2	2	2	2
AX-147215860	2	2	2	2	2	2	2	2	2	2	2	2	2	2	2	2	2	2	0	0	0	0	0	0	0	0	0	0	0	0	0	0
AX-147215866	0	0	0	0	0	0	0	0	0	0	0	0	0	0	0	0	0	0	2	2	2	2	2	2	2	2	2	2	2	2	2	2
AX-147215875	0	0	0	0	0	0	0	0	0	0	0	0	0	0	0	0	0	0	2	2	2	2	2	2	2	2	2	2	2	2	2	2
AX-147215889	3	3	3	3	3	3	3	3	3	3	3	3	3	3	3	3	3	3	1	2	1	1	1	1	1	1	1	1	1	1	1	1
AX-147215901	3	3	2	2	3	3	4	2	3	3	2	2	2	2	2	2	2	2	3	4	3	2	2	2	3	2	2	2	3	3	3	2
AX-147215904	2	2	2	2	2	2	2	2	2	2	2	2	2	2	2	2	2	2	0	0	0	0	0	0	0	0	0	0	0	0	0	0
AX-147215910	2	2	2	2	2	2	2	2	2	2	2	2	2	2	2	2	2	2	0	0	0	0	0	0	0	0	0	0	0	0	0	0
AX-147215911	0	0	0	0	0	0	0	0	0	0	0	0	0	0	0	0	0	0	2	2	2	2	2	2	2	2	2	2	2	2	2	2
AX-147215921	4	4	4	4	4	4	4	4	4	4	4	4	4	4	4	4	4	4	3	3	3	3	3	3	3	3	3	3	3	3	3	3
AX-147215922	4	4	4	4	4	4	4	4	4	4	4	4	4	4	4	4	4	4	3	3	3	3	3	3	3	3	3	3	3	3	3	3
AX-147215925	2	2	2	2	2	2	2	2	2	2	2	2	2	2	2	2	2	2	4	4	4	4	4	4	4	4	4	4	4	4	4	4
AX-147215926	1	1	1	1	1	1	1	1	1	1	1	1	1	1	1	1	1	1	0	0	0	0	0	0	0	0	0	0	0	0	0	0
AX-147215932	2	2	2	2	2	2	2	2	2	2	2	2	2	2	2	2	2	2	0	0	0	0	0	0	0	0	0	0	0	0	0	0
AX-147215934	4	4	4	4	4	4	4	4	4	4	4	4	4	4	4	4	4	4	3	3	3	3	3	3	3	3	3	3	4	3	3	3
AX-147215935	4	4	4	4	4	4	4	4	4	4	4	4	4	4	4	4	4	4	3	3	3	3	3	2	3	3	3	3	3	3	3	3
AX-147215936	4	4	3	3	3	4	3	4	4	4	4	3	3	3	4	4	4	4	2	3	2	2	2	2	2	3	2	2	3	3	3	1
AX-147215943	0	0	0	0	0	0	0	0	0	0	0	0	0	0	0	0	0	0	2	2	2	2	2	2	2	2	2	2	2	2	2	2
AX-147215963	2	2	2	2	2	2	2	2	2	2	2	2	2	2	2	2	2	2	0	0	0	0	0	0	0	0	0	0	0	0	0	0
AX-147215970	2	2	2	2	2	2	2	2	2	2	2	2	2	2	2	2	2	2	0	0	0	0	0	0	0	0	0	0	0	0	0	0
AX-147215973	1	1	1	1	1	1	1	1	1	1	1	1	1	1	1	1	1	1	3	3	3	3	3	3	3	3	3	3	3	3	3	3
AX-147215985	1	1	1	1	1	1	1	1	1	1	1	1	1	1	1	1	1	1	0	0	0	0	0	0	0	0	0	0	0	0	0	0
AX-147215986	0	0	0	0	0	0	0	0	0	0	0	0	0	0	0	0	0	0	2	2	2	2	2	2	2	2	2	2	2	2	2	2
AX-147215987
AX-147215988	2	2	2	2	2	2	2	2	2	2	2	2	2	2	2	2	2	2	0	0	0	0	0	0	0	0	0	0	0	0	0	0
AX-147215990	4	4	4	4	4	4	4	4	4	4	4	4	4	4	4	4	4	4	3	3	3	3	3	3	3	3	3	4	3	3	3	3
AX-147215993	0	0	0	0	0	0	0	0	0	0	0	0	0	0	0	0	0	0	2	2	2	2	2	2	2	2	2	2	2	2	2	2
AX-147215998	2	2	2	2	2	2	2	2	2	2	2	2	2	2	2	2	2	2	0	0	0	0	0	0	0	0	0	0	0	0	0	0
AX-147216001	2	2	2	2	2	2	2	2	2	2	2	2	2	2	2	2	2	2	0	0	0	0	0	0	0	0	0	0	0	0	0	0
AX-147216004	2	2	2	2	2	2	2	2	2	2	2	2	2	2	2	2	2	2	0	0	0	0	0	0	0	0	0	0	0	0	0	0
AX-147216005	1	1	0	0	1	1	1		1	0	0	0	1	0	0	0	0	1	2	1	1	0	1	1	1	1	1	1	2	1	1	1
AX-147216011
AX-147216012	1	1	1	1	1	1	1	1	1	1	1	1	1	1	1	1	1	1	3	3	3	3	3	3	3	3	3	3	3	3	3	3
AX-147216021	1	1	1	1	1	1	1	1	1	1	1	1	1	1	1	1	1	1	3	3	3	3	3	3	3	3	3	3	3	3	3	3
AX-147216024	2	3	3	2	3	3	2	2	2	2	3	2	2	3	2	3	2	2	3	3	3	3	3	3	2	3	2	3	3	3	3	3
AX-147216028	2	2	3	2	2	2	2	2	2	2	3	2	2	3	2	3	3	3	0	0	0	0	0	0	0	0	0	0	0	0	0	0
AX-147216030	2	2	2	2	2	2	2	2	2	2	2	2	2	2	2	2	2	2	4	4	4	4	4	4	4	4	4	4	4	4	4	4
AX-147216035	2	1	2	2	1	0		0	2	1	2				1		1		1	1	1		1		1			2	1	1	1
AX-147216041	1	1	1	1	1	1	1	1	1	1	1	1	1	1	1	1	1	1	2	2	2	2	2	2	2	2	2	2	2	2	2	2
AX-147216047	3	3	3	3	3	3	3	3	3	3	3	3	3	3	3	3	3	3	4	4	4	4	4	4	4	4	4	4	4	4	4	4
AX-147216048	4	4	4	4	4	4	4	4	3	4	4	4	4	4	4	4	4	4	3	4	4	3	3	3	3	3	4	4	3	4	4	4
AX-147216050	4	4	4	4	4	4	4	4	4	4	4	4	4	4	4	4	4	4	3	4	3	3	3	3	3	4	3	3	3	3	3	3
AX-147216051	2	2	2	2	2	2	2	2	2	2	2	2	2	2	2	2	2	2	0	0	0	0	0	0	0	0	0	0	0	0	0	0
AX-147216060	4	4	3	4	4	4	4	4	4	4	4	4	4	4	4	4	4	4	3	4	3	3	3	3	3	3	3	3	3	3	3	3
AX-147216067	1	1	1	1	1	1	1	1	1	1	1	1	1	1	1	1	1	1	3	3	3	3	3	3	3	3	3	3	3	3	3	3
AX-147216068	2	2	2	2	2	2	2	2	2	2	2	2	2	2	2	2	2	2	4	4	4	4	4	4	4	4	4	4	4	4	4	4
AX-147216071	0	0	0	0	0	0	0	0	0	0	0	0	0	0	0	0	0	0	2	2	2	2	2	2	2	2	2	2	2	2	2	2
AX-147216091	4	3	3	3	4	4	4	4	3	3	3	3	3	3	3	3	3	3	2	3	3	3	1	3	2	3	3	3	2	3	3	3
AX-147216106	4	4	4	4	3	4	4	4	4	4	4	4	4	4	4	4	4	4	4	3	4	4	4	4	4	4	4	4	4	4	4	4
AX-147216107	3	4	3	2	4	4	4	4	4	3	3	2	3	3	4	3	2	2	3	3	4	3	3	3	3	3	3	2	4	3	3	2
AX-147216113
AX-147216136	2	2	2	2	2	2	2	2	2	2	2	2	2	2	2	2	2	2	0	0	0	0	0	0	0	0	0	0	0	0	0	0
AX-147216140	3	3	3	3	3	3	3	3	3	3	3	3	3	3	3	3	3	3	1	1	1	1	1	1	1	1	1	1	1	1	1	1
AX-147216147	1	1	1	1	1	1	1	1	1	1	1	1	1	1	1	1	1	1	0	0	0	0	0	0	0	0	0	0	0	0	0	0
AX-147216150	4	4	4	4	4	4	4	4	4	4	4	3	4	4	4	4	4	3	3	3	3	3	3	3	3	3	3	3	3	3	3	3
AX-147216152	2	2	2	2	2	2	2	2	2	2	2	2	2	2	2	2	2	2	1	0	0	0	0	0	1	0	0	0	0	0	0	0
AX-147216154	3	3	4	2	2	3	2	3	3	3	3	3	3	3	3	3	3	3	3	2	3	3	2	2	3	3	3	3	2	2	3	3
AX-147216161	4	4	4	4	4	3	3	4	4	4	4	4	4	4	4	4	4	4	3	3	3	4	3	3	3	4	3	4	3	3	3	4
AX-147216164	1	1	1	1	1	1	1	1	1	1	1	1	1	1	1	1	1	1	3	3	3	3	3	3	3	3	3	3	3	3	3	3
AX-147216165	2	2	2	2	2	2	2	2	2	2	2	2	2	2	2	2	2	2	0	0	0	0	0	0	0	0	0	0	0	0	0	0
AX-147216169	2	2	2	2	2	2	2	2	2	2	2	2	2	2	2	2	2	2	0	0	0	0	0	0	0	0	0	0	0	0	0	0
AX-147216186	1	1	1	1	1	1	1	1	1	1	1	1	1	1	1	1	1	1	0	0	0	0	0	0	0	0	0	0	0	0	0	0
AX-147216189
AX-147216196	2	2	1	1	2	2	2	2	1	2	1	1	2	1	2	2	1	2	4	4	4	4	4	4	4	4	4	4	4	4	4	4
AX-147216198	0	0	0	0	0	0	0	0	0	0	0	0	0	0	0	0	0	0	2	2	2	2	2	2	2	2	2	2	2	2	2	2
AX-147216200	1	1	1	1	1	1	1	1	1	1	1	1	1	1	1	1	1	1	0	0	0	0	0	0	0	0	0	0	0	0	0	0
AX-147216209	2	2	2	2	2	2	2	2	2	2	2	2	2	2	2	2	2	2	0	0	0	0	0	0	0	0	0	0	0	0	0	0
AX-147216237	2	2	2	2	2	2	2	2	2	2	2	2	2	2	2	2	2	2	0	0	0	0	0	0	0	0	0	0	0	0	0	0
AX-147216247	3	3	3	3	3	3	3	3	3	3	3	3	3	3	3	3	3	3	1	1	1	1	1	1	1	1	1	1	1	1	1	1
AX-147216253	4	4	4	4	4	4	4	4	4	4	4	4	4	4	4	4	4	4	3	3	3	4	3	3	3	4	3	3	3	3	3	3
AX-147216260	2	2	2	2	2	2	2	2	2	2	2	2	2	2	2	2	2	2	0	0	0	0	0	0	0	0	0	0	0	0	0	0
AX-147216264
AX-147216272
AX-147216275	2	2	2	2	2	2	2	2	2	2	2	2	2	2	2	2	2	2	0	0	0	0	0	0	0	0	0	0	0	0	0	0
AX-147216282	4	4	4	4	4	4	4	4	4	4	4	4	4	4	4	4	4	4	3	3	3	3	3	3	3	3	3	3	4	3	3	3
AX-147216287	0	0	0	0	0	0	0	0	0	0	0	0	0	0	0	0	0	0	2	2	2	2	2	2	2	2	2	2	2	2	2	2
AX-147216290	3	3	3	3	3	3	3	3	3	3	3	3	3	3	3	3	3	3	1	1	1	1	1	1	1	1	1	1	1	1	1	1
AX-147216294	1	1	1	1	1	1	1	1	1	1	1	1	1	1	1	1	1	1	2	2	2	2	2	2	2	2	2	2	2	2	2	2
AX-147216296	2	1	1	2	2	2	2	2	2	2	2	2	2	2	2	2	2	2	2	3	3	2	2	2	3	2	3	2	2	3	2	2
AX-147216300	3	3	1	2	2	2	2	2	2	2	2	2	3	2	3	2	2	1	2	2	3	2	2	2	3	2	3	2	3	3	3	2
AX-147216309	2	2	2	3	2	2	2	1	3	2	3	3	2	3	2	2	3	2	3	2	2	2	3	3	2	3	2	3	2	2	2	3
AX-147216310	1	1	1	1	1	1	1	1	1	1	1	1	1	1	1	1	1	1	3	3	3	3	3	3	3	3	3	3	3	3	3	3
AX-147216314	2	2	2	2	2	2	2	2	2	2	2	2	2	2	2	2	2	2	0	0	0	0	0	0	0	0	0	0	0	0	0	0
AX-147216327
AX-147216341	3	3	3	4	3	3	3	3	3	3	4	3	3	3	3		3	3	4	3	3	3	4	4	3	3	3	3	3	3	3	4
AX-147216358
AX-147216364	3	3	2	2	2	2	2	4	2	4	2	2	3	3	3	3	2	1	1	1	1	1	1	1	1		1	1	1	1	1	1
AX-147216368	2	2	2	2	2	2	2	2	2	2	2	2	2	2	2	2	2	2	2	2	3	2	2	2	3	2	3	3	2	2	3	2
AX-147216380	3	2	3	3	3	3	3	2	3	2	3	3	2	3	2	2	3	3	3	3	2	3	3	3	2	3	2	3	3	3	2	3
AX-147216382	3	3	3	3	3	3	3	3	3	3	3	3	3	3	3	3	3	3	4	4	4	4	4	4	4	4	4	4	4	4	4	4
AX-147216387	1	1	0	0	1	1	1	1	1	1	1	1	1	1	1	1	1	1	1	1	1	1	1	1	1	1	1	1	1	1	1	1
AX-147216390	3	3	3	3	3	3	3	3	3	3	3	3	3	3	3	3	3	3	1	1	1	1	1	1	1	2	1	1	1	1	1	1
AX-147216402
AX-147216403	4	3	3	3	3	3	3	3	3	3	3	3	3	3	3	3	3	3	2	3	3	3	3	3	3	3	3	3	3	3	3	3
AX-147216407	4	4	4	4	4	4	4	4	4	4	4	4	4	4	4	4	4	4	3	3	3	3	3	3	3	4	3	3	3	3	3	3
AX-147216413	4	4	4	4	4	4	4	4	4	4	4	4	4	4	4	4	4	4	1	2	2	2	2	2	2	2	2	2	2	2	2	2
AX-147216427	1	1	1	1	1	1	1	1	2	1	1	1	1	1	1	1	1	1	0	0	0	0	0	0	0	0	0	0	0	0	0	0
AX-147216435	2	2	2	2	2	2	2	2	2	2	2	2	2	2	2	2	2	2	0	0	0	0	0	0	0	0	0	0	0	0	0	0
AX-147216437	0	0	0	0	0	0	0	0	0	0	0	0	0	0	0	0	0	0	2	2	2	2	2	2	2	2	2	2	2	2	2	2
AX-147216446
AX-147216449	2	2	2	2	2	2	2	2	2	2	2	2	2	2	2	2	2	2	0	0	0	0	0	0	0	0	0	0	0	0	0	0
AX-147216450	2	2	2	2	2	2	2	2	2	2	2	2	2	2	2	2	2	2	0	0	0	0	0	0	0	0	0	0	0	0	0	0
AX-147216453	2	2	2	2	2	2	2	2	2	2	2	2	2	2	2	2	2	2	0	0	0	0	0	0	0	0	0	0	0	0	0	0
AX-147216454	2	2	2	2	2	2	2	2	2	2	2	2	2	2	2	2	2	2	4	4	4	4	4	4	4	4	4	4	4	4	4	4
AX-147216456	4	3	3	3	4	4	4	3	3	3	4	3	3	3	3	3	4	3	2	2	2		2	2	3	2	2	2	2	2	2	2
AX-147216457	3	3	3	3	3	3	3	4	2	4	3	2	3	3	4	3	3	2	3	2	3	2	3	2	3	3	3	2	2	3	3	3
AX-147216467	3	3	3	3	3	3	3	3	3	3	3	3	3	3	3	3	3	3	0	0	0	0	0	0	0	0	0	0	0	0	0	0
AX-147216479	2	2	2	2	2	2	2	2	2	2	2	2	2	2	2	2	2	2	0	0	0	0	0	0	0	0	0	0	0	0	0	0
AX-147216485	3	2	2	2	1	2	2	2	2	2	2	2	2	2		2	2	2	2	2	3	2	2	2	3	2	3	2	2	2	3	2
AX-147216486	3	2	3	3	2	2	2	3	3	2	3	3	2	3	3	3	3	3	3	2	2	3	3	3	2	3	2	3	2	2	2	3
AX-147216491	2	2	2	2	2	2	2	2	2	2	2	2	2	2	2	2	2	2	4	4	4	4	4	4	4	4	4	4	4	4	4	4
AX-147216494	2	2	2	2	2	2	2	2	2	2	2	2	2	2	2	2	2	2	0	0	0	0	0	0	0	0	0	0	0	0	0	0
AX-147216499	0	0	1	0	0	1	0	0	1	0	0	1	0	1	0	1	0	0	1	1	0	0	0	1	0	0	0	0	1	1	0	0
AX-147216501	2	2	2	2	2	2	2	2	2	2	2	2	2	2	2	2	2	2	0	0	0	0	0	0	0	0	0	0	0	0	0	0
AX-147216502	3	3	2	2	3	3	2	3	2	3	2	2	2	2	3	3	2	2	3	3	3	3	2	2	3	2	3	2	2	3	3	2
AX-147216503	0	0	0	0	0	0	0	0	0	0	0	0	0	0	0	0	0	0	2	2	2	2	2	2	2	2	2	2	2	2	2	2
AX-147216511	0	1	1	1	1	1	1	1	1	1	0	0	1	0	1	1	0	0	3	3	3	3	3	3	3	3	3	3	3	3	3	3
AX-147216512
AX-147216515	4	4	4	4	4	4	4	4	4	4	4	4	4	4	4	4	4	4	4	4	4	4	4	4	4	4	4	4	4	4	4	4
AX-147216517	4	4	3	4	3	3	3	3	3	4	3	3	3	4	3	4	3	3	2	2	3	4	4	3	4	4	3	4	2	3	4	4
AX-147216518	3	3	2	2	3	3	3	3	3	3	2		3	2	3	2	2	2	2	3	3	3	3	3	2	2	3	3		3	3	2
AX-147216522	4	4	3	3	3	3	3	4	3	4	3	3	3	3	4	3	3	3	3	3	4	3	3	3	4	3	3	3	3	3	3	3
AX-147216523	0	0	0	0	0	0	0	0	0	0	0	0	0	1	0	0	0	0	0	1	0	1	0	0	0	0	0	0	0	0	0	0
AX-147216527
AX-147216530	3	4		3	3		3	3	3			3	3	3		3		3	4		4	4	4	4	4	4	4	4		4	4	4
AX-147216534	3	3	3	3	2	3	2	3	3	3	2	3	2	2	3	3	3		3	3	2	3	3	3	3	2	3	3	2	2	2	3
AX-147216537	0	0	0	1	0	0	0	0	0	0	0	0	1	0	0	0	0	0	0	0	0	0	1	0	0	0	0	1	0	0	0	1
AX-147216541	2	2	2	2	2	2	2	2	2	2	2	2	2	2	2	2	2	2	0	0	0	0	0	0	0	0	0	0	0	0	0	0
AX-147216545	2	2	2	2	2	2	2	2	2	2	2	2	2	2	2	2	2	2	0	0	0	0	0	0	0	0	0	0	0	0	0	0
AX-147216546	2	2	2	2	2	2	2	2	2	2	2	2	2	2	2	2	2	2	0	0	0	0	0	0	0	0	0	0	0	0	0	0
AX-147216549	3	2	1	1	3	2	2	2	2	2	2	2	2	2	2	2	2	2	2	2	3	2	2	2	2	2	3	2	2	2	3	2
AX-147216551	2	2	2	2	2	2	2	2	2	2	2	2	2	2	2	2	2	2	0	0	0	0	0	0	0	0	0	0	0	0	0	0
AX-147216552	2	2	2	2	2	2	2	2	2	2	2	2	2	2	2	2	2	2	0	0	0	0	0	0	0	0	0	0	0	0	0	0
AX-147216563	4	4	4	4	4	4	4	4	3	4	4	4	4	4	4	4	4	4	2	3	4	4	2	3	3	2	3	4	2	3	4	3
AX-147216567	3	2	2	1	2	2	2	2	2	3	2	2	2	2	2	2	2	2	1	2	1	1	1	0	1	1		1	1	1	2
AX-147216570	4	4	4	4	4	4	4	4	4	4	4	4	4	4	4	4	4	4	4	4	4	4	4	4	4	4	4	4	4	4	4	4
AX-147216575	3	3	2	2	2	3	3	3	2	3	2	2	3	2	3	2	2	2	3	3	3	2	2	2	3	2	2	2	3	3	4	2
AX-147216576	0	0	0	0	0	0	0	0	0	0	0	0	0	0	0	0	0	0	2	2	2	2	2	2	2	2	2	2	2	2	2	2
AX-147216580	2	2	2	2	2	2	2	2	2	2	2	2	2	2	2	2	2	2	4	4	4	4	4	4	4	4	4	4	4	4	4	4
AX-147216584	2	2	2	2	2	2	2	2	2	2	2	2	2	2	2	2	2	2	0	0	0	0	0	0	0	0	0	0	0	0	0	0
AX-147216591	2	2	2	2	2	2	2	2	2	2	2	2	2	2	2	2	2	2	0	0	0	0	0	0	0	0	0	0	0	0	0	0
AX-147216594	0	0	0	0	0	0	0	0	0	0	0	0	0	0	0	0	0	0	2	2	2	2	2	2	2	2	2	2	2	2	2	2
AX-147216599	1	1	1	1	1	1	1	1	1	1	1	1	1	1	1	1	1	1	3	3	3	3	3	3	3	3	3	3	3	3	3	3
AX-147216605	0	0	0	0	0	0	0	0	0	0	0	0	0	0	0	0	0	1	0	0	0	1	0	0	0	0	0	0	0	0	0	0
AX-147216607	0	0	0	0	1	0	0	0	0	0	0	0	0	0	0	0	0	0	1	1	1	1	1	1	1	1	1	1	1	1	1	1
AX-147216612	3	3	3	3	3	3	3	3	3	3	3	3	3	3	3	3	3	3	3	3	3	3	3	3	3	3	3	3	3	3	3	3
AX-147216616	4	4	4	4	4	4	4	4	4	4	4	4	4	4	4	4	4	4	3	3	4	4	4	4	4	4	4	4	3	4	4	4
AX-147216619	1	1	1	1	1	1	1	1	1	1	1	1	1	1	1	1	1	1	3	3	3	3	3	3	3	3	3	3	3	3	3	3
AX-147216648	0	0	0	0	0	0	0	0	0	0	0	0	0	0	0	0	0	0	1	1	1	1	1	1	1	1	1	1	1	1	1	1
AX-147216654	0	0	0	0	0	0	0	0	0	0	0	0	0	0	0	0	0	0	1	1	1	1	1	1	1	1	1	1	1	1	1	1
AX-147216663	3	3	2	3	2	3	3	3	3	3	2	3	3	3	3	3	3	3	2	2	2	2	3	3	2	3	3	3	2	3	2	3
AX-147216665	1	1	1	1	1	1	1	1	1	1	1	1	1	1	1	1	1	1	3	3	3	3	3	3	3	3	3	3	3	3	3	3
AX-147216679	2	2	2	2	2	2	2	2	2	2	2	2	2	2	2	2	2	2	0	0	0	0	0	0	0	0	0	0	0	0	0	0
AX-147216681	1	1	1	1	1	1	1	1	1	1	1	1	1	1	1	1	1	1	3	3	3	3	3	3	3	3	3	3	3	3	3	3
AX-147216690	2	2	2	2	2	2	2	2	2	2	2	2	2	2	2	2	2	2	0	0	0	0	0	0	0	0	0	0	0	0	0	0
AX-147216694	2	2	2	2	2	2	2	2	2	2	2	2	2	2	2	2	2	2	0	0	0	0	0	0	0	0	0	0	0	0	0	0
AX-147216696	1	1	1	1	1	1	1	1	1	1	1	1	1	1	1	1	1	1	3	3	3	3	3	3	3	3	3	3	3	3	3	3
AX-147216698	0	0	0	0	0	0	0	0	0	0	0	0	0	0	0	0	0	0	2	2	2	2	2	2	2	2	2	2	2	2	2	2
AX-147216709	0	0	0	0	0	0	0	0	0	0	0	0	0	0	0	0	0	0	2	2	1		1	2	1	1	1	1	2	1	1	1
AX-147216712	2	2	2	2	2	2	2	2	2	2	2	2	2	2	2	2	2	2	0	0	0	0	0	0	0	0	0	0	0	0	0	0
AX-147216723	3	2	2	2	2	2	2	3	3	2	2	2	3	2	3	2	2	2	3	2	3	3	3	3	3	3	3	3	3	3	3	3
AX-147216725	2	2	2	2	2	2	2	2	2	2	2	2	2	2	2	2	2	2	0	0	0	0	0	0	0	0	0	0	0	0	0	0
AX-147216729	0	0	0	0	0	0	0	0	0	0	0	0	0	0	0	0	0	0	1	1	1	1	1	1	1	1	1	1	1	1	1	1
AX-147216730	3	3	4	3	3	3	3	3	3	3	4	3	3	3	4	3	4	3	2	3	2	1	2	2	3	2	2	1	2	2	2	2
AX-147216731	3	4	4	3	3	3	4	4	3	4	3	3	3	3	4	3	3	3	2	1	1	2	2	2	2	2	2	2	2	1	2	2
AX-147216750	2	2	2	2	2	2	2	2	2	2	2	2	2	2	2	2	2	2	0	0	0	0	0	0	0	0	0	0	0	0	0	0
AX-147216762	0	0	0	0	0	0	0	0	0	0	0	0	0	0	0	0	0	0	2	2	2	2	2	2	2	2	2	2	2	2	2	2
AX-147216763	0	0	0	0	0	0	0	0	0	0	0	0	0	0	0	0	0	0	1	1	1	1	1	1	1	1	1	1	1	1	1	2
AX-147216775	2	2	2	2	2	2	2	2	2	2	2	2	2	2	2	2	2	2	0	0	0	0	0	0	0	0	0	0	0	0	0	0
AX-147216777	1	1	1	1	1	1	1	1	1	1	1	1	1	1	1	1	1	1	3	3	3	3	3	3	3	3	3	3	3	3	3	3
AX-147216787	2	2	2	2	2	2	2	2	2	2	2	2	2	2	2	2	2	2	0	0	0	0	0	0	0	0	0	0	0	0	0	0
AX-147216789	0	0	0	0	0	0	0	0	0	0	0	0	0	0	0	0	0	0	2	2	2	2	2	2	2	2	2	2	2	2	2	2
AX-147216796	1	1	1	1	1	1	1	1	1	1	1	1	1	1	1	1	1	1	3	3	3	3	3	3	3	3	3	3	3	3	3	3
AX-147216800	0	0	0	0	0	0	0	0	0	0	0	0	0	0	0	0	0	0	0	0	0	0	0	1	0	0	0	0	0	0	0	0
AX-147216802	4	4	4	4	3	3	3	4	3	4	4	4	4	4	4	4	4	4	3	3	4	3	4	4	4	4	4	4	3	3	4	4
AX-147216822	4	4	4	4	4	4	4	4	4	4	4	4	4	4	4	4	4	4	3	3	3	3	3	3	3	3	3	3	3	3	3	3
AX-147216825	3	3	3	3	3	3	3	3	3	3	3	3	3	3	3	3	3	3	4	4	4	4	4	4	4	4	4	4	4	4	4	4
AX-147216827	2	2	2	2	2	2	2	2	2	2	2	2	2	2	2	2	2	2	0	0	0	0	0	0	0	0	0	0	0	0	0	0
AX-147216830	1	1	1	1	1	1	1	1	1	1	1	1	1	1	1	1	1	1	0	0	0	0	0	0	0	0	0	0	0	0	0	0
AX-147216831	1	1	1	1	1	1	1	1	1	1	1	1	1	1	1	1	1	1	0	0	0	0	0	0	0	0	0	0	0	0	0	0
AX-147216834	2	2	3	3	3	3	3	2	3	2	3	3	2	3	2	3	3	3	3	3	3	3	3	3	3	3	3	3	3	3	3	3
AX-147216837	1	0	0	0	1	0	1	0	0	0	0	0	1	0	0	0	0	1	2	2	2	2	2	2	2	2	2	2	2	2	2	2
AX-147216846	1	1	1	1	1	1	1	1	1	1	1	1	1	1	1	1	1	1	3	3	3	3	3	3	3	3	3	3	3	3	3	3
AX-147216849	2	2	2	2	2	2	2	2	2	2	2	2	2	2	2	2	2	2	0	0	0	0	0	0	0	0	0	0	0	0	0	0
AX-147216850	3	2	2	2	3	3	3	3	2	3	2	2	3	2	3	2	2	2	3	3	3	2	2	2	3	3	3	2	3	3	3	3
AX-147216852	2	2	2	2	2	2	2	2	2	2	2	2	2	2	2	2	2	2	0	0	0	0	0	0	0	0	0	0	0	0	0	0
AX-147216854	0	0	0	0	1	0	0	0	0	0	0	0	0	0	0	0	0	0	0	0	0	0	0	0	0	0	0	0	0	0	0	0
AX-147216857	3	3	3	3	3	3	3	3	3	3	3	3	3	3	3	3	3	3	3	3	3	3	3	3	3	3	3	3	3	3	3	3
AX-147216862	3	3	3	3	3	3	3	3	3	3	3	3	4	3	3	3	4	3	4	4	4	4	4	4	4	4	4	4	4	4	4	4
AX-147216875	2	2	2	2	2	2	2	2	2	2	2	2	2	2	2	2	2	2	0	0	0	0	0	0	0	0	0	0	0	0	0	0
AX-147216878	1	1	1	1	1	1	1	1	1	1	1	1	1	1	1	1	1	1	0	0	0	0	0	0	0	0	0	0	0	0	0	0
AX-147216883	3	3	2	2	3	3	3	3	2	3	2	2	3	1	3	2	2	2	3	4	3	2	2	2	3	3	3	2	3	3	3	2
AX-147216894	4	4	4	4	4	3	4	4	4	4	4	4	4	4	4	4	4	4	2	3	4	4	4	4	4	4	4	4	3	3	4	4
AX-147216895	3	3	3	3	3	3	3	3	3	3	3	3	3	3	3	3	3	3	2	2	3	3	3	2	3	2	3	3	2	2	3	3
AX-147216897	2	2	2	2	2	2	2	2	2	2	2	2	2	2	2	2	2	2	4	4	4	4	4	4	4	4	4	4	4	4	4	4
AX-147216903	0	0	0	0	0	0	0	0	0	0	0	0	0	0	0	0	0	0	1	1	1	1	1	1	1	1	1	1	1	1	1	1
AX-147216906	3	3	3	3	3	3	3	3	3	3	3	3	3	3	3	3	3	3	1	1	1	1	1	1	1	1	1	1	1	1	1	1
AX-147216907	2	2	2	2	2	2	2	2	2	2	2	2	2	2	2	2	2	2	0	0	0	0	0	0	0	0	0	0	0	0	0	0
AX-147216908	4	4	4	4	4	4	4	4	4	4	4	4	4	4	4	4	4	4	3	3	3	4	3	3	3	3	3	4	3	3	3	3
AX-147216914	1	2	2	3	2	2	2	2	2	2	2	2	2	2	1	2	2	2	2	2	2	2	2			2	1	2	2	2	1	2
AX-147216916	0	0	0	0	0	0	0	0	0	0	0	0	0	0	0	0	0	0	3	3	3	3	3	3	3	3	3	3	3	3	3	3
AX-147216920	1	1	1	1	1	1	1	1	2	1	1	1	1	1	1	1	1	1	3	2	3	3	3	3	3	3	3	2	3	2	3	3
AX-147216924	3	3	2	2	2	3	2	3	2	3	2	2	2	2	3	2	3	2	3	2	3	3	2	2	3	2	3	2	2	3	3	2
AX-147216956	3	2	3	3	3	3	3	2	2	2	3	3	2	3	2	2	3	3	2	2	2	2	2	3	2	2	2	2	2	2	2	2
AX-147216965	2	2	2	2	2	2	2	2	2	2	2	2	2	2	2	2	2	2	0	0	0	0	0	0	0	0	0	0	0	0	0	0
AX-147216968
AX-147216971	3		3	3	3	3	3		3		3	3	4	4	4	3	3	3	4	3	4	3	3	3	4	4	3	3	3	3	3
AX-147216979	2	2	2	2	2	2	2	3	2	3	3	2	2	2	3	2	3	2	3	2	3	3	2	3	3	2	3	3	2	2	3	2
AX-147216980	0	0	0	0	0	0	0	0	0	0	0	0	0	0	0	0	0	0	3	3	3	3	3	3	3	3	3	3	3	3	3	3
AX-147216987	4	4	4	4	4	4	4	4	3	4	4	4	4	4	4	3	4	4	3	3	3	3	3	3	3	3	3	3	3	3	3	3
AX-147216997	4	4	4	4	4	4	4	4	4	4	4	4	4	4	4	4	4	3	2	3	2	2	2	2	2	2	2	2	3	2	2	2
AX-147216998	1	1	2	1	1	1	1	1	1	1	1	1	2	2	1	1	1	2	0	0	0	0	0	0	0	0	0	0	0	0	0	0
AX-147217006	1	1	1	1	1	1	1	1	1	1	1	1	1	1	1	1	1	1	3	3	3	3	3	3	3	3	3	3	3	3	3	3
AX-147217022
AX-147217032
AX-147217035	0	0	0	0	0	0	0	0	0	0	0	0	0	0	0	0	0	0	3	3	3	3	3	3	3	3	3	3	3	3	3	3
AX-147217042	4	4	4	4	4	4	4	4	4	4	4	4	4	4	4	4	4	4	2	2	3	2	3	2	3	3	2	3	2	2	3	3
AX-147217043	3	3	3	3	4	3	3	3	3	2	3	3	3	3	3	3	3	3	3	4	4	3	3	3	3	4	4	3	4	4	4	3
AX-147217065	0	0	0	0	0	0	0	0	0	0	0	0	0	0	0	0	0	0	3	3	3	3	3	3	3	3	4	3	3	3	3	3
AX-147217070
AX-147217079	0	0	0	0	0	0	0	0	0	0	0	0	0	0	0	0	0	0	3	3	3	3	2	3	3	3	3	2	3	3	3	2
AX-147217086	0	0	0	1	1	1	0	0	0	0	1	1	0	1	0	1	1	0	1	0	0	0	0	1	0	0	0	1	1	1	0	1
AX-147217091	3	3	3	3	3	3	3	3	3	3	3	3	3	3	3	3	3	3	1	1	1	1	1	1	1	1	1	1	1	1	1	1
AX-147217092	0	0	0	0	0	0	0	0	0	0	0	0	0	0	0	0	0	0	3	2	3	2	2	2	3	2	3	2	3	3	3	2
AX-147217095	0	0	0	0	0	0	0	0	0	0	0	0	0	0	0	0	0	0	2	2	2	2	2	2	2	2	2	2	2	2	2	2
AX-147217097	4	4	3	3	3	3	3	4	3	4	3	3		3	4	3	3	3	3	3	3	3	3	3		3	3	3	4	4	3	3
AX-147217102
AX-147217105	3	3	2	2	2	3	2	3	2	3	2	2	2	2	3	2	2	2	3	3	3	2	3	2	3	3	3	2	2	3	3	2
AX-147217108	0	1	0	0	2	1	1	1	1	1	1	1	1	1	1	0	0	0	2	1	1	0	0	1	1	1	1	1	2	2	1	0
AX-147217114	2	2	2	2	2	2	2	2	2	2	2	2	2	2	2	2	2	2	0	0	0	0	0	0	0	0	0	0	0	0	0	0
AX-147217130	0	0	0	0	0	0	0	0	0	0	0	0	0	0	0	0	0	0	2	2	2	2	2	2	2	2	2	2	2	2	2	2
AX-147217131	3		2	2	2	2	3	3	1	3	2	2	3	2	3	1	2	2	2	3	3	2	2	2	3	2	2	2	2	3	3	2
AX-147217149	1	1	1	1	1	1	1	1	1	1	1	1	1	1	1	1	1	1	2	2	2	2	2	2	2	2	2	2	2	2	2	2
AX-147217175	1	1	1	1	0	1	1	1	1	1	1	1	1	1	1	1	1	1	1	1	1	1	1	1	1	1	1	1	1	1	1	1
AX-147217178
AX-147217180	1	0	1	0	1	1	0	1	0	1	0	0	1	0	0	0	0	0	1	0	0	1	1	0	0	0	1	0	1	0	1	1
AX-147217182	3	3	3	3	3	3	3	3	3	3	3	3	3	3	3	3	3	3	2	3	3	2	3	3	3	3	3	3	3	3	3	3
AX-147217187	3	3	3	3	3	3	3	3	3	3	3	3	3	3	3	3	3	3	1	1	1	1	1	1	1	1	1	1	1	1	1	1
AX-147217191	1	1	1	1	1	1	1	0	1	0	1	1	1	1	1	1	1	1	1	1	1	1	1	1	1	1	1	1	1	1	1	1
AX-147217227	2	3	2	3	3	2	3	3	2	3	2	2	2	3	3	2	3	2	3	2	3	2	3	3	3	3	3				3	3
AX-147217239	3	3	3	3	3	3	3	3	3	3	3	3	3	3	3	3	3	3	1	1	1	1	2	1	1	1	1	1	1	1	2	1
AX-147217251	3	3	3	3	3	3	3	3	3	3	3	3	3	3	3	3	3	3	1	1	1	0	1	1	1	1	1	1	1	1	1	1
AX-147217257	3	3	3	3	3	3	3	3	3	3	3	3	3	3	3	3	3	3	2	2	1	1	1	1	1	1	1	1	1	1	1	1
AX-147217260	1	1	1	1	1	1	1	1	1	1	1	1	1	1	1	1	1	1	2	2	2	2	2	2	2	2	2	2	2	2	2	2
AX-147217263	2	2	2	2	2	2	2	2	2	2	2	2	2	2	2	2	2	2	0	1	1	0	0	0	0	0	0	0	1	0	0	0
AX-147217265	3	4	4	4	4	4	4	4	4	4	4	4	4	4	4	4	4	4	2	2	2	2	2	2	2	2	2	2	2	2	2	2
AX-147217272	0	0	0	0	0	0	0	0	0	0	0	0	0	0	0	0	0	0	2	2	2	2	2	2	2	2	2	2	2	2	2	2
AX-147217274	3	3	2	3	2	3	3	3	2	4	3	3	3	2	3	2	3	2	3	3	3	2	3	3	3	3	3	3	4	2	3	2
AX-147217283	0	0	0	0	0	0	0	0	0	0	0	0	0	0	0	0	0	0	2	2	2	2	2	2	2	2	2	2	2	2	2	2
AX-147217284
AX-147217290
AX-147217295	3	3	3	3	2	3	3	3	3	3	3	3	3	3	3	2	3	3	3	2	2	3	2	3	3	2	3	3	2	2	3	3
AX-147217298	1	1	1	1	1	1	1	1	1	1	1	1	1	1	1	1	1	1	3	3	3	3	3	3	3	3	3	3	3	3	3	3
AX-147217299	1	1	1	0	1	1	1	1	1	1	1	1	1	1	1	1	1	1	1	1	1	1	1	1	1	1	1	1	1	1	1	1
AX-147217313	3	3	3	3	3	3	3	3	3	3	3	3	3	3	3	3	3	3	1	1	1	1	1	1	1	1	1	1	1	1	1	1
AX-147217317	3	3	2	2	2	2	3	3	3	3	2	2	2	2	3	2	2	2	2	2	2	2	2	2	2	2	2	2	2	2	2	1
AX-147217318	3	3	4	4	3	4	4	3	3	3	4	4	3	4	3	4	4	4	2	2	2	4	2	3	2	3	2	3		2	2	3
AX-147217323	0	0	0	0	0	0	0	0	0	0	0	0	0	0	0	0	0	0	3	3	3	3	3	3	3	3	3	3	3	3	3	3
AX-147217332	2	2	2	2	2	2	2	2	2	2	3	2	2	2	2	2	2	2	3	3	2	3	2	3	2	3	2	3	2	2	2	2
AX-147217342	2	2	2	2	3	3	2	2	2	2	2	2	2	2	2	2	1	2	2	2	2	2	2	2	2	2	2	2	3	2	3	1
AX-147217356	0	1	0	0	1	0	0	0	0	0	0	0	0	0	0	0	0	0	2	1	1	1	1	1	1		1	1	1	1	1	1
AX-147217357	3	3	3	3	3	3	3	3	3	3	3	3	3	3	3	3	3	3	2	2	2	2	2	2	2	3	2	2	2	2	2	2
AX-147217361	3	3	3	3	3	3	3	3	3	3	3	3	3	3	3	3	3	3	1	1	1	1	1	1	1	1	1	1	1	1	1	1
AX-147217373	0	0	0	0	0	0	0	0	0	0	0	0	0	0	0	0	0	0	3	3	3	2	2	2	3	3	3	2	3	3	3	3
AX-147217403	3	3	3	2	3	3	3	3	3	3	3	3	3	3	3	3	3	2	3	3	3	2	3	3	3	3	3	3	3	3	3	3
AX-147217418	4	3	4	4	3	3	3	4	4	4	4	4	4	4	4	3	4	4	4	4	4	3	4	4	4	4	4	4	4	4	4	4
AX-147217423	1	1	1	1	1	1	1	1	1	1	1	1	1	1	1	1	1	1	0	0	0	0	0	0	0	0	0	0	0	0	0	0
AX-147217433	4	4	4	4	4	4	4	4	4	4	4	4	4	4	4	4	4	4	3	2	3	3	3	3	3	3	3	3	3	3	3	3
AX-147217434	1	1	1	1	2	1	1	2	1	1	1	1	2	1	1	1	1	1	3	3	3	3	3	3	3	3	3	3	3	3	3	3
AX-147217453	3	3	3	3	3	3	3	3	3	3	3	3	3	3	3	3	3	3	1	1	1	1	1	1	1	1	1	1	1	1	1	1
AX-147217458	3	3	3	3	3	3	3	3	3	3	3	3	3	3	3	3	3	3	0	0	0	1	0	0	0	1	0	0	0	0	0	0
AX-147217459	4	4	4	4	4	4	4	4	4	4	4	4	4	4	4	4	4	4	1	2	3	3	3	3	4	4	4	4	2	3	3	4
AX-147217460	4	4	4	4	4	4	4	4	4	4	4	4	4	4	4	4	4	4	1	1	1	1	1	1	1	1	1	1	2	1	1	1
AX-147217466	2	2	2	2	2	2	2	2	2	2	2	2	2	2	2	2	2	2	0	0	0	0	0	0	0	0	0	0	0	0	0	0
AX-147217469	1	1	1	1	1	1	1	1	1	1	1	1	1	1	1	1	1	1	3	3	3	3	3	3	3	3	3	3	3	3	3	3
AX-147217470
AX-147217472	0	0	0	0	0	0	0	0	0	0	0	0	0	0	0	0	0	0	2	2	2	2	2	2	2	2	2	2	2	2	2	2
AX-147217475	0	0	0	0	0	0	0	0	0	0	0	0	0	0	0	0	0	0	2	3	3	3	2	2	3	2	3	3	3	3	3	3
AX-147217486	2	2	2	3	2	2	2	2	3	2	3	3	2	3	2	3	3	2	3	2	2	3	3	3	3	3	2	3	3	3	2	3
AX-147217492	3	2	3	2	2	2	2	2	2	2	3	3	2	2	3	3	3	3	3	2	2		3	3	3	2	3	2	3	2	3	2
AX-147217497	3	3	3	3	3	3	3	3	3	3	3	3	3	3	3	3	3	3	3	2	3	3	2	3	3	3	3	2	3	2	3	3
AX-147217511
AX-147217520
AX-147217533	3	3		2	3	3	3		3	3			3	2	3	3			3	3				3	3		3	3		3	3	3
AX-147217536
AX-147217539
AX-147217543	1	1	1	1	1	1	1	1	1	1	1	1	1	1	1	1	1	1	2	2	2	2	2	2	2	2	2	2	2	2	2	2
AX-147217557	2	2	1	2	2	2	1	1	1	2	1	1	2	1	1	1	1	2	1	1	1	1	1	1	1	1	1	1	1	1	1	1
AX-147217559	2	2	2	2	2	2	2	2	2	2	2	2	2	2	2	2	2	2	0	0	0	0	0	0	0	0	0	0	0	0	0	0
AX-147217560	3	3	3	3	3	3	3	3	3	3	3	3	3	3	3	3	3	3	1	1	1	1	1	1	1	1	1	1	1	1	1	1
AX-147217564	3	3	3	3	3	3	3	3	3	3	3	3	3	3	3	3	3	3	1	1	0	0	0	0	0	0	0	0	0	0	0	0
AX-147217570	3	3	3	3	3	3	3	3	3	3	3	3	3	3	3	3	3	3	0	0	0	0	0	0	0	0	0	0	0	0	0	0
AX-147217578	1	1	0	1	1	1	1	1	1	1	0	0	1	1	1	0	1	1	1	1	0	0	0	0	0	0	0	0	0	0	0	0
AX-147217587	3	3	2	2	3	3	3	3	2	3	2	2	3	2	3	3	3	2	3	3	3	2	3	2	3	3	3	3	3	3	3	2
AX-147217589	3	4	4	4	4	4	4	4	4	4	4	4	4	4	4	4	4	4	3	3	3	3	3	3	3	3	3	3	3	3	3	3
AX-147217596	3	2	2	2		2	2	2	2	2	2	2	3	2	3	2	2	2	2	3	3	2	2	2	3		3	2	3	3	3	2
AX-147217600	0	0	0	0	0	0	0	0	0	0	0	0	0	0	0	0	0	0	2	2	2	2	2	2	2	2	2	2	2	2	2	2
AX-147217602	3	1	1	1	1	1	1	1	1	1	1	1	1	1	1	1	0	1	1	1	1	0	0	1	0	1	1	1	1	1	1	1
AX-147217603	1	1	1	1	1	1	1	1	1	1	1	1	1	1	1	1	1	1	0	0	0	0	0	0	0	0	0	0	0	0	0	0
AX-147217609	3	3	3	3	3	3	3	3	3	3	3	3	3	3	3	3	3	3	1	1	1	1	1	1	1	1	1	1	1	1	1	1
AX-147217615	0	0	0	0	0	0	0	0	0	0	0	0	0	0	0	0	0	0	1	1	1	1	1	1	1	1	1	1	1	1	1	1
AX-147217621	3	2	2	2	2	2	2	3	1	3	2	2	2	2	2	2	2	2	2	2	2	2	2	2	3	2	2	2	2	2	2	2
AX-147217625	0	1		0	1	1	1	1	1	1	1	1	1	1	1	1	0	1	1	0	0	0	0	0	0	1	0	0	0	0	0	0
AX-147217628	2	3	3	3	3	3	3	3	3	3	3	3	3	3	3	3	2	3	2	2	2	3	2	3	2	3	3	3	2	2	2	2
AX-147217633	2	2	2	2	2	2	2	2	2	2	2	2	2	2	2	2	2	2	0	0	0	0	0	0	0	0	0	0	0	0	0	0
AX-147217637	4	4	4	4	4	4	4	4	4	4	4	4	4	4	4	4	4	4	3	3	2	2	2	3	2	2	3	2	3	2	2	2
AX-147217646	1	1	1	1	1	1	1	1	1	1	1	1	1	1	1	1	1	1	0	0	0	0	0	0	0	0	0	0	0	0	0	0
AX-147217654	3	3	3	3	3	3	3	3	3	3	3	3	3	3	3	3	3	3	0	0	0	0	0	0	0	0	0	0	0	0	0	0
AX-147217655	0	0	0	0	0	0	0	0	0	0	0	0	0	0	0	0	0	0	3	3	3	3	3	3	3	3	3	3	3	3	3	3
AX-147217656	1	1	1	1	1	1	1	1	1	1	1	1	1	1	1	1	1	1	0	0	0	0	0	0	0	0	0	0	0	0	0	0
AX-147217658	0	0	0	0	0	0	0	0	0	0	0	0	0	0	0	0	0	0	3	3	3	2	2	3	3	2	3	2	3	3	3	2
AX-147217662	2	2	2	2	2	2	2	2	2	2	2	2	2	2	2	2	2	2	0	0	0	0	0	0	0	0	0	0	0	0	0	0
AX-147217666
AX-147217672	1	1	1	1	1	1	1	1	2	1	1	1	1	1	1	1	1	1	0	1	0	1	2	1	1	1	1	2	1	1	1	2
AX-147217678	0	2	2	2	2	2	2	2	2	2	2	2	2	2	2	2	2	2	0	0	0	0	0	0	0	0	0	0	0	0	0	0
AX-147217684	2	2	2	2	2	2	2	2	2	2	2	2	2	2	2	2	2	2	0	0	0	0	0	0	0	0	0	0	0	0	0	0
AX-147217686
AX-147217690	1	1	1	0	1	1	1	1	1	1	0	0	1	1	0	1	1	1	1	1	1	1	1	1	0	1	1	1	1	1	1	1
AX-147217694	3	3	3	3	3	3	3	3	3	3	3	3	3	3	3	3	3	3	0	0	0	0	0	0	0	0	0	0	0	0	0	0
AX-147217695	2	2	2	2	2	2	2	2	2	2	2	2	2	2	2	2	2	2	0	0	0	0	0	0	0	0	0	0	0	0	0	0
AX-147217697	2	2	2	2	2	2	2	2	2	2	2	2	2	2	2	2	2	2	2	2	2	2	2	2	2	3	2	3	2	2	2	2
AX-147217701	3	3	3	3	3	3	3	3	3	3	3	3	3	3	3	3	3	3	1	1	1	1	1	1	1	1	1	1	1	1	1	1
AX-147217703	3	3	3	3	3	3	3	3	3	3	3	3	3	3	3	3	3	3	1	1	1	1	1	1	1	1	1	1	1	1	1	1
AX-147217704	1	1	1	1	1	1	1	1	1	1	1	1	1	1	1	1	1	1	3	3	3	3	3	3	3	3	3	3	3	3	3	3
AX-147217716	3	3	3	3	3	3	3	3	3	3	3	3	3	3	3	3	3	3	1	1	1	1	1	1	1	1	1	1	1	1	1	1
AX-147217717	4	4	4	4	4	4	4	4	4	4	4	4	4	4	4	4	4	4	2	2	2	2	2	2	2	2	2	2	2	2	2	2
AX-147217722	0	0	0	0	0	0	0	0	0	0	0	0	0	0	0	0	0	0	3	3	3	3	3	3	3	2	3	2	3	3	3	2
AX-147217729	1	1	1	1	1	1	1	1	1	1	1	1	1	1	1	1	1	1	0	0	0	0	0	0	0	0	0	0	0	0	0	0
AX-147217733	0	0	0	0	0	0	0	0	0	0	0	0	0	0	0	0	0	0	2	2	2	2	2	2	2	2	2	2	2	2	2	2
AX-147217740	1	1	2	1	1	1	1	1	2	1	1	1	1	1	1	1	1	1	0	0	0	0	0	0	0	0	0	0	0	0	0	0
AX-147217750	3	3	3	3	3	3	3	3	3	3	3	3	3	3	3	3	3	3	0	0	0	0	0	0	0	1	0	0	0	0	0	0
AX-147217753	2	2	2	2	2	2	2	2	2	2	2	2	2	2	2	2	2	2	0	0	0	0	0	0	0	0	0	0	0	0	0	0
AX-147217754	0	0	0	0	0	0	0	0	0	0	0	0	0	0	0	0	0	0	3	3	3	3	3	3	3	3	3	3	3	3	3	3
AX-147217755	0	0	0	0	0	0	0	0	0	0	0	0	0	0	0	0	0	0	3	3	3	3	3	3	3	3	3	3	3	3	3	3
AX-147217758	3	2	3	3	3	3	3	2	3	3	3	3	2	3	2	3	3	3	2	1	1	1	1	1	1	2	1	1	1	1	1	1
AX-147217767	1	1	1	1	1	1	1	1	1	1	1	1	1	2	1	1	1	1	1	2	1	1	2	1	1	1	1	1	2	1	1	1
AX-147217771	1	1	1	1	1	1	1	1	1	1	1	1	1	1	1	1	1	1	3	3	3	3	3	3	3	3	3	3	3	3	3	3
AX-147217772	3	3	2	1	3	4	3	3	2	3	2	2	3	2	3	2	2	2	3	3	3	2	2	2	3	2	2	2	3	3	3	2
AX-147217777	3	3	3	3	3	3	3	3	3	3	3	3	3	3	3	3	3	3	1	1	0	1	1	1	0	1	0	1	0	0	0	1
AX-147217781	3	0	0	0	0	0	0	0	0	0	0	0	0	0	0	0	0	0	3	3	3	3	3	3	3	3	3	3	3	3	3	3
AX-147217782
AX-147217784	1	0	0	0	0	0	0	0	0	0	0	0	0	0	0	0	0	0	1	1	1	1	1	1	1	1	1	1	1	1	1	1
AX-147217791	2	3	3	3	3	3	3	3	3	3	3	3	3	3	3	3	3	3	1	1	1	1	1	1	1	1	1	1	1	1	1	1
AX-147217795	0	0	0	0	0	0	0	0	0	0	0	0	0	0	0	0	0	0	3	3	3	3	3	3	3	3	3	3	3	3	3	3
AX-147217804	3	3	3	3	3	3	3	3	3	3	3	3	3	3	3	3	3	3	1	1	1	1	1	1	1	1	1	1	1	1	1	1
AX-147217815
AX-147217820	1	1	1	1	1	1	1	1	1	1	1	1	1	1	1	1	1	1	3	3	2	2	2	3	2	2	2	3	3	3	2	3
AX-147217826	3	3	3	3	3	3	3	3	3	3	3	3	3	3	3	3	3	3	1	1	1	1	1	1	1	1	1	1	1	1	1	1
AX-147217827	1	1	1	1	1	1	1	1	1	1	1	1	1	1	1	1	1	1	3	3	3	3	3	3	3	3	3	3	3	3	3	3
AX-147217835	3	3	3	3	3	3	3	3	3	3	3	3	3	3	3	3	3	3	1	1	1	1	1	1	1	1	1	1	1	1	1	1
AX-147217841	0	0	0	0	0	0	0	0	0	0	0	0	0	0	0	0	0	0	3	3	3	3	3	3	3	3	3	3	3	3	3	3
AX-147217844
AX-147217857	3	3	3	3	3	3	3	3	3	3	3	3	3	3	3	3	3	3	1	1	1	1	1	1	1	1	1	1	1	1	1	1
AX-147217860	0	0	0	0	0	0	0	0	0	0	0	0	0	0	0	0	0	0	3	3	3	3	3	3	3	3	3	3	3	3	3	3
AX-147217863	2	2	3	4	2	2	3	3	4	2	4	4	3	4	2	3	4	4	2	2	3	3	3	3	3	3	3	3	3	3	3	3
AX-147217865	0	1	0	1	1	1	1	0	1	0	1	0	1	0	1	1	0	0	2	2	1	0	0	1	1	1	1	1	1	2	1	0
AX-147217868	0	0	0	0	0	0	0	0	0	0	0	0	0	0	0	0	0	0	2	2	2	2	2	2	2	2	2	2	2	2	2	2
AX-147217884	2	2	2	2	2	2	2	2	2	2	2	2	2	2	2	2	2	2	0	0	0	0	0	0	0	0	0	0	0	0	0	0
AX-147217886	0	2	2	2	2	2	2	2	2	2	2	2	2	2	2	2	2	2	0	0	0	0	0	0	0	0	0	0	0	0	0	0
AX-147217888	0	0	0	0	0	0	0	0	0	1	0	0	0	1	0	0	0	0	0	0	0	0	0	0	0	0	0	0	0	0	0	0
AX-147217891	3	3	3	3	3	3	3	3	3	3	3	3	3	3	3	3	3	3	0	0	0	0	0	0	0	0	0	0	0	0	0	0
AX-147217892	3	3	3	3	3	3	3	3	3	3	3	3	3	3	3	3	3	3	1	0	0	0	0	0	0	0	0	0	1	0	0	0
AX-147217893	3	3	4	4	3	3	3	3	3	3	4	4	3	4	3	3	4	4	3	3	3	4	4	3	4	4	3	4	3	3	4	4
AX-147217894	0	1	1	1	1	1	1	1	1	1	1	1	1	1	1	1	1	1	0	0	0	0	0	0	0	0	0	0	0	0	0	0
AX-147217896	0	0	0	0	0	0	0	0	0	0	0	0	0	0	0	0	0	0	3	3	3	3	3	3	3	3	3	3	3	3	3	3
AX-147217900	1	1	1	1	1	1	1	1	1	1	1	1	1	1	1	1	1	1	3	3	3	3	3	3	3	3	3	3	3	3	3	3
AX-147217902	1	1	0	0	1	1	1	1	1	1	0	0	1	1	1	0	0	0	1	1	1	0	0	1	1	1	1	0	0	1	1	1
AX-147217906
AX-147217909	3	3	3	3	3	3	3	3	3	3	3	3	3	3	3	3	3	3	1	1	1	1	1	1	1	1	1	1	1	1	1	1
AX-147217931
AX-147217934	0	0	0	0	0	0	0	0	0	0	0	0	0	0	0	0	0	0	2	2	2	2	2	2	2	2	2	2	2	2	2	2
AX-147217949	3	3	2	2	2	2	2	2	2	2	2	2	3	2	3	2	2	2	1	1	1	1	1	1	1	1	1	1	1	1	1	1
AX-147217954	1	1	0	0	1	1	1	0	0	0	0	0	1	0	1	0	0	0	1	1	0	0	0	0	0	0	0	0	1	0	1	1
AX-147217955	0	0	0	0	0	0	0	0	0	0	0	0	0	0	0	0	0	0	2	2	2	2	2	2	2	2	2	2	2	2	2	2
AX-147217962	0	0	0	0	0	0	0	0	0	0	0	0	0	0	0	0	0	0	2	2	2	2	2	2	2	2	2	2	2	2	2	2
AX-147217967	3	3	2	2	3	3	3	3	2	3	2	2	3	2	3	3	2	2	3	2	3	2	2	2	3	2	2	3	4	3	3	2
AX-147217976	1	1	1	1	1	1	1	1	1	1	1	1	1	1	1	1	1	1	3	3	3	3	3	3	3	3	3	3	3	3	3	3
AX-147217982	3	3	3	3	3	3	3	3	3	3	3	3	3	3	3	3	3	3	0	0	0	0	0	0	0	0	0	0	0	0	0	0
AX-147217986	1	1	1	1	1	2	1	1	1	1	1	1	1	1	1	1	1	1	2	2	1	1	1	2	1	2	1	1	1	1	1	1
AX-147217987	4	3	3	3	3	3	3	3	3	3	3	3	4	4	3	3	4	3	4	4	4	4	4	4	4	4	4	4	4	4	4	4
AX-147217992	0	0	0	0	0	0	0	0	0	0	0	0	0	0	0	0	0	0	3	3	3	3	3	3	3	3	3	3	3	3	3	3
AX-147217997	3	3	3	3	3	3	3	3	3	3	3	3	3	3	3	3	3	3	1	1	1	1	1	1	1	1	1	1	1	1	1	1
AX-147218000	4	3	3	3	3	3	4	3	3	3	3	3	3	3	3	3	3	3	3	3	4	3	3	3	4	3	3	3	3	4	3	3
AX-147218003	1	1	1	1	1	1	1	1	1	1	1	1	1	1	1	1	1	1	3	3	3	3	3	3	3	3	3	3	3	3	3	3
AX-147218006	4	4	4	4	4	4	4	4	4	4	4	4	4	4	4	4	4	4	3	3	3	3	3	3	3	3	3	3	3	3	3	4
AX-147218007	0	0	0	0	0	0	0	0	0	0	0	0	0	0	0	0	0	0	1	1	1	2	1	1	1	1	1	1	1	1	1	2
AX-147218009	3	3	3	3	3	3	3	3	3	3	3	3	3	3	3	3	3	3	2	2	1	1	1	1	1	1	1	1	1	1	1	2
AX-147218011	2	2	2	2	2	2	2	2	2	2	2	2	2	2	2	2	2	2	0	0	0	0	0	0	0	0	0	0	0	0	0	0
AX-147218013	0	0	0	0	0	0	0	0	0	0	0	0	0	0	0	0	0	0	3	3	2	2	2	2	3	2	3	2	3	3	2	2
AX-147218021	3	2	2	3	2	2	2	2	3	3	2	3	2	2	2	2	2	2	3	3	2	3	3	3	3	3	2	3	3	3	3	3
AX-147218023	0	0	0	0	0	0	0	0	0	0	0	0	0	0	0	0	0	0	4	2	2	2	2	2	2	2	2	2	2	2	2	2
AX-147218024
AX-147218025	3	3	3	3	3	3	3	3	3	3	3	3	3	3	3	3	3	3	1	1	1	1	1	1	1	1	1	1	1	1	1	1
AX-147218027	0	0	0	0	0	0	0	0	0	0	0	0	0	0	0	0	0	0	3	3	3	3	3	3	3	3	3	3	3	3	3	3
AX-147218033	1	1	1	1	1	1	1	1	1	1	1	1	1	1	1	1	1	1	3	3	3	3	3	3	3	3	3	3	3	3	3	3
AX-147218035	0	0	0	0	0	0	0	0	0	0	0	0	0	0	0	0	0	0	2	2	2	2	2	2	2	2	2	2	2	2	2	2
AX-147218037	0	0	0	0	0	0	0	0	0	0	0	0	0	0	0	0	0	0	2	2	2	2	2	2	2	1	2	2	2	2	2	2
AX-147218038
AX-147218042	0	0	0	0	0	0	0	0	0	0	0	0	0	0	0	0	0	0	3	3	3	3	3	3	3	3	3	3	3	3	3	3
AX-147218043	2	2	2	2	2	2	2	2	2	2	2	2	2	2	2	2	2	2	0	0	0	0	0	0	0	0	0	0	0	0	0	0
AX-147218045	2	2	2	2	2	2	2	2	2	2	2	2	2	2	2	2	2	2	0	0	0	0	0	0	0	0	0	0	0	0	0	0
AX-147218048	3	3	3	3	3	3	3	3	4	4	2	3	3	3	3	3	3	3	3	4	3	2	3	3	3	3	3	3	4	3	4	3
AX-147218050	0	0	0	0	0	0	0	0	0	0	0	0	0	0	0	0	0	0	3	3	3	3	3	3	3	3	3	3	3	3	3	3
AX-147218059	1	1	1	1	1	1	1	1	1	1	1	1	1	1	1	1	1	1	0	0	0	0	0	0	0	0	0	0	0	0	0	0
AX-147218061	3	2	2	2	2	3	2	3	2	3	2	2	2	2	2	2	2	2	1	1	1	1	1	1	1	1	1	1	1	1	1	1
AX-147218065	0	0	0	0	0	0	0	0	0	0	0	0	0	0	0	0	0	0	3	3	3	3	3	3	3	3	3	3	3	3	3	3
AX-147218066	4	4	4	4	4	4	4	4	4	4	4	4	4	4	4	4	4	4	1	1	1	1	1	1	1	1	1	1	1	1	1	1
AX-147218069	3	3	3	3	3	3	3	3	3	3	3	3	3	3	3	3	3	3	1	1	1	1	1	1	1	1	1	1	1	1	1	1
AX-147218072	0	0	0	0	0	0	0	0	0	0	0	0	0	0	0	0	0	0	2	2	2	1	2	2	2	2	2	2	2	2	2	2
AX-147218077	3	2	3	3	2	2	2	3	3	3	3	3	3	3	3	2	3	2	3	2	3	3	3	2	3	3	3	3	2	2	3	3
AX-147218083	2	2	2	2	2	2	2	2	2	2	2	2	2	2	2	2	2	2	0	0	0	0	0	0	0	0	0	0	0	0	0	0
AX-147218089
AX-147218094	0	0	0	0	0	0	0	0	0	0	0	0	0	0	0	0	0	0	3	3	3	3	3	3	3	3	3	3	3	3	3	3
AX-147218101	2	2	2	2	2	2	2	2	2	2	2	2	2	2	2	2	2	2	0	0	0	0	0	0	0	0	0	0	0	0	0	0
AX-147218106	4	4	4	4	4	4	4	4	4	4	4	4	4	4	4	4	4	4	1	1	1	1	1	1	1	1	1	1	1	1	1	1
AX-147218108	2	2	2	2	2	2	2	2	2	2	2	2	2	2	2	2	2	2	0	0	0	0	0	0	0	0	0	0	0	0	0	0
AX-147218109	2	2	3	3	2	3	3	1	2	2	3	2	2	2	2	3	3	2	3	3	3	3	3	3	3	3	3	3	3	3	3	3
AX-147218110	1	1	1	1	1	1	1	1	1	1	1	1	1	1	1	1	1	1	3	3	3	3	3	3	3	3	3	3	3	3	3	3
AX-147218111	0	0	0	0	0	0	0	0	0	0	0	0	0	0	0	0	0	0	2	2	2	2	2	2	2	2	2	2	2	2	2	2
AX-147218116	0	0	0	0	0	0	0	0	0	0	0	0	0	0	0	0	0	0	0	0	0	0	1	0	0	0	0	0	0	0	0	0
AX-147218118
AX-147218132
AX-147218144	3	3	3	3	3	3	3	3	3	3	3	3	3	3	3	3	3	3	1	1	1	1	1	1	1	1	1	1	1	1	1	1
AX-147218152
AX-147218153	0	0	0	1	1	1	1	1	1	1	1	1	1	1	1	0	1	0	1	1	1	1	1	1	0	1	1	0	1	1	1	1
AX-147218159	3	3	2	1	2	2	2	3	2	3	2	2	2	2	2	2	2	2	2	2	2	2	2	2	3	2	3	2	2	3	3	2
AX-147218171	2	2	2	2	2	2	2	2	2	2	2	2	2	2	2	2	2	2	0	0	0	0	0	0	0	0	0	0	0	0	0	0
AX-147218175	1	1	1	1	1	1	1	1	1	1	1	1	1	1	1	1	1	1	0	0	0	0	0	0	0	0	0	0	0	0	0	0
AX-147218177	1	1	1	1	1	1	1	1	1	1	1	1	1	1	1	1	1	1	0	0	0	0	0	0	0	0	0	0	0	0	0	0
AX-147218184	1	1	1	1	1	1	1	1	1	1	1	1	1	1	1	1	1	1	3	3	3	3	3	3	3	3	3	3	3	3	3	3
AX-147218187	4	4	4	4	4	4	4	4	4	4	4	4	4	4	4	4	4	4	1	1	1	1	1	1	1	1	1	1	2	1	1	1
AX-147218188	4	4	4	4	4	4	4	4	4	4	4	4	4	4	4	4	4	4	4	4	4	4	4	4	4	4	4	4	4	4	4	4
AX-147218189	0	0	0	0	0	0	0	0	0	0	0	0	0	0	0	0	0	0	2	1	1	0	1	2	1	1	1	1	1	1	1	1
AX-147218190	0	0	0	0	0	0	0	0	0	0	0	0	0	0	0	0	0	0	3	3	3	3	3	3	3	3	3	3	3	3	3	3
AX-147218191	0	0	0	0	0	0	0	0	0	0	0	0	0	0	0	0	0	0	3	3	3	3	3	3	3	3	3	3	3	3	3	3
AX-147218192
AX-147218214	2	2	2	2	2	2	2	2	1	1	1	1	2	1	2	2	1	1	2	2	1	1	1	1	1	1	1	1	2	2	1	1
AX-147218217	0	0	0	0	0	0	0	0	0	0	0	0	0	0	0	0	0	0	3	3	3	3	3	3	3	3	3	3	3	3	3	3
AX-147218225	4	3	2	3	3	4	4	4	3	4	4	4	4	3	3	4	3	2	4	4	4	4	4	4	4	4	4	4	4	4	4	4
AX-147218226	0	0	0	0	0	0	0	0	0	0	0	0	0	0	0	0	0	0	2	2	2	2	2	2	2	2	2	2	2	2	2	2
AX-147218228	2	2	2	2	2	2	2	2	2	2	2	2	2	2	2	2	2	2	0	0	0	0	0	0	0	0	0	0	0	0	0	0
AX-147218232	0	0	0	0	0	0	0	0	0	0	0	0	0	0	0	0	0	0	2	2	3	2	2	2	2	2		2	2	2		2
AX-147218243
AX-147218246	0	0	0	0	0	0	0	0	0	0	0	0	0	0	0	0	0	0	3	3	3	3	3	3	3	3	3	3	3	3	3	3
AX-147218248	3	3	2	2	3	3	3	3	2	3	2	2	3	2	3	2	2	2	0	0	0	0	0	0	0	0	0	0	0	0	0	0
AX-147218253	4	4	4	4	4	4	4	4	4	4	4	4	4	4	4	4	4	4	4	4	4	4	4	4	4	4	4	4	4	4	4	4
AX-147218261	3	3	3	3	3	4	4	3	3	3	3	3	3	3	3	3	3	3	4	4	4	3	3	3	4	3	4	3	4	4	4	3
AX-147218265
AX-147218267	3	3	2	2	3	3	3	3	2	3	2	2	3	2	3	2	2	2	3	3	3	2	2	2	3	2	3	2	3	3	3	2
AX-147218270
AX-147218274	2	2	2	2	2	2	2	2	2	2	2	2	2	2	2	2	2	2	2	2	2	2	2	2	2	2	2	2	2	2	2	2
AX-147218280	2	2	2	2	2	2	2	2	2	2	2	2	2	2	2	2	2	2	0	0	0	0	0	0	0	0	0	0	0	0	0	0
AX-147218282	2	2	2	2	2	2	2	2	2	2	2	2	2	2	2	2	2	2	0	0	0	0	0	0	0	0	0	0	0	0	0	0
AX-147218284	0	0	0	0	0	0	0	0	0	0	0	0	0	0	0	0	0	0	1	1	1	1	1	1	1	1	1	1	1	1	1	1
AX-147218285	2	2	2	2	2	2	2	2	2	2	2	2	2	2	2	2	2	2	0	0	0	0	0	0	0	0	0	0	0	0	0	0
AX-147218287	0	0	0	0	0	0	0	0	0	0	0	0	0	0	0	0	0	0	3	3	3	3	3	3	3	3	3	3	3	3	3	3
AX-147218301
AX-147218304	0	0	0	1	0	0	0	0	0	0	0	0	0	0	0	0	0	0	0	0	0	0	0	0	0	0	0	0	0	0	0	0
AX-147218312	3	3	3	3	3	3	3	3	3	3	3	3	3	3	3	3	3	3	1	1	1	1	1	1	1	1	1	1	1	1	1	1
AX-147218313	0	0	0	0	0	0	0	0	0	0	0	0	0	0	0	0	0	0	2	2	2	2	2	2	2	2	2	2	2	2	2	2
AX-147218322	1	1	1	1	1	1	1	1	1	1	1	1	1	1	1	1	1	1	3	3	3	3	3	3	3	3	3	3	3	3	3	3
AX-147218328	1	1	1	2	1	1	0	1	1	1	1	1	1	1	1	1	1	1	0	0	0	0	0	0	0	0	0	0	0	0	0	0
AX-147218329	4	4	4	4	4	4	4	4	4	4	4	4	4	4	4	4	4	4	2	2	2	2	2	2	2	2	2	2	2	2	2	2
AX-147218333	4	4	4	4	4	4	4	4	4	4	4	4	4	4	4	4	4	4	2	2	2	2	2	2	2	2	2	2	2	2	2	2
AX-147218334	3	3	3	3	3	3	3	3	3	3	3	3	3	3	3	3	3	3	1	1	1	1	1	1	1	1	1	1	1	1	1	1
AX-147218337	3	3	3	3	3	3	3	3	3	3	3	3	3	3	3	3	3	3	1	1	1	1	1	1	1	1	1	1	1	1	1	1
AX-147218341	0	0	0	0	0	0	0	0	0	0	0	0	0	0	0	0	0	0	2	2	2	2	2	2	2	2	2	2	2	2	2	2
AX-147218345	0	0	0	0	0	0	0	0	0	0	0	0	0	0	0	0	0	0	2	2	3	3	3	3	3	3	3	3	2	2	3	3
AX-147218346	3	3	2	2	2	3	3	2	2	3	2	2	2	2	3	2	2	2	2	3	3	2	2	3	3	3	3	2	3	3	3	2
AX-147218348	2	2	2	2	2	2	2	2	2	2	2	2	2	2	2	2	2	2	0	0	0	0	0	0	0	0	0	0	0	0	0	0
AX-147218352	2	2	2	2	2	2	2	2	2	2	2	2	2	2	2	2	2	2	0	0	0	0	0	0	0	0	0	0	0	0	0	0
AX-147218359	3	3	3	3	3	3	3	3	3	3	3	3	3	3	3	3	3	3	1	1	1	1	1	1	1	1	1	1	1	1	1	1
AX-147218361	1	1	1	1	1	1	1	1	1	1	1	1	1	1	1	1	1	1	3	3	3	3	3	3	3	3	3	3	3	3	3	3
AX-147218364	1	1	1	1	1	1	1	1	1	1	1	1	1	1	1	1	1	1	3	3	3	3	3	3	3	3	3	3	3	3	3	3
AX-147218365	1	1	1	1	2	1	1	1	1	1	1	0	1	1	1	1	1	1	1	1	1	1	1	1	1	1	1	1	1	1	1	1
AX-147218368	3	3	3	3	3	3	3	3	3	3	3	3	3	3	3	3	3	3	1	1	1	1	1	1	1	1	1	1	1	1	1	1
AX-147218371	1	1	1	1	1	1	1	1	1	1	1	1	1	1	1	1	1	1	3	3	3	3	3	3	3	3	3	3	3	3	3	3
AX-147218373	2	2	3	3	2	2	2	2	3	2	3	3	2	3	2	3	3	3	0	0	0	0	0	0	0	0	0	0	0	0	0	0
AX-147218374	0	0	0	0	0	0	0	0	0	0	0	0	0	0	0	0	0	0	2	3	3	3	3	3	3	3	3	3	3	3	3	3
AX-147218375	1	1	1	1	1	1	1	1	1	1	1	1	1	1	1	1	1	1	0	0	0	0	0	0	0	0	0	0	0	0	0	0
AX-147218380	0	0	0	0	0	0	0	0	0	0	0	0	0	0	0	0	0	0	1	0	0	0	0	0	0	0	1	0	0	0	0	0
AX-147218381	0	0	0	0	0	0	0	0	0	0	0	0	0	0	0	0	0	0	1	1	1	1	1	1	1	1	1	1	1	1	1	1
AX-147218388	1	1	1	1	1	1	1	1	1	1	1	1	1	1	1	1	1	1	3	3	3	3	3	3	3	3	3	3	3	3	3	3
AX-147218390	3	3	3	3	3	3	3	3	3	3	3	3	3	3	3	3	3	3	1	1	1	1	1	1	1	1	1	1	1	1	1	1
AX-147218392	2	2	2	2	2	2	2	2	2	2	2	2	2	2	2	2	2	2	0	0	0	0	0	0	0	0	0	0	0	0	0	0
AX-147218394	0	0	0	0	0	0	0	0	0	0	0	0	0	0	0	0	0	0	2	2	2	2	2	2	2	2	2	2	2	2	2	2
AX-147218398	1	1	1	1	1	1	1	1	1	1	1	1	1	1	1	1	1	1	3	3	3	3	3	3	3	3	3	3	3	3	3	3
AX-147218400	0	0	0	0	0	0	0	0	0	0	0	0	0	0	0	0	0	0	2	2	2	3	3	3	2	3	2	3	2	2	2	3
AX-147218403	4	4	4	4	4	4	4	4	4	4	4	4	4	4	4	4	4	4	1	1	1	1	1	1	1	1	1	1	1	1	1	1
AX-147218407	3	3	3	3	3	3	3	3	3	3	3	3	3	3	3	3	3	3	1	1	1	0	0	0	0	1	0	0	1	1	0	0
AX-147218409	1	1	0	1	1	2	1	0	1	0	1	1	0	0	0	1	0	0	1	1	1	0	0	0	1	1	1	0	1	1	1	1
AX-147218410	4	4	4	4	4	4	4	4	4	4	4	4	4	4	4	4	4	4	0	0	0	0	0	0	0	0	0	0	0	0	0	0
AX-147218411	1	1	1	1	1	1	1	1	1	1	1	1	1	1	1	1	1	1	3	3	3	3	3	3	3	3	3	3	3	3	3	3
AX-147218412	3	3	3	3	3	3	3	3	3	3	3	3	3	3	3	3	3	3	1	1	1	1	1	1	1	1	1	1	1	1	1	1
AX-147218414	2	2	2	2	2	2	2	2	2	2	2	2	2	2	2	2	2	2	0	0	0	0	0	0	0	0	0	0	0	0	0	0
AX-147218418	4	4	4	4	4	4	4	4	4	4	4	4	4	4	4	4	4	4	1	0	0	1	0	0	0	0	0	0	0	0	0	0
AX-147218421	3	3	3	3	3	3	3	3	3	3	3	3	3	3	3	3	3	3	1	1	1	1	1	1	1	1	1	1	1	1	1	1
AX-147218424
AX-147218426	2	3	3	3	3	2	3	3	3	3	3	3	3	3	3	3	2	2	3	3	3	3	3	3	3	3	3	3	3	3	3	3
AX-147218434
AX-147218435	4	4	4	3	4	3	4	4	4	4	4	4	4	4	4	4	4	4	2	2	2	3	3	3	2	3	2	3	3	2	2	3
AX-147218439	3	2	2	2	2	3	2	3	2	2	2	2	2	2	3	2	2	2	3	3	2	2	2	2	2	2	2	2	3	3	2	2
AX-147218441	3	3	3	3	3	3	3	3	3	3	3	3	3	3	3	3	3	3	1	1	1	0	0	0	1	1	1	0	1	1	1	0
AX-147218442	1	1	1	1	1	1	1	1	1	1	1	1	1	1	1	1	1	1	1	1	0	1	1	1	0	0	0	0	1	1	0	0
AX-147218445	1	1	1	1	1	1	1	1	1	1	1	1	1	1	1	1	1	1	3	3	3	3	3	3	3	3	3	3	3	3	3	3
AX-147218446
AX-147218447	3	3	3	3	3	3	3	3	3	3	3	3	3	3	3	3	3	3	1	1	1	1	1	1	1	1	1	1	1	1	1	1
AX-147218449
AX-147218451	2	3	2	3		3	3	3	3	3	3	3	3	3	3	2	3	3	4	4	3	3	3	3	3	3	3	3	4	4	3	3
AX-147218458	3	3	3	3	3	3	3	3	3	3	3	3	3	3	3	3	3	3	1	1	1	1	1	1	1	1	1	1	1	1	1	1
AX-147218460
AX-147218468	0	0	0	0	0	0	0	0	0	0	0	0	0	0	0	0	0	0	2	2	2	2	2	2	2	2	2	2	2	2	2	2
AX-147218469
AX-147218483
AX-147218486
AX-147218488	1	1	1	1	1	1	1	1	1	1	1	1	1	1	1	1	1	1	3	3	3	3	3	3	3	3	3	3	3	3	3	3
AX-147218489	1	1	1	1	1	1	1	1	1	1	1	1	1	1	1	1	1	1	3	3	3	3	3	3	3	3	3	3	3	3	3	3
AX-147218491	4	4	4	4	4	4	4	4	4	4	4	4	4	4	4	4	4	4	2	2	2	2	2	2	2	2	2	2	2	2	2	2
AX-147218493	3	3	3	3	3	3	3	3	3	3	3	3	3	3	3	3	3	3	1	1	1	1	1	1	1	1	1	1	1	1	1	1
AX-147218496
AX-147218497	3	2	3	3	2	2	3	2	3	3	3	3	2	3	2	3	3	3	2	1	1	2	1	2	1	2	1	2	2	1	1	2
AX-147218498	3	3	3	3	3	3	3	3	3	3	3	3	3	3	3	2	3	3	1	1	1	2	1	1	1	1	1	1	1	1	1	1
AX-147218502	0	0	0	0	0	0	0	0	0	0	0	0	0	0	0	0	0	0	2	2	2	2	2	2	2	2	2	2	2	2	2	2
AX-147218504	4	4	4	4	4	4	4	4	4	4	4	4	4	4	4	4	4	4	3	3	4	3	3	3	3	3	3	3	3	3	3	3
AX-147218506
AX-147218510	3	3	3	3	3	3	3	3	3	3	3	3	3	3	3	3	3	3	1	1	1	1	1	1	1	1	1	1	1	1	1	1
AX-147218511	1	1	1	1	1	1	1	1	1	1	1	1	1	1	1	1	1	1	3	3	3	3	3	3	3	3	3	3	3	3	3	3
AX-147218522	3	3	3	3	3	3	3	3	3	3	3	3	3	3	3	3	3	3	1	1	1	1	1	1	1	1	1	1	1	1	1	1
AX-147218531	4	4	3	3	4	4	4	4	3	4	3	3	3	3	4	3	3	3	4	4	4	3	3	3	4	3	4	3	4	4	4	3
AX-147218536	3	3	3	3	3	3	3	3	3	3	3	3	3	3	3	3	3	3	1	1	1	1	1	1	1	1	1	1	1	1	1	1
AX-147218544	0	0	0	0	0	0	0	0	0	0	0	0	0	0	0	0	0	0	2	2	2	2	2	2	2	2	2	2	2	2	2	2
AX-147218547	3	3	3	4	2	2	2	3	3	3	4	4	3	3	3	3	3	3	2	3	3	4	4	3	4	4	4	3	3	3	3	3
AX-147218555
AX-147218564	2	2	2	2	2	2	2	3	2	2	2	2	2	2	3	2	2	2	2	2	3	3	2	2	3	3	3	3	2	2	3	2
AX-147218573	4	4	4	4	4	4	4	4	4	4	4	4	4	4	4	4	4	4	3	3	4	4	4	4	4	4	4	4	4	4	4	4
AX-147218586
AX-147218587	0	0	0	0	0	0	0	0	0	0	0	0	0	0	0	0	0	0	2	2	2	2	2	2	2	2	2	2	2	2	2	2
AX-147218588	1	2	1	0	2	2	2	1	1	1	0	1	1	1	2	1	1	1	1	2	1	0	1	0	1	1	1	1	2	1	1	1
AX-147218589	2	2	2	2	2	2	2	2	2	2	2	2	2	2	2	2	2	2	1	1	1	1	1	1	1	1	1	1	1	1	1	1
AX-147218595	1	1	1	1	1	1	1	1	1	1	1	1	1	1	1	1	1	1	0	0	0	0	0	0	0	0	0	0	0	0	0	0
AX-147218599	2	2	2	2	2	2	2	2	2	2	2	2	2	2	2	2	2	2	0	0	0	0	0	0	0	0	0	0	0	0	0	0
AX-147218614	3	3	3	3	3	3	3	3	3	3	3	3	3	3	3	3	3	3	1	1	1	1	2	1	2	1	1	2	1	1	1	2
AX-147218617	2		3	3		3		3	3		3	3	3	3	3	3	3	3	4	3	3	3	3	3	3	3	3	3	3	3	3	3
AX-147218619	2	2	2	2	2	2	2	2	2	2	2	2	2	2	2	2	2	2	0	0	0	0	0	0	0	0	0	0	0	0	0	0
AX-147218623	1	1	1	1	1	1	1	1	1	1	1	1	1	1	1	1	1	2	0	0	0	0	0	0	0	0	0	0	0	0	0	0
AX-147218625	2	2	3	3	2	2	3	2	4	2	2	3	2	4	2	2	2		3	1	3	2	2	3	3	3	3	3	4	3	4	3
AX-147218627
AX-147218643	2	1		3	2	2	2	1			3		1	3	1		3	3	2	2	1	2		2		3			2	2	1	2
AX-147218657
AX-147218661	3	3	3	3	3	3	3	3	3	3	3	4	3	3	3	3	4	3	4	4	4	4	4	4	4	4	4	4	4	4	4	4
AX-147218663	2	2	2	2	2	2	2	2	2	2	2	2	2	2	2	2	2	2	2	2	2	2	2	2	3	2	2	3	2	3	2	2
AX-147218673	4	4	4	4	4	4	4	4	4	4	4	4	4	4	4	4	4	4	1	2	2	2	2	2	2	2	2	2	2	2	2	2
AX-147218674	3	3	3	3	3	3	3	3	3	3	3	3	3	3	3	3	3	3	4	3	3	3	3	3	4	3	3	3	3	3	4	3
AX-147218678	4	4	4	4	4	4	4	4	4	4	4	4	4	4	4	4	4	4	3	3	4	3	3	3	3	3	3	3	3	3	3	3
AX-147218686	3	3	3	3	3	3	3	3	3	3	3	3	3	3	3		3	3	4	3	3	3	3	3	3	3	3	3	4	4		3
AX-147218688	4	4	4	4	4	4	4	4	4	4	4	4	4	4	4	4	4	4	2	2		2	2	2	3	2	3	2	3	3	2	2
AX-147218695	2	2	2	2	2	2	2	2	2	2	2	2	2	2	2	2	2	2	0	0	0	0	0	0	0	0	0	0	0	0	0	0
AX-147218696	3	2	2	2	2	2	2	2	2	2	2	2	2	2	2	2	2	2	3	2	3	2	2	2	3	3	3	2	2	3	2	2
AX-147218698	2	2	2	2	2	3	2	2	2	2	2	2	2	2	2	2	2	2	2	3	2	3	3	2	3	3	3	3	3	3	3	2
AX-147218702	2	2	3	3	2	3	3	2	3	2	3	3	1	3	2	3	3	3	3	2	2	3	3	3	2		2	3	2	3	1	3
[truncated: 45,840 more rows]

## Sheet: Table S5
Table S5. Raw genotyping calls in DNA mixtures and tetraploid IpaDur1 lineages.
Affymetrix Run	AF10	AF10	AF10	AF10	AF10	AF10	AF10	AF10	AF10	AF14	AF20	AF14	AF14	AF20	AF14	AF20	AF14	AF20	AF10	AF14	AF20	AF14	AF20	AF10	AF14	AF20	AF14	AF14	AF20	AF20	AF14	AF20	AF20	AF20	AF20	AF20	AF14	AF14	AF20	AF10	AF14	AF20	AF10	AF14	AF14	AF10	AF14	AF20	AF10
Marker Name	11_DNA_Mix_Rep_1	11_DNA_Mix_Rep_2	11_DNA_Mix_Rep_3	13_DNA_Mix_Rep_1	13_DNA_Mix_Rep_2	13_DNA_Mix_Rep_3	31_DNA_Mix_Rep_1	31_DNA_Mix_Rep_2	31_DNA_Mix_Rep_3	ID1.1.1.1.3	ID1.1.1.1.3.32.8	ID1.1.15.1.1	ID1.1.15.2.1	ID1.1.15.2.1.6.1	ID1.1.4.2.13	ID1.1.4.2.13.3.1	ID1.1.4.3.6	ID1.1.4.3.6.25.3	ID1.10.1.1	ID1.10.1.2.1	ID1.10.1.2.1.4.3	ID1.10.13.5.4	ID1.10.13.5.4.15.5	ID1.10.13.8	ID1.10.13.8.1	ID1.10.13.8.1.3.1	ID1.10.5.2.9	ID1.10.5.3.1	ID1.10.5.3.1.26.5	ID1.10.7.2.2	ID1.10.7.2.4	ID1.10.7.2.4.16	ID1.10.7.2.4.3.2	ID1.10.7.2.4.3.4	ID1.10.7.2.4.3.5	ID1.10.7.2.7	ID1.10.7.7.2	ID1.13.3.1.5	ID1.13.3.1.5.1.2	ID1.13.4.2	ID1.13.4.2.2	ID1.13.4.2.2.1.1	ID1.14.2.2	ID1.14.2.2.4	ID1.14.2.3.15	ID1.17.1.1	ID1.17.1.2.12	ID1.17.1.2.12.23.1	ID1.17.3.1
AX-105066559	1	1	1	1	1	1	1	1	1	1	1	1	1	1	1	1	1	1	1	1	1	1	1	2	1	1	1	1	1	1	1	1	1	1	1	1	1	1	1	1	1	1	2	1	1	1	1	1	1
AX-121645995	1	1	1	1	1	1	1	1	1	0	1	0	0	1	0	1	0	1	1	0	1	1	1	1	0	1	0	0	1	1	0	1	1	1	1	1	0	0	1	1	0	1	1	0	0	1	0	1	1
AX-147207636
AX-147207638	3	2	3	1	2	2	2	3	3	3	3	3	3	3	3	3	3	3	2	3	3	3	3	2	3	3	3	3	3	2	3	3	2	2	3	3	3	3	3	2	3	3	3	3	3	2	3	2	3
AX-147207641	1	1	1	0	0	0	1	1	1	1	1	1	1	1	1	1	1	1	1	1	1	1	1	1	1	1	1	1	1	1	1	1	1	1	1	1	1	1	1	1	1	1	1	1	1	1	1	1	1
AX-147207653	4	4	3	4	4	3		4	3	2	3		3	4	2	4	2	4	4	2	4	4	4	3	2	4	2	3	4	4	2	3	4	4	4	4	2	3	4		3	4	3	2	2	3	3	4	4
AX-147207654	1	1	1	0	0	0	2	2	3	1	1	1	1	1	1	1	1	1	2	1	1	1	1	3	1	1	1	1	1	1	1	1	1	1	1	1	1	1	1	2	1	1	2	1	1	2	1	1	2
AX-147207663	1	1	0	1	2	2	0	0	0	0	0	0	0	0	0	0	0	0	0	0	0	0	0	0	0	0	0	0	0	0	0	0	0	0	0	0	0	0	0	1	0	0	0	0	0	0	0	0	0
AX-147207665	1	1	1	1	0	1	1	1	2	0	0	0	0	0	0	0	0	0	1	0	0	0	0	1	0	0	1	0	0	0	0	0	0	0	0	0	0	0	0	2	0	0	1	0	0	2	0	0	2
AX-147207679	2	2	2	3	3	3	2	2	2	4	4	4	4	3	4	3	4	3	2	4	3	4	3	3	4	3	4	4	3	4	4	3	3	3	3	4	4	4	3	2	4	3	3	4	4	2	4	4	3
AX-147207689	4	4	4	3	3	4	4	4	4	4	4	4	4	4	4	4	4	4	4	4	4	4	4	4	4	4	4	4	4	4	4	4	4	4	4	4	4	4	4	4	4	4	4	4	4	4	4	4	4
AX-147207696	3	3	3	3	3	3	3	3	3	4	4	4	4	4	4	4	4	4	3	4	4	4	4	3	4	4	4	4	4	4	4	4	4	4	4	4	4	4	4	3	4	4	4	4	4	3	4	4	3
AX-147207712	2	2	1	1	1	1	2	2	2	2	2	2	2	2	2	2	2	2	2	2	2	2	2	2	2	2	2	2	2	2	2	2	2	2	2	2	2	2	2	2	2	2	2	2	2	2	2	2	2
AX-147207718
AX-147207736	3	3	4	4	4	4	2	2	2	3	3	3	3	3	3	3	3	3	3	3	3	3	3	3	3	3	3	3	3	3	3	3	3	3	3	3	3	3	3	3	3	3	3	3	3	3	3	3	3
AX-147207737	1	1	1	2	2	1	0	0	0	0	0	0	0	0	0	0	0	0	0	0	0	0	0	0	0	0	0	0	0	0	0	0	0	0	0	0	0	0	0	0	0	0	0	0	0	0	0	0	0
AX-147207739
AX-147207740	2	2	2	4	4	4	0	0	0	2	1	2	3	1	3	0	2	1	2	3	1	2	1	2	2	2	3		1	1	2	1	1	1	2	1	2	2	1	2	2	1	2	3	2	1	1	1	2
AX-147207741
AX-147207744	4	3	3	3	3	3	3	3	3	3	4	4	3	4	3	4	4	4	2	3	3	4	4	2	4	4	4	4	4	4	4	4	4	4	4	4	4	4	4	2	3	4	3	4	4	3	4	4	3
AX-147207745	3	3	3	4		4	1		1	1			2		2	2	1	2	4		1		3	3	1	2		1	2		0	2	2		1		2		2	4		1	3		1	3	1
AX-147207749	3	3	3	3	3	3	3	3	3	4	3	4	4	3	4	3	4	3	3	4	3	4	3	3	4	3	4	4	3	3	4	3	3	4	3	3	4	4	4	3	4	4	3	4	4	3	4	3	3
AX-147207750	3	3	3	3	3	3	3	3	3	4	4	4	4	4	4	4	4	4	3	4	4	4	4	3	4	4	4	4	4	4	4	4	4	4	4	4	4	4	4	3	4	4	3	4	4	3	4	4	3
AX-147207751
AX-147207752	2	2	2	2	2	2	1	2	1	2	2	2	2	2	2	2	2	2	2	2	2	2	2	2	2	2	2	2	2	2	2	2	2	2	2	2	2	2	2	2	2	2	2	2	2	2	2	2	2
AX-147207754	4	4	3	3	3	4	3	3	4	3	3	3	3	3	3	4	3	3	3	3	3	3	4	3	3	3	3	3	3	3	4	2	3	4	3	3	4	3	4	3	3	3	3	3	3	2	3	3	4
AX-147207766	3	3	3	3	3	2	4	3	4	4	3	4	4	3	4	2	4	2	3	4	3	4	3		3	3	3	4	3	3	4	2	3	2	2	3	4	3	2	4	4	3	3	4	4	4	4	3	3
AX-147207768	1	1	1	1	1	1	1	1	1	1	1	1	1	1	1	1	1	1	1	1	1	1	1	1	1	1	1	1	1	1	1	1	1	1	1	1	1	1	1	1	1	1	1	1	1	1	1	1	1
AX-147207779	1	1	1	1	1	2	1	1	2	0	0	0	0	0	0	0	0	0	1	0	0	0	0	1	0	0	0	0	1	0	0	1	0	0	0	0	0	0	0	2	0	0	1	0	0	1	0	0	1
AX-147207782
AX-147207783	1	1	1	0	0	0	2	2	2	1	1	1	1	1	1	1	1	1	1	1	1	1	1	1	1	1	1	1	1	1	1	1	1	1	1	1	1	1	1	1	1	1	1	1	1	1	1	1	1
AX-147207784	3	3	3	3	3	3	2	2	3	3	3	3	3	3	3	3	3	3	2	3	3	3	3	2	3	3	3	3	3	3	3	3	3	3	3	3	3	3	3	3	3	3	3	3	3	3	3	3	3
AX-147207792
AX-147207796	3	2	3	3	3	3	4	3	3	3	4	3	4	4	4	4	4	3	2	3	4	4	4	3	4	4	4	4	4	4	4	4	4	4	4	4	4	3	3	2	3	4	3	3	4	3	3	4	2
AX-147207802
AX-147207804	2	2	2	3	3	3	1	1	1	2	2	2	2	2	2	2	2	2	2	2	2	2	2	2	2	2	2	2	2	2	2	2	2	2	2	2	2	2	2	2	2	2	2	2	2	2	2	2	2
AX-147207810
AX-147207811
AX-147207820	0	1	0	1	0	1	1	1	0	1	0	1	0	0	1	0	1	0	1	0	0	1	0	1	0	0	0	0	0	0	1	1	0	0	0	0	1	0	0	1	1	0	1	0	0	1	1	0	1
AX-147207822	2	2	1	3	3	3	1	1	1	1	1	1	1	1	1	1	1	1	1	1	1	1	1	1	1	1	1	1	1	1	1	1	1	1	1	1	1	1	1	2	1	1	1	1	1	1	1	1	1
AX-147207823	3	3	3	3	3	3	4	4	4	4	4	4	4	4	4	4	4	4	4	4	4	4	4	4	4	4	4	4	4	4	4	4	4	4	4	4	4	4	4	4	4	4	4	4	4	4	4	4	4
AX-147207826	1	1	1	0	0	0	2	2	2	2	2	2	2	2	2	2	2	2	2	2	2	2	2	2	2	2	2	2	2	2	2	2	2	2	2	2	2	2	2	2	2	2	2	2	2	2	2	2	2
AX-147207828	1	1	1	0	0	0	2	2	2	1	1	1	1	1	1	1	1	1	1	1	1	1	1	1	1	1	1	1	1	1	1	1	1	1	1	1	1	1	1	1	1	1	1	1	1	1	1	1	1
AX-147207833	3	3	4	2	3	4	4	3	3	3	4	3	4	4	4	3	4	4	3	3	4	3	3	2	4	4	4	4	4	3	3	4	3	3	3	4	3	3	3	3	4	3	4	4	3	4	3	4	3
AX-147207840	1	1	1	0	0	0	2	2	2	0	0	0	0	0	0	0	0	0	0	0	0	1	0	0	0	0	0	0	0	0	0	0	0	0	0	0	0	0	0	0	0	0	0	0	0	0	0	0	1
AX-147207845	0	0	0	0	0	0	1	1	1	0	0	0	0	0	0	0	0	0	0	0	0	0	0	0	0	0	0	0	0	0	0	0	0	0	0	0	0	0	0	0	0	0	0	0	0	0	0	0	0
AX-147207847
AX-147207852	1	1	1	2	2	2	0	0	0	0	0	0	0	0	0	0	0	0	0	0	0	0	0	0	0	0	0	0	0	0	0	0	0	0	0	0	0	0	0	0	0	0	0	0	0	0	0	0	0
AX-147207854	0	0	0	1	1	1	0	0	0	0	0	0	0	0	0	0	0	0	0	0	0	0	0	0	0	0	0	0	0	0	0	0	0	0	0	0	0	0	0	0	0	0	0	0	0	0	0	0	0
AX-147207855	0	0	0	1	1	1	0	0	0	0	0	0	0	0	0	0	0	0	0	0	0	0	0	0	0	0	0	0	0	0	0	0	0	0	0	0	0	0	0	0	0	0	0	0	0	0	0	0	0
AX-147207856	0	0	0	1	1	1	0	0	0	0	0	0	0	0	0	0	0	0	0	0	0	0	0	0	0	0	0	0	0	0	0	0	0	0	0	0	0	0	0	0	0	0	0	0	0	0	0	0	0
AX-147207857	0	0	0	0	0	0	0	0	0	0	0	0	0	0	0	0	0	0	1	0	0	0	0	0	0	0	0	0	0	0	0	0	0	0	0	0	0	0	0	1	0	0	0	0	0	0	0	0	0
AX-147207858	0	0	0	0	0	0	1	1	1	1	1	1	1	1	1	1	1	1	1	1	1	1	1	1	1	1	1	1	1	1	1	1	1	1	1	1	1	1	1	1	1	1	1	1	1	1	1	1	1
AX-147207859	4	4	3	3	3	3	4	3	3	4	4	4	4	4	4	4	4	4	3	4	4	4	4	2	4	4	4	4	4	4	4	4	4	4	4	4	4	4	4	2	4	4	3	4	4	3	4	4	3
AX-147207860	0	0	0	1	1	1	0	0	0	0	0	0	0	0	0	0	0	0	0	0	0	0	0	0	0	0	0	0	0	0	0	0	0	0	0	0	0	0	0	0	0	0	0	0	0	0	0	0	0
AX-147207862	0	0	0	1	1	1	0	0	0	0	0	0	0	0	0	0	0	0	0	0	0	0	0	0	0	0	0	0	0	0	0	0	0	0	0	0	0	0	0	0	0	0	0	0	0	0	0	0	0
AX-147207865
AX-147207867	0	0	0	0	0	0	0	0	0	0	0	0	0	0	0	0	0	0	0	0	0	0	0	0	0	0	0	0	0	0	0	0	0	0	0	0	0	0	0	0	0	0	0	0	0	1	0	0	0
AX-147207869	3	4	4	4	4	3	4	3	3	4	4	4	4	4	4	4	4	4	3	4	4	4	4	3	4	4	4	4	3	4	4	3	4	4	4	3	4	4	4	4	4	4	4	4	4	4	4	4	3
AX-147207874	1	1	1	0	0	0	2	1	2	1	1	1	1	1	1	1	1	1	1	1	1	1	1	1	1	1	1	1	1	1	1	1	1	1	1	1	1	1	1	1	1	1	1	1	1	1	1	1	1
AX-147207877	1	1	1	3	3	3	0	0	0	1	1	1	1	1	1	1	1	1	1	1	1	1	1	2	1	1	1	1	1	1	1	1	1	1	1	1	1	1	1	1	1	1	1	1	1	1	1	1	1
AX-147207895	1	1	1	0	0	0	3	3	3	0	1	0	0	1	0	1	0	1	2	0	1	0	0	2	0	1	0	0	1	0	0	2	1	1	0	0	0	0	1	2	0	0	2	0	0	2	0	1	2
AX-147207903
AX-147207912	2	2	2	2	2	2	1	1	1	2	2	2	2	2	2	2	2	2	2	2	2	2	2	2	2	2	2	2	2	2	2	2	2	2	2	2	2	2	2	2	2	2	2	2	2	2	2	2	2
AX-147207925
AX-147207931	4	3	3	3	4	3	3	3	3	4	4	4	4	3	3	3	3	3	3	3	4	3	4	3	4	4	3	4	4	4	3	3	3	3	3	3	3	3	3	2	3	4	3	3	3	3	3	4	3
AX-147207942
AX-147207949
AX-147207952	1	0	0	0	0	0	0	0	0	0	0	1	0	0	0	0	0	1	1	1	0	0	0	1	0	0	0	0	0	0	0	0	0	0	0	0	0	0	0	1	0	0	1	0	0	1	0	0	0
AX-147207954	0	0	0	0	0	0	0	0	0	0	0	0	0	0	0	0	0	0	1	0	0	0	0	0	0	0	0	0	0	0	0	0	0	0	0	0	0	0	0	1	0	0	1	0	0	1	0	0	0
AX-147207960	0	0	0	0	0	0	0	0	0	0	0	0	0	0	0	0	0	0	0	0	0	0	0	0	0	0	0	0	0	0	0	0	0	0	0	0	0	0	0	0	0	0	0	0	0	0	0	0	0
AX-147207965
AX-147207971
AX-147207985
AX-147207989
AX-147207990	3	3	3	4	4	4	1	1	1	2	2	2	2	2	2	2	2	2	2	2	2	2	2	2	2	2	2	2	2	2	2	2	2	2	2	2	2	2	2	2	2	2	2	2	2	2	2	2	2
AX-147208000	0	0	0	1	1	1	0	0	0	0	0	0	0	0	0	0	0	0	0	0	0	0	0	0	0	0	0	0	0	0	0	0	0	0	0	0	0	0	0	0	0	0	0	0	0	0	0	0	0
AX-147208004	1	1	1	3	3	3	0	0	0	1	1	1	1	1	1	1	1	1	1	1	1	1	1	1	1	1	1	1	1	1	1	1	1	1	1	1	1	1	1	1	1	1	1	1	1	1	1	1	2
AX-147208008	0	0	0	1	1	1	0	0	0	0	0	0	0	0	0	0	0	0	0	0	0	0	0	0	0	0	0	0	0	0	0	0	0	0	0	0	0	0	0	0	0	0	0	0	0	0	0	0	0
AX-147208009	1	1	1	2	1	1	0	0	0	0	0	0	0	0	0	0	0	0	0	0	0	0	0	0	0	0	0	0	0	0	0	0	0	0	0	0	0	0	0	0	0	0	0	0	0	0	0	0	0
AX-147208012	4	4	4	3	3	3	3	4	3	4	4	4	4	3	4	3	4	4	3	4	3	4	4	2	4	3	4	4	3	4	4	3	4	4	4	4	4	4	4	3	4	4	3	4	4	3	4	4	2
AX-147208016	4	3	3	3	3	3	3	3	3	4	4	4	4	4	4	4	3	3	3	4	4	4	4	2	4	4	4	4	4	4	4	4	4	4	3	3	4	4	4	1	4	4	2	4	4	2	4	4	2
AX-147208027	3	4	4	3	4	3	3	4	3	4	2	4	4	3	4	3	4	3	3	4	3	4		3	4	3	4	4	3	2	3	3	3	3	2	2	3	4	2	3	4	2	3	4	4	2	4	3	3
AX-147208038
AX-147208042	1	0	0	1	1	1	1	1	1	0	0	0	0	0	0	0	0	0	1	0	0	0	0	1	0	0	0	0	0	0	0	0	0	0	0	0	0	0	0	1	0	0	1	0	0	1	0	0	1
AX-147208052
AX-147208055
AX-147208056	1	1	1	1	1	1	0	0	0	0	0	0	0	0	0	0	0	0	0	0	0	0	0	0	0	0	0	0	0	0	0	0	0	0	0	0	0	0	0	0	0	0	0	0	0	0	0	0	0
AX-147208057	1	0	1	0	0	0	1	1			3		3	3	2	3	2	3		3	3	3	3	3	2	3	3			3		3	3	3		3			3	2	3	3			2			3
AX-147208069	0	0	0	0	0	0	0	0	0	0	0	0	0	0	0	0	0	0	0	0	0	0	0	0	0	0	0	0	0	0	0	0	1	0	0	0	0	0	0	0	0	0	0	0	0	0	0	0	0
AX-147208100	0	0	0	0	0	0	0	0	0	0	0	0	0	0	0	0	0	0	0	0	0	0	0	1	0	0	0	0	0	0	0	0	0	0	0	0	0	0	0	1	0	0	0	0	0	0	0	0	0
AX-147208101	0	1	0	0	1	0	0	0	1	0	0	0	0	0	0	0	0	0	0	0	0	1	0	1	0	0	0	0	0	0	1	0	0	0	0	0	0	0	0	1	0	0	1	0	0	1	0	0	1
AX-147208105	4	3	4	3	3	3	2	3	3	4	3	3	4	3	4	4	3	3	3	3	4	3	3	3	4	2	4	4	4	4	4	3	3	3	4	3	4	4	3	3	3	3	3	3	4	3	4	4	3
AX-147208106	3	2	3	3	3	3	3	3	3	4	4	4	3	3	4	4	4	3	2	3	4	3	3	2	3	4	3	3	3	4	3	4	3	3	4	3	4	3	3	3	3	4	2	4	4	2	4	4	3
AX-147208124	0	0	0	1	1	1	0	0	0	0	0	0	0	0	0	0	0	0	0	0	0	0	0	0	0	0	0	0	0	0	0	0	0	0	0	0	0	0	0	0	0	0	0	0	0	0	0	0	0
AX-147208130	1	1	1	2	1	1	1	1	1	1	1	1	1	1	1	1	1	1	1	1	1	1	1	2	1	1	1	1	1	1	1	1	1	1	1	1	1	1	1	1	1	1	1	1	1	1	1	1	1
AX-147208131	4	4	4	4	4	4	4	4	4	4	4	4	4	4	4	4	4	4	4	4	4	4	4	4	4	4	4	4	4	4	4	4	4	4	4	4	4	4	4	3	4	4	4	4	4	4	4	4	4
AX-147208153
AX-147208154	2	2	2	3	3	3	1	1	1	2	2	2	2	2	2	2	2	2	2	2	2	2	2	2	2	2	2	2	2	2	2	2	2	2	2	2	2	2	2	2	2	2	2	2	2	2	2	2	2
AX-147208184	3	2	3	2	3	3	3	2	3	3	3	4	4	4	4	3	4	3	2	3	4	4	4	2	4	3	4	4	3	3	4	3	2	4	4	3	4	4	3	3	4	3	2	4	4	2	4	4	2
AX-147208192	2	2	2	3	3	3	1	1	1	2	2	2	2	2	2	2	2	2	2	2	2	2	2	2	2	2	2	2	2	2	2	2	2	2	2	2	2	2	2	2	2	2	2	2	2	2	2	2	2
AX-147208204
AX-147208214	1	1	1	3	4	3	0	0	0	1	1	2	2	1	2	1		1	1	2	1	1	1	1	1	1	2	1	1	1	1	1	1	1	1	1	1	1	1	1	1	1	1	1	1	1	1	1	1
AX-147208217	4	4	4	4	4	4	4	4	3	4	4	4	4	4	4	4	4	4	4	4	4	4	4	4	4	4	4	4	4	4	4	4	4	4	4	4	4	4	4	4	4	4	3	4	4	4	4	4	4
AX-147208224
AX-147208225
AX-147208245
AX-147208248	1	1	1	1	1	2	0	0	0	1	1	1	1	1	1	1	1	1	1	1	1	1	1	1	1	1	1	1	1	1	1	1	1	1	1	1	1	1	1	1	1	1	1	1	1	1	1	1	1
AX-147208252	3	3	3	2	3	2	3	3	3	3	4	3	4	4	3	3	4	4	2	4	4	3	3	3	4	3	4	3	4	4	3	3	3	4	4	4	4	4	3	3	3	4	2	4	4	2	4	3	3
AX-147208270
AX-147208277	0	0	1	0	0	0	1	0	1	0	0	0	0	0	0	0	0	0	1	0	0	0	0	1	0	0	0	0	0	0	0	1	0	0	0	0	0	0	0	1	0	0	0	0	0	0	0	0	1
AX-147208278
AX-147208279	0	0	0	0	0	0	1	1	1	0	0	0	0	0	0	0	0	0	0	0	0	0	0	0	0	0	0	0	0	0	0	0	0	0	0	0	0	0	0	0	0	0	0	0	0	0	0	0	0
AX-147208281
AX-147208300	2	2	2	1	1	1	3	3	3	2	2	2	2	2	2	2	2	2	2	2	2	2	2	2	2	2	2	2	2	2	2	2	2	2	2	2	2	2	2	2	2	2	2	2	2	2	2	2	2
AX-147208313
AX-147208320	1	1	1	1	1	1	1	1	1	0	0	0	0	0	0	0	0	0	0	0	0	0	0	0	0	0	0	0	0	0	0	0	0	0	0	0	0	0	0	0	0	0	0	0	0	0	0	0	1
AX-147208345
AX-147208347	0	0	0	1	1	1	0	0	0	0	0	0	0	0	0	0	0	0	0	0	0	0	0	0	0	0	0	0	0	0	0	0	0	0	0	0	0	0	0	0	0	0	0	0	0	0	0	0	0
AX-147208349
AX-147208353	4	4	4	4	4	4	3		3	4	4	4	4	4	4	4	4	4	4	4	4	3	4	4	4	3	3	4	4	4	4	4	4	4	4	4	4	4	4	4	4	4	4	4	4	4	4	4	4
AX-147208356
AX-147208363	1	1	1	0	0	0	2	2	2	1	1	1	1	1	1	1	1	1	1	1	1	1	1	1	1	1	1	1	1	1	1	1	1	1	1	1	1	1	1	1	1	1	1	1	1	1	1	1	1
AX-147208366
AX-147208372	2	3	2	3	3	3	1	1	1	0	1	0	0	1	0	1	0	0	2	0	0	0	1	1	0	1	0	0	1	1	0	0	1	1	1	1	0	1	0	1	0	1	1	0	1	2	0	0	1
AX-147208393
AX-147208396	4	4	4	3	4	4	4	4	4	4	4	4	4	4	4	4	4	4	4	4	4	4	4	4	4	4	4	4	4	4	4	4	4	4	4	4	4	4	4	4	4	4	4	4	4	4	4	4	4
AX-147208400	2	2	2	1	2	1	2	2	2	2	2	2	2	2	2	2	2	2	2	2	2	2	2	2	2	2	2	2	2	2	2	2	2	2	2	2	2	2	2	2	2	2	2	2	2	2	2	2	2
AX-147208411
AX-147208419	2	3	3	3	2	3	3	3	3	3	4	3	4	4	3	4	4	4	4	3	4	3	4	2	3	4	4	3	4	4	4	3	4	4	4	4	4	4	4	4	4	4	3	4	4	2	4	4	2
AX-147208422	0	0	1	2	0	1	1	1	1	0	0	0	0	0	0	0	0	0	1	1	0	0	1	1	0	0	0	0	0	0	0	0	1	1	0	0	0	0	0	1	0	1	0	0	0	1	0	0	1
AX-147208436	3	2	2	3	3	3	2	2	2	2	2	2	2	2	2	2	2	2	2	2	2	2	2	1	2	2	2	2	2	2	2	2	2	2	2	2	2	2	2	1	2	2	1	2	2	2	2	2	1
AX-147208443	2	1	2	0	0	0	4	4	4	3	1	2	3	1	3	1	3	1	3	3	1	2	1	2	2	1	3	3	1	1	2	1	1	2	1	1	2	2	2	2	2	1	3	3	2	3	2	1	3
AX-147208444	1	2	1	3	3	3	0	0	0	1	1	1	1	1	1	2	1	1	1	1	2	1	1	1	1	1	1	1	2	1	1	2	2	1	2	1	1	1	1	1	1	1	1	1	1	1	1	1	1
AX-147208448	3	3	3	2	2	2	4	4	4	3	3	3	3	3	3	3	3	3	3	3	3	3	3	3	3	3	3	3	3	3	3	3	3	3	3	3	3	3	3	3	3	3	3	3	3	3	3	3	3
AX-147208449	2	2	2	3	3	3	0	0	0	1	1	1	1	1	1	1	1	1	1	1	1	1	1	1	1	1	1	1	1	1	1	1	1	1	1	1	1	1	1	2	1	1	1	1	1	1	1	1	1
AX-147208452	2	1	1	1	2	2	1	1	0	0	0	0	0	0	0	0	0	0	1	0	0	0	0	1	0	0	0	0	0	0	0	0	0	0	0	0	0	0	0	1	0	0	1	0	0	0	0	0	0
AX-147208456	0	0	0	0	0	0	0	0	0	0	0	0	0	0	0	0	0	0	1	0	0	0	0	0	0	0	0	0	0	0	0	0	0	0	0	0	0	0	0	0	0	0	0	0	0	0	0	0	0
AX-147208459	3	3	3	3	3	3	3	3	3	3	3	3	3	3	3	3	3	3	2	3	3	3	3	2	3	3	3	3	3	3	3	3	3	3	3	3	3	3	3	3	3	3	3	3	3	3	3	3	3
AX-147208462
AX-147208465	1	1	1	0	0	0	3	3	3	2	2	2	2	2	2	2	2	2	2	2	2	2	2	2	2	2	2	2	2	2	2	2	2	2	2	2	2	2	2	2	2	2	2	2	2	2	2	2	2
AX-147208468	3	3	3	4	4	4	2	2	2	3	3	3	3	3	3	3	3	3	3	3	3	3	3	3	3	3	3	3	3	3	3	3	3	3	3	3	3	3	3	3	3	3	3	3	3	3	3	3	3
AX-147208471	4	4	4	2	1	2	4	4	4	3	4	3	3	3	3	3	3	3	4	3	4	3	3	4	3	3	3	3	4	3	3	3	3	4	3	3	3	3	4	4	3	3	4	3	3	4	3	3	3
AX-147208477	3	3	3	3	3	3	3	3	3	4	4	4	4	4	4	4	4	4	3	4	4	4	4	3	4	4	4	4	4	4	4	4	4	4	4	4	4	4	4	3	4	4	3	4	4	3	4	4	3
AX-147208481
AX-147208488	3	2	2	3	2	2	3	3	3	4	3	4	3	3	4	2	4	2	2	4	3	4	3	3	4	2	4	4	3	2	3	2	2	4	2	2	4	4	3	4	3	3	4	4	4	3	3	2	3
AX-147208504	0	0	0	0	0	0	0	0	0	0	0	0	0	0	1	0	0	0	0	1	0	0	0	1	0	0	0	0	0	0	0	0	0	0	0	0	0	0	0	1	0	0	1	0	0	0	0	0	0
AX-147208523	0	0	0	0	0	0	0	0	0	0	0	0	0	0	0	0	0	0	0	0	0	0	0	0	0	0	0	0	0	0	0	0	0	0	0	0	0	0	0	0	0	0	0	0	0	0	0	0	0
AX-147208538	1	1	1	1	1	1	0	0	0	1	1	1	1	1	1	1	1	1	0	1	1	1	1	1	1	1	1	1	1	1	1	1	1	1	1	1	1	1	1	0	1	1	0	1	1	0	1	1	0
AX-147208545	3	3	3	3	3	3	3	3	3	3	3	3	3	3	3	3	3	2	2	3	3	3	3	2	3	3	3	3	3	3	3	3	3	3	3	3	3	3	3	3	3	3	3	3	3	2	3	3	2
AX-147208549	1	1	1	2	2	2	0	0	0	0	0	0	0	0	0	0	0	0	0	0	0	0	0	0	0	0	0	0	0	0	0	0	0	0	0	0	0	0	0	0	0	0	0	0	0	0	0	0	0
AX-147208568	0	0	0	0	0	0	1	1	1	1	1	1	1	1	1	1	1	1	1	1	1	1	1	1	1	1	1	1	1	1	1	1	1	1	1	1	1	1	1	1	1	1	1	1	1	1	1	1	1
AX-147208570
AX-147208575	0	0	0	1	1	1	0	0	0	0	0	0	0	0	0	0	0	0	0	0	0	0	0	0	0	0	0	0	0	0	0	0	0	0	0	0	0	0	0	0	0	0	0	0	0	0	0	0	0
AX-147208577	2	1	1	3	3	3	0	0	0	1	1	1	1	1	1	1	1	1	1	1	1	1	1	1	1	1	1	1	1	1	1	1	1	1	1	1	1	1	1	1	1	1	1	1	1	1	1	1	1
AX-147208586	2	2	2	3	3	3	1	1	1	2	2	2	2	2	2	2	2	2	2	2	2	2	2	2	2	2	2	1	2	2	2	2	2	2	2	2	2	2	2	2	2	2	2	2	2	2	2	2	2
AX-147208592
AX-147208599	0	0	1	1	1	1	0	0	0	0	0	0	0	0	0	0	0	0	1	0	0	0	0	0	0	0	0	0	0	0	0	0	0	0	0	0	0	0	0	0	0	0	0	0	0	0	0	0	0
AX-147208611	3	4	4	4	4	4	4	4	4	4	3	4	4	3	4	3	4	3	4	4	3	4	3	3	4	3	4	4	3	3	4	3	3	2	3	3	4	4	3	4	4	3	4	4	4	4	4	3	3
AX-147208614	1	0	1	1	1	1	0	1	1	0	0	0	0	0	0	0	0	0	1	0	0	0	0	1	0	0	0	0	0	0	0	0	1	0	0	0	0	0	0	1	0	0	1	0	0	1	0	0	1
AX-147208616	1	1	1	0	0	0	1	1	1	1	1	1	1	1	1	1	1	1	1	1	1	1	1	1	1	1	1	1	1	1	1	1	1	1	1	1	1	1	1	1	1	1	1	1	1	1	1	1	1
AX-147208618	3	3	3	3	3	3	3	3	3	3	3	3	3	3	3	3	3	3	4	4	4	4	4	4	4	4	4	4	4	4	4	4	4	4	4	4	4	4	4	4	4	4	3	3	3	4	4	4	4
AX-147208629	0	0	0	1	1	1	0	0	1	0	0	0	0	0	0	0	0	0	1	0	0	0	0	0	0	0	0	0	0	0	0	0	0	0	0	0	0	0	0	1	0	0	1	0	0	1	0	0	1
AX-147208650	3	2	3	3	3	3	3	3	4	4	4	4	3	4	4	4	3	4	3	4	4	3	4	2	4	3	4	3	3	4	3	3	4	3	4	4	4	3	4	2	3	4	3	4	3	2	3	4	3
AX-147208657	0	0	0	0	0	0	0	0	0	0	0	0	0	0	0	1	0	0	0	0	0	0	0	0	0	0	0	0	0	0	0	0	0	0	0	0	0	0	0	2	0	0	0	0	0	0	0	0	0
AX-147208661
AX-147208663	3	3	3	4	4	4	2	2	1	2	2	2	2	2	2	2	2	2	2	2	2	2	2	2	2	2	2	2	2	2	2	2	2	2	2	2	2	2	2	2	2	2	2	2	2	2	2	2	2
AX-147208666
AX-147208681
AX-147208686	3	3	3	3	3	3	3	2	2	3	4	4	4	3	4	3	4	4	3	4	4	3	4	2	4	3	4	4	4	4	3	3	3	3	4	3	4	4	4	2	3	4	3	4	4	2	3	4	2
AX-147208687
AX-147208708	0	0	0	0	0	0		1			0	1	1	0	1	0	1	1	0	1	0	1	0		1		1	1		0	0	0	0	0	0	0	0	1		1	1	1	1	1	1	0	1	0
AX-147208710
AX-147208728	2	1	2	0	0	0	3	3	3	2	1	2	2	1	2	1	2	1	2	2	1	2	1	2	2	1	2	2	1	1	2	1	1	1	1	1	2	2	1	2	2	1	2	2	2	2	2	1	2
AX-147208739	2	2	2	3	3	3	1	1	1	2	2	2	2	2	2	2	2	2	2	2	2	2	2	2	2	2	2	2	2	2	2	2	2	2	2	2	2	2	2	2	2	2	2	2	2	2	2	2	2
AX-147208741	2	3		4	4	4	0	0	0	1	2	2	1	1	2	1	2	2	3	2	2			3	1	2			2	2	1	2	1	1	2	2	1		1		1		3	1	1		1	1	3
AX-147208742	4	4	4	3	3	3	4	4	3	4	3	4	4	3	4	3	4	3	3	4	4	4	3	3	4	3	4	4	3	3	4	3	3	3	3	3	4	4	3	2	4	3	3	4	4	3	4	4	3
AX-147208745	1	1	1	3	3	3	0	0	0	2	0	1	2		2	1	2	1	3		1		1	3			2	2	1	0	1	2	0	1	0	1	2	2	1	3	2	1	2	2	2	3	1	1	2
AX-147208750	2	2	2	1	1	1	3	3	3	2	2	2	2	2	2	2	2	2	2	2	2	2	2	2	2	2	2	2	2	2	2	2	2	2	2	2	2	2	2	2	2	2	2	2	2	2	2	2	2
AX-147208755	0	0	0	1	1	1	0	0	0	0	0	0	0	0	0	0	0	0	1	0	0	0	0	0	0	0	0	0	0	0	0	0	0	0	0	0	0	0	0	0	0	0	0	0	0	0	0	0	0
AX-147208775	0	1	1	1	1	1	1	1	1	0	0	0	0	0	0	1	0	0	1	0	0	0	0	1	0	1	0	0	0	0	0	0	0	0	0	0	0	0	0	1	0	0	1	0	0	1	0	0	1
AX-147208790	2	2	2	3	3	3	1	1	1	1	1	1	1	1	1	1	1	1	1	1	1	1	1	1	1	1	1	1	1	1	1	1	1	1	1	1	1	1	1	1	1	1	1	1	1	1	1	1	1
AX-147208793
AX-147208798	0	0	0	0	0	0	1	1	1	1	1	1	1	1	1	1	1	1	0	1	1	1	1	1	1	1	1	1	1	1	1	1	1	1	1	1	1	1	1	1	1	1	1	1	1	1	1	1	1
AX-147208801	3	3	3	4	4	2	3	3	3	4	3	4	4	3	4	3	4	3	3	4	3	4	3	3	4	3	4	4	3	3	4	3	3	3	3	3	4	4	2	3	4	3	3	4	4	3	4	3	3
AX-147208807	3	3	3	1	2	2	4	4	4	3	3	3	3	3	3	3	3	3	3	3	3	3	3	3	3	3	3	3	3	3	3	3	3	3	3	3	3	3	3	3	3	3	3	3	3	3	3	3	3
AX-147208810	4	4	4	4	4	4	4	4	4	4	4	4	4	4	4	4	4	4	4	4	4	4	4	4	4	4	4	4	4	4	4	4	4	4	4	4	4	4	4	4	4	4	4	4	4	4	4	4	4
AX-147208813	1	1	1	2	2	2	0	0	0	1	1	1	1	1	1	1	1	1	1	1	1	1	1	1	1	1	1	1	1	1	1	1	1	1	1	1	1	1	1	1	1	1	1	1	1	1	1	1	1
AX-147208814	0	0	0	0	0	0	0	1	1	0	0	0	0	0	0	0	0	0	0	0	0	0	0	0	0	0	0	0	0	0	0	0	0	0	0	0	0	0	0	0	0	0	0	0	0	0	0	0	0
AX-147208816	0	0	0	1	1	1	0	0	0	0	0	0	0	0	0	0	0	0	0	0	0	0	0	0	0	0	0	0	0	0	0	0	0	0	0	0	0	0	0	0	0	0	0	0	0	0	0	0	0
AX-147208864
AX-147208865	3	3	3	2	3	3	3	3	3	3	3	3	4	4	3	2	4	4	3	3	3	3	3	2	4	4	4	3	4	3	3	4	3	3	4	4	4	3	4	3	3	4	3	4	4	2	4	4	2
AX-147208886	0	0	0	0	0	0	1	1	1	0	0	0	0	0	0	0	0	0	0	0	0	0	0	0	0	0	0	0	0	0	0	0	0	0	0	0	0	0	0	1	0	0	0	0	0	0	0	0	0
AX-147208887	2	2	2	2	2	2	1	2	2	2	2	2	2	2	2	2	2	2	1	2	2	2	2	2	2	2	2	2	2	2	2	2	2	2	2	2	2	2	2	1	2	2	2	2	2	2	2	2	1
AX-147208902	4	4	3	3	3	3	3	4	3	4	3	4	3	4	4	4	3	4	2	4	4	4	4	3	4	4	4	4	3	4	4	3	4	4	4	4	4	3	4	2	4	4	4	4	4	4	4	4	3
AX-147208917	1	1	1	1	1	1	0	0	0	0	0	0	0	0	0	0	0	0	0	0	0	0	0	0	0	0	0	0	0	0	0	0	0	0	0	0	0	0	0	0	0	0	0	0	0	0	0	0	0
AX-147208955	3	3	3	3	3	3	2	3	3	3	4	3	3	4	3	4	3	4	3	3	4	3	4	3	3	4	4	3	4	4	3	4	4	4	4	4	3	4	4	3	3	4	3		4	2	4	4	2
AX-147208979	4	4	4	4	4	4	4	4	4	4	3	4	4	3	4	3	4	3	4	4	3	4	3	4	4	3	4	4	3	3	4	3	3	3	3	3	4	4	3	4	4	3	4	4	4	4	4	3	3
AX-147208980	0	1	0	1	0	0	0	2	1	0	0	0	0	1	0	0	0	1	1	0	0	0	0	0	0	0	0	0	0	0	0	0	1	0	1	0	0	0	1	0	0	0	1	0	0	1	0	0	1
AX-147208981	0	0	0	0	0	0	0	0	1	0	0	0	0	0	0	0	0	0	0	0	0	0	0	0	0	0	0	0	0	0	0	0	0	0	0	0	0	0	0	0	0	0	0	0	0	0	0	0	1
AX-147208984
AX-147208994
AX-147209001	0	0	0	0	0	0	0	0	0	0	0	0	0	0	0	0	0	0	0	0	0	0	0	0	0	0	0	0	0	0	0	0	0	0	0	0	0	0	0	1	0	0	0	0	0	0	0	0	0
AX-147209005	1	2	2	1	1	1	1	1	1	1	1	1	1	1	1	1	1	1	2	1	1	1	1	1	1	1	1	1	1	1	1	1	1	1	1	1	1	1	1	2	1	1	1	1	1	1	1	1	1
AX-147209007	1	1	0	1	1	1	0	0	1	0	0	0	0	0	0	0	0	0	1	0	0	0	0	0	0	0	0	0	0	0	0	0	1	0	0	0	0	0	0	1	0	0	1	0	0	1	0	0	1
AX-147209008	4	3	4	3	4	4	4	3	3	4	4	4	4	4	4	4	4	4	3	4	4	4	4	4	4	4	4	4	4	4	4	3	4	4	4	4	4	4	4	4	4	4	4	4	4	4	4	4	3
AX-147209014	1	1	1	0	0	0	2	2	2	1	1	1	1	1	1	1	1	1	1	1	1	1	1	1	1	1	1	1	1	1	1	1	1	1	1	1	1	1	1	1	1	1	1	1	1	1	1	1	2
AX-147209017	0	0	0	1	0	0	0	0	0	0	0	0	0	0	0	0	0	0	0	0	0	0	0	0	0	0	0	0	0	0	0	0	0	0	0	0	0	0	0	0	0	0	1	0	0	0	0	0	0
AX-147209034
AX-147209039	0	0	0	1	1	1	0	0	0	0	0	0	0	0	0	0	0	0	0	0	0	0	0	0	0	0	0	0	0	0	0	0	0	0	0	0	0	0	0	0	0	0	0	0	0	0	0	0	0
AX-147209041
AX-147209047	3	2	2	2	3	2	2	2	2	4	3	4	4	3	4	4	4	3	1	3	3	4	4	1	4	3	4	4	3	3	4	3	3	3	3	3	4	4	3	1	4	2	2	4	4	2	4	4	2
AX-147209064
AX-147209073	2	2	2	3	3	3	1	1	1	2	2	2	2	2	2	2	2	2	2	2	2	2	2	2	2	2	2	2	2	2	2	2	2	2	2	2	2	2	2	2	2	2	2	2	2	2	2	2	2
AX-147209077
AX-147209083	0	0	0	0	0	0	0	0	0	0	0	0	0	0	0	0	0	0	0	0	0	0	0	0	0	0	0	0	0	0	0	0	0	0	0	0	0	0	0	0	0	0	0	0	0	0	0	0	0
AX-147209084		2	3	4	4	3	0		0	3	2		3	2	3	2			1	3	2	3	2		3	2	3	3	2	2	3			2	2	2	3	3	2	0		2	0	3	3	1	2	2	1
AX-147209091	2	2	2	3	3	3	1	1	1	2	2	2	2	2	2	2	2	2	2	2	2	2	2	2	2	2	2	2	2	2	2	2	2	2	2	2	2	2	2	2	2	2	2	2	2	2	2	2	2
AX-147209092	3	3	2	3	3	3	2	2	2	2	2	2	2	2	2	2	2	2	2	2	2	2	2	2	2	2	2	2	2	2	2	2	2	2	2	2	2	2	2	2	2	2	2	2	2	2	2	2	2
AX-147209093	2	2	2	3	2	2	0	1	1	0	0	0	0	0	0	0	0	0	2	0	0	0	0	2	0	0	0	0	0	0	0	0	0	0	0	0	0	0	0	1	0	0	2	0	0	1	0	0	1
AX-147209099	4	4	4	4	3	4	4	3	4	3	2	3	4	2	3	2	3	2	3	3	2	3	2	3	3	3	3	3	2	2	3	3	2	2	2	2	4	3	2	3	3	3	4	3	3	3	3	2	4
AX-147209120	1	1	1	2	2	1	0	0	0	0	0	0	0	0	0	0	0	0	0	0	0	0	0	0	0	0	0	0	0	0	0	0	0	0	0	0	0	0	0	0	0	0	0	0	0	0	0	0	0
AX-147209137	1	1	1	2	2	2	0	0	0	0	0	0	0	0	0	0	0	0	0	0	0	0	0	0	0	0	0	0	0	0	0	0	0	0	0	0	0	0	0	0	0	0	0	0	0	0	0	0	0
AX-147209151	4	4	4	3	3	3	3	3	3	3	4	3	3	4	3	3	3	4	2	3	4	4	3	2	4	4	4	4	4	4	4	4	4	4	4	4	4	4	4	2	3	4	3	4	4	3	3	4	2
AX-147209153	3	3	4	4	3	4	3	4	3	4	3	4	4	2	4	2	3	3	4	4	3	4	3	4	4	3	4	4	2	2	4	2	3	2	2	3	4	4	3	3	4	3	3	4	4	3	4	2	3
AX-147209154	3	3	2	3	3	3	3	3	3	4	4	3	4	3	4	3	4	3	3	4	3	3	3	3	4	3	4	4	3	4	3	3	3	4	4	4	4	3	3	4	3	4	3	3	4	2	3	4	3
AX-147209161	1	1	1	1	1	1	1	1	1	0	0	0	0	0	0	0	0	0	2	0	0	0	0	1	0	0	0	0	0	0	0	0	0	0	0	0	0	0	0	2	0	0	1	0	0	1	0	0	1
AX-147209170	2	2	2	1	1	1	3	3	3	2	2	2	2	2	2	2	2	2	3	2	2	2	2	2	2	2	2	2	2	2	2	2	2	2	1	2	2	2	2	2	2	2	2	2	2	2	2	2	2
AX-147209175
AX-147209176	1	2	1	1	1	1	2	2	2	2	2	2	2	2	2	2	2	2	2	2	2	2	2	2	2	2	2	2	2	2	2	2	2	2	2	2	2	2	2	2	2	2	2	2	2	2	2	2	2
AX-147209181	1	1	1	2	2	2	0	0	0	1	1	1	1	1	1	1	1	1	1	1	1	1	1	1	1	1	1	1	1	1	1	1	1	1	1	1	1	1	1	1	1	1	1	1	1	1	1	1	1
AX-147209197
AX-147209203	0	0	0	1	1	1	0	0	0	0	0	0	0	0	0	0	0	0	1	0	0	0	0	0	0	0	0	0	0	0	0	0	0	0	0	0	0	0	0	0	0	0	1	0	0	0	0	0	1
AX-147209212	0	0	0	1	1	1	0	0	0	0	0	0	0	0	0	0	0	0	0	0	0	0	0	0	0	0	0	0	0	0	0	0	0	0	0	0	0	0	0	0	0	0	0	0	0	0	0	0	0
AX-147209216	1	1	1	2	2	3	0	0	0	0	0	0	0	0	0	0	0	0	1	0	0	0	0	1	0	0	0	0	0	0	0	0	0	0	0	0	0	0	0	1	0	0	1	0	0	1	0	0	0
AX-147209231	1	1	1	1	1	1	0	0	0	0	0	0	0	1	0	0	0	0	0	0	0	0	0	0	0	0	0	0	0	0	0	0	0	0	0	0	0	0	0	0	0	0	1	0	0	0	0	0	0
AX-147209249	0	0	0	0	0	0	0	0	0	0	0	0	0	0	0	0	0	0	0	0	0	0	0	0	0	0	0	0	0	0	0	0	0	0	0	0	0	0	0	0	0	0	0	0	0	0	0	0	0
AX-147209262	2	2	2	3	3	3	1	1	1	2	2	2	2	2	2	2	2	2	2	2	2	2	2	2	2	2	2	2	2	2	2	2	2	2	2	2	2	2	2	2	2	2	2	2	2	2	2	2	2
AX-147209275	1	1	1	0	1	1	0	1	0	0	0	0	0	0	0	0	0	0	1	0	0	0	0	0	0	0	0	0	0	0	0	0	0	0	0	0	0	0	0	1	0	0	0	0	0	1	0	0	1
AX-147209279	3	3	3	4	4	4	2	2	2	3	3	3	3	3	3	3	3	3	3	3	3	3	3	3	3	3	3	3	3	3	3	3	3	3	3	3	3	3	3	3	3	3	3	3	3	3	3	3	3
AX-147209294	0	0	0	0	0	0	0	0	0	0	0	0	0	0	0	0	0	0	0	0	0	0	0	0	0	0	0	0	0	0	0	0	0	0	0	0	0	0	0	0	0	0	0	0	0	0	0	0	0
AX-147209305
AX-147209326
AX-147209341	1	1	1	2	2	2	0	0	0	1	1	1	1	1	1	1	1	1	1	1	1	1	1	1	1	1	1	1	1	1	1	1	1	1	1	1	1	1	1	1	1	1	1	1	1	1	1	1	1
AX-147209345
AX-147209346	2	2	2	2	1	1	2	2	2	2	2	2	2	2	2	2	2	2	2	2	2	2	2	2	2	2	2	2	1	2	2	2	2	2	2	2	2	2	2	1	2	2	2	2	2	2	2	2	2
AX-147209356
AX-147209362	3	3	4	3	3	3	3	3	3	4	3	4	4	3	4	3	4	3	3	4	3	4	3	3	4	2	3	4	3	4	3	3	3	3	3	3	4	4	3	3	3	4	3	4	4	3	3	3	3
AX-147209410	3	3	3	4	4	4	1	2	2	2	2	2	2	2	2	2	2	2	2	2	2	2	2	3	2	2	2	2	2	2	2	2	2	2	2	2	2	2	2	3	2	2	2	2	2	3	2	2	2
AX-147209428	1	0	0	2	1	2	0	0	0	0	0	0	0	0	0	0	0	0	0	0	0	0	0	0	0	0	0	0	0	0	0	0	0	0	0	0	0	0	0	0	0	0	0	0	0	1	0	0	0
AX-147209432
AX-147209461	1	1	1	0	0	0	2	2	2	1	1	1	1	1	1	1	1	1	1	1	1	1	1	1	1	1	1	1	1	1	1	1	1	1	1	1	1	1	1	1	1	1	1	1	1	1	1	1	1
AX-147209462	4	4	3	4	4	4	4	3	4	4	3	4	4	3	4	4	4	3	4	4	3	4	3	4	4	3	4	4	3	3	4	3	3	3	3	3	4	4	3	3	4	3	4	4	4	3	4	3	3
AX-147209464
AX-147209476	2		3	2	3	3	2	2	3	3	4	3	3	4	3	4	4	4	3	3	4	4	4	2	4	4	4	4	4	4	3	4	4	4	4	4	4	4	4	3	3	4	2	4	4	2	3	4	2
AX-147209506
AX-147209508	0	0	0	1	0	0	0	0	0	0	0	0	0	0	0	0	0	0	0	0	0	0	0	1	0	0	0	0	0	0	0	0	0	0	0	0	0	0	0	1	0	0	0	0	0	0	0	0	0
AX-147209520	0	0	0	0	0	0	1	1	1	0	0	0	0	0	0	0	0	0	1	0	0	0	0	0	0	0	0	0	0	0	0	0	0	0	0	0	0	0	0	0	0	0	0	0	0	0	0	0	0
AX-147209529
AX-147209535	1	1	1	1	1	1	1	1	1	1	0	0	1	0	1	1	1	0	1	1	0	1	0	1	1	0	1	0	0	0	1	0	0	0	0	0	1	1	0	1	1	0	0	1	1	0	1	0	1
AX-147209536	4	3	3	4	4	4	3	3	4	2	2	3	2	1	2	2	3	2	3		2	2	2	4	1	2	2	2	2			2	2	2	1	1	2	3	3	4	3	3	2	2	2	4	3	3	4
AX-147209540	2	2	2	3	3	3	1	1	1	1	1	1	1	1	1	1	2	1	1	1	1	1	1	1	1	1	1	1	1	1	1	1	1	1	1	1	1	2	2	2	2	2	1	1	1	2	2	2	2
AX-147209544	2	2	2	1	1	1	3	3	3	2	2	2	2	2	2	2	1	2	2	2	2	2	2	2	2	2	2	2	2	2	2	2	2	2	2	2	2	1	2	2	1	1	2	2	2	2	1	1	1
AX-147209547
AX-147209548	1	1	1	2	2	2	0	0	0	1	1	1	1	1	1	1	2	1	1	1	1	1	1	1	1	1	1	1	1	1	1	1	1	1	1	1	1	2	1	2	2	2	1	1	1	2	2	2	2
AX-147209557	1	1	1	2	1	1	0	0	0	0	0	0	0	0	0	0	0	0	0	0	0	0	0	0	0	0	0	0	0	0	0	0	0	0	0	0	0	0	0	1	0	0	0	0	0	1	1	0	1
AX-147209559
AX-147209562
AX-147209564	2	2	2	4	4	4	0	0	0	1		1	2		1	2	2	2	2	1	1	1	1	2	1	2	1	1	2	1	2	2	1	1		1	2	3	3	3	3	3	2	2	1	3	3	3	3
AX-147209565	4	4	4	4	4	4	3	3	3	4	4	4	4	4	4	4	4	4	4	4	4	4	4	4	4	4	4	4	4	4	4	4	4	4	4	4	4	4	4	4	4	4	4	4	4	4	4	4	4
AX-147209569
AX-147209587	1	1	1	2	2	2	0	0	0	1	1	1	1	1	1	1	1	1	1	1	1	1	1	1	1	1	1	1	1	1	1	1	1	1	1	1	1	1	1	1	1	1	1	1	1	1	1	1	1
AX-147209590	2	1	2	3	3	3	0	1	1	1	1	1	1	1	1	1	1	1	1	1	1	1	1	2	1	1	1	1	1	1	1	1	1	1	1	1	1	1	1	2	1	1	2	1	1	2	1	1	2
AX-147209596	2	1	2	4	4	4	0	0	0	2	2	2	1	2	2	2	3	2	0	2	2	1	1	0	1	1	2	2	1	2	1	2	1	2	2	3	1	2		0	3	2	0	2	2	0	2	3	0
AX-147209601	1	1	1	2	2	2	0	0	0	1	1	1	1	1	1	1	1	1	1	1	1	1	1	1	1	1	1	1	1	1	1	1	1	1	1	1	1	1	1	1	1	1	1	1	1	1	1	1	1
AX-147209618	4	4	4	4	4	4	4	4	3	4	4	4	4	4	4	4	4	4	3	4	4	4	4	3	4	4	4	4	4	4	4	4	4	4	4	4	4	4	4	3	4	4	3	4	4	4	4	4	3
AX-147209631
AX-147209660	3	3	3	2	2	2	3	3	2	4		4	4	3	4	3	4	3	3	4	3	4	3	3	4	3	4	4	2	4	4	3	3	3	3	3	4	4	4	2	4	3	3	4	4		4	3	2
AX-147209666	3	3	3	3	3		3	3	3	4	3	4	3	4	3	3	4	3	2	4	3	3	3	2	4	3	3	4	4	3	3	4	3	4	3	4	3	4	3	2	3	3	3	4	4	3	4	3	3
AX-147209673	3	4	3	3	3	4	3	3	4	3	3	4	3	3	4	2	4	2	4	3	3	4	2	4	4	2	3	3	3	2	4	2	2	3	3	3	4	4	2	4	3	3	4	4	3	3	4	2	4
AX-147209675	0	0	0	1	1	1	0	0	0	0	0	0	0	0	0	0	0	0	0	0	0	0	0	0	0	0	0	0	0	0	0	0	0	0	0	0	0	0	0	0	0	0	0	0	0	0	0	0	0
AX-147209678
AX-147209681	1	1	1	0	0	0	2	2	2	1	1	1	1	1	1	1	1	1	1	1	1	1	1	1	1	1	1	1	1	1	1	1	1	1	1	1	1	1	1	1	1	1	1	1	1	1	1	1	1
AX-147209689
AX-147209692	2	1	2	3	2	3	1	2	1	1	1	1	1	1	1	1	1	1	2	1	1	1	1	1	1	1	1	1	1	1	1	1	2	1	1	1	1	1	1	3	1	1	1	1	1	1	1	1	1
AX-147209694	3	2	4	3	4	4	3	2	4	3	4	4	3	3	4	3	3	3	3	4	3	4	3	2	3	3	3	3	4	4	4	3	3	3	3	4	4	4	3	3	3	3	3	4	4	2	4	4	3
AX-147209701
AX-147209716	1	1	1	1	1	1	1	1	1	0	0	0	0	0	0	0	0	0	1	0	0	0	0	2	0	0	0	0	0	0	0	0	0	0	0	0	0	0	0	2	0	0	2	0	0	1	0	0	1
AX-147209723	1	1	1	2	2	2	0	0	0	0	0	0	0	0	0	0	0	0	0	0	0	0	0	0	0	0	0	0	0	0	0	0	0	0	0	0	0	0	0	0	0	0	0	0	0	0	0	0	0
AX-147209727	4	3	3	3	3	3	3	3	3	4	2	4	4	3	4	3	4	2	3	4	3	4	2	4	4	4	4	4	2	3	3	3	3	2	3	3	4	3	2		3	3	3	4	4	4	4	2	3
AX-147209731
AX-147209733	0	0	0	1	1	1	0	0	0	0	0	0	0	0	0	0	0	0	0	0	0	0	0	0	0	0	0	0	0	0	0	0	0	0	0	0	0	0	0	0	0	0	0	0	0	0	0	0	0
AX-147209734	3	3	3	3	3	4	2	2	4	3	3	3	3	4	3	4	3	4	3	3	4	3	4	3	4	3	4	4	4	4	3	4	3	4	4	4	3	4	4	2	3	4	3	4	4	2	3	4	2
AX-147209741	0	0	0	1	1	1	0	0	0	0	0	0	0	0	0	0	0	0	0	0	0	0	0	0	0	0	0	0	0	0	0	0	0	0	0	0	0	0	0	0	0	0	0	0	0	0	0	0	0
AX-147209744	3	4	4	3	3	3	4	4	3	3	4	3	3	4	3	4	3	4	3	3	4	3	4	3	3	4	3	3	4	4	3	4	4	4	4	4	3	3	4	3	3	4	3	3	3	3	3	4	3
AX-147209750	0	0	0	0	0	0	0	0	0	0	0	0	0	0	0	0	0	0	0	0	0	0	0	0	0	0	0	0	0	0	0	0	0	0	0	0	0	0	0	0	0	0	0	0	0	0	0	0	0
AX-147209755	0	1	1	0	0	0	2	2	2	1	1	1	1	1	1	1	2	1	2	1	1	1	1	2	1	0	1	1	1	1	1	1	1	1	1	1	1	1	0	1	1	0	2	1	1	1	0	0	1
AX-147209768	3	3	3	3	3	3	3	3	3	4	3	4	4	3	4	3	4	3	3	4	3	4	3	3	4	3	4	4	3	4	4	4	3	3	3	4	4	4	3	3	4	3	3	4	4	3	4	4	3
AX-147209775	1	0	0	1	1	1	0	0	0	0	0	0	0	0	0	0	0	0	0	0	0	0	0	0	0	0	0	0	0	0	0	0	0	0	0	0	0	0	0	0	0	0	0	0	0	0	0	0	0
AX-147209776	0	0	0	1	1	1	0	0	0	0	0	0	0	0	0	0	0	0	0	0	0	0	0	0	0	0	0	0	0	0	0	0	0	0	0	0	0	0	0	0	0	0	0	0	0	0	0	0	0
AX-147209791	0	0	0	0	0	0	1	1	1	0	0	0	0	0	0	0	0	0	0	0	0	0	0	0	0	0	0	0	0	0	0	0	0	0	0	0	0	0	0	0	0	0	0	0	0	0	0	0	0
AX-147209793
AX-147209795
AX-147209800	1	1	1	1	0	0	2	2	2	1	1	1	1	1	1	1	1	1	1	1	1	1	1	1	1	1	1	1	1	1	1	1	1	1	1	1	1	1	1	1	1	1	1	1	1	1	1	1	1
AX-147209802	1	1	1	0	0	0	1	1	1	1	1	1	1	1	1	1	1	1	1	1	1	1	1	1	1	1	1	1	1	1	1	1	1	1	1	1	1	1	1	1	1	1	1	1	1	1	1	1	1
AX-147209810
AX-147209811	1	1	1	0	0	0	2	1	1	1	1	1	1	1	1	1	1	1	1	1	1	1	1	1	1	1	1	1	1	1	1	1	1	1	1	1	1	1	1	1	1	1	1	1	1	1	1	1	1
AX-147209812	1	1	1	2	2	2	1	1	1	1	1	1	1	1	1	1	1	1	1	1	1	1	1	1	1	1	1	1	1	1	1	1	1	1	1	1	1	1	1	1	1	1	1	1	1	1	1	1	1
AX-147209831	2	2	2	3	3	3	1	1	1	2	2	2	2	2	2	2	2	2	2	2	2	2	2	2	2	2	2	2	2	2	2	2	2	2	2	2	2	2	2	2	2	2	2	2	2	2	2	2	2
AX-147209871
AX-147209877	4	4	4	3	3	3	4	4	4	4	4	4	4	4	4	4	4	4	4	4	4	4	4	4	4	4	4	4	4	4	4	4	4	4	4	4	4	4	4	4	4	4	4	4	4	4	4	4	4
AX-147209878	0	0	0	0	0	0	2	2	1	1	1	1	1	1	1	1	1	1	1	1	1	1	1	1	1	1	1	1	1	1	1	1	1	0	1	1	1	1	1	1	1	1	1	1	1	1	1	1	1
AX-147209889	3	3	4	3	3	4	3	3	3	3	4	4	4	4	4	4	4	4	3	4	4	4	4	3	4	4	4	4	4	4	4	4	4	4	4	4	4	4	4	3	4	4	3	4	4	3	4	4	3
AX-147209909	0	1	0	0	0	1	0	0	0	0	0	0	0	0	0	0	0	0	0	0	1	0	1	1	0	0	0	0	0	0	0	0	0	0	0	0	0	0	0	1	0	0	1	0	0	1	0	0	1
AX-147209912	0	0	0	0	0	0	0	0	0	0	0	0	0	0	0	0	0	0	0	0	0	0	0	0	0	0	0	0	0	0	0	0	0	0	0	0	0	0	0	0	0	0	0	0	0	0	0	0	0
AX-147209918	3	3	3	3	3	3	3	3	3	3	4	3	3	4	3	4	3	4	3	3	4	3	4	3	3	4	3		4	4	3	4	4	4	4	4	3	4	4	3	3	4	3	4	3	3	3	4	3
AX-147209919	1	1	1	0	0	0	1	1	1	1	1	1	1	1	1	1	1	1	1	1	1	1	1	1	1	1	1	1	1	1	1	1	1	1	1	1	1	1	1	1	1	1	1	1	1	1	1	1	1
AX-147209923
AX-147209947	0	0	0	1	1	1	0	0	0	0	0	0	0	0	0	0	0	0	0	0	0	0	0	0	0	0	0	0	0	0	0	0	0	0	0	0	0	0	0	0	0	0	0	0	0	0	0	0	0
AX-147209955	1	1	1	1	1	1	1	1	1	1	1	1	1	1	1	1	1	1	1	1	1	1	0	1	1	1	1	1	1	1	1	1	1	1	1	1	1	1	1	1	1	1	1	1	1	1	1	1	1
AX-147209956	0	1	1	1	1	1	0	1	1	0	0	0	0	0	0	0	0	0	1	0	0	0	0	1	0	0	0	0	0	0	0	0	0	0	0	0	0	0	0	2	0	0	1	0	0	1	0	0	1
AX-147209957	3	3	2	2	3	3	3	3	3	3	3	4	4	2	4	3	4	3	2	3	3	4	3	1	3	3	4	4	3	4	4	3	2	3	3	4	4	4	3	1	3	3	2	4	4	2	4	3	2
AX-147209959
AX-147209963
AX-147209971	4	4	4	3	3	3	4	4	4	4	4	4	4	4	4	4	4	4	4	4	4	4	4	4	4	4	4	4	4	4	4	4	4	4	4	4	4	4	4	4	4	4	4	4	4	4	4	4	4
AX-147209973
AX-147209980	1	1	1	0	0	0	2	1	2	1	1	1	1	1	1	1	1	1	1	1	1	1	1	1	1	1	1	1	1	1	1	1	1	1	1	1	1	1	1	1	1	1	1	1	1	1	1	1	1
AX-147209984	1	1	1	2	2	2	0	0	0	1	1	1	1	1	1	1	1	1	1	1	1	1	1	1	1	1	1	1	1	1	1	1	1	1	1	1	1	1	1	1	1	1	1	1	1	1	1	1	1
AX-147209992	1	2	2	0	0	0	3	3	3	2	1	2	2	2	2	2	2	1	2	2	2	2	2	1	2	2	2	2	2	2	2	2	2	1	2	2	2	2	2	1	2	2	2	2	2	2	2	2	2
AX-147209994	3	4	4	3	2	3	3	4	3	2	4	2	2	4	2	4	3	4	3	2	4	3	4	3	3	4	3	4	4	4	3	4	4	4	4	4	3	3	4	4	3	4	3	2	3	3	3	4	3
AX-147210007	3	3	3	3	3	2	3	3	3	3	3	3	3	3	3	3	3	3	3	3	3	3	3	3	3	3	3	3	3	3	3	3	3	3	3	3	3	3	3	3	3	3	3	3	3	3	3	3	3
AX-147210009
AX-147210023	1	1	1	1	2	2	0	0	0	0	0	0	0	0	0	0	0	0	1	0	0	0	0	0	0	0	0	0	0	0	0	0	0	0	0	0	0	0	0	1	0	0	0	0	0	1	0	0	1
AX-147210036	0	0	0	0	0	0	0	0	0	0	0	0	0	0	0	0	0	0	0	0	0	0	0	0	0	0	0	0	0	0	0	0	0	0	0	0	0	0	0	1	0	0	1	0	0	1	0	0	1
AX-147210038
AX-147210039	1	1	1	1	1	1	0	0	0	0	0	0	0	0	0	0	0	0	0	0	0	0	0	0	0	0	0	0	0	0	0	0	0	0	0	0	0	0	0	0	0	0	0	0	0	0	0	0	0
AX-147210044	2	2	2	1	1	1	3	3	3	2	2	2	2	2	2	2	2	2	2	2	2	2	2	2	2	2	2	2	2	2	2	2	2	2	2	2	2	2	2	2	2	2	2	2	2	2	2	2	2
AX-147210045	1	1	1	1	1	1	0	1	1	0	0	0	0	0	0	0	0	0	1	0	0	0	0	1	0	0	0	0	0	0	0	0	0	0	0	0	0	0	0	1	0	0	0	0	0	1	0	0	1
AX-147210049	2	2	2	1	1	1	3	3	3	2	2	2	2	2	2	2	2	2	2	2	2	2	2	2	2	2	2	2	2	2	2	2	2	2	2	2	2	2	2	2	2	2	2	2	2	2	2	2	2
AX-147210052	1	1	1	2	2	2	0	0	0	1	1	1	1	1	1	1	1	1	1	1	1	1	1	1	1	1	1	1	1	1	1	1	1	1	1	1	1	1	1	1	1	1	1	1	1	1	1	1	1
AX-147210053	1	1	1	0	0	0	2	2	2	1	1	1	1	1	1	1	1	1	1	1	1	1	1	1	1	1	1	1	1	1	1	1	1	1	1	1	1	1	1	1	1	1	1	1	1	1	1	1	1
AX-147210055
AX-147210060	3	3	3	4	4	3	1	1	1	0	0	0	0	0	0	0	0	0	1	0	0	0	1	1	0	0	0	0	0	0	0	0	0	1	0	0	0	0	0	1	0	0	1	0	0	2	0	0	1
AX-147210087
AX-147210099	1	1	1	2	2	2	0	0	0	1	1	1	1	1	1	1	1	0	1	1	1	1	1	1	1	1	1	1	1	1	1	1	1	0	1	1	1	1	1	1	1	1	1	1	1	1	1	1	1
AX-147210104	1	1	1	0	0	0	2	2	2	1	1	1	1	1	1	1	1	1	1	1	1	1	1	1	1	1	1	1	1	1	1	1	1	1	1	1	1	1	1	1	1	1	1	1	1	1	1	1	1
AX-147210114	0	0	0	1	1	1	0	1	0	0	0	0	0	0	0	0	0	0	1	0	0	0	0	1	0	1	0	0	0	0	0	0	0	0	0	0	0	0	0	1	0	0	1	0	0	1	0	0	1
AX-147210116	0	0	0	1	1	1	0	0	0	0	0	0	0	0	0	0	0	0	0	0	0	0	0	0	0	0	0	0	0	0	0	0	0	0	0	0	0	0	0	0	0	0	0	0	0	0	0	0	0
AX-147210119	4	3	3	3	3	3	4	3	3	4	3	4	4	3	4	4	4	3	3	4	4	4	4	3	4	3	4	4	3	3	4	4	4	4	3	4	4	3	4	3	4	4	3	4	4	3	4	4	3
AX-147210122	0	0	0	1	1	1	0	0	0	0	0	0	0	0	0	0	0	0	0	0	0	0	0	0	0	0	0	0	0	0	0	0	0	0	0	0	0	0	0	0	0	0	0	0	0	0	0	0	0
AX-147210123	1	1	1	0	0	0	2	2	2	1	1	1	1	1	1	1	1	1	1	1	1	1	1	1	1	1	1	1	1	1	1	1	1	1	1	1	1	1	1	1	1	1	1	1	1	1	1	1	1
AX-147210124	1	0	1	1	1	1	0	0	0	0	0	0	0	0	0	0	0	0	0	0	0	0	0	0	0	0	0	0	0	0	0	0	0	0	0	0	0	0	0	0	0	0	0	0	0	0	0	0	0
AX-147210135	1	1	1	0	0	0	3	3	3	1	1	1	1	1	1	1	1	1	1	1	1	1	1	1	1	1	1	1	1	1	1	1	1	1	1	1	1	1	1	1	1	1	1	1	1	2	1	1	1
AX-147210159	0	0	0	0	0	0	0	0	0	1	0	1	0	0	1	0	0	0	0	0	0	0	0	0	0	0	0	0	0	0	0	0	0	0	0	0	0	0	0	1	0	0	1	0	0	0	0	0	0
AX-147210160	2	2	2	3	3	3	1	1	1	2	2	2	2	2	2	2	2	2	2	2	2	2	2	1	2	2	2	2	2	2	2	2	2	2	2	2	2	2	2	2	2	2	2	2	2	1	2	2	1
AX-147210162	0	0	0	1	1	1	0	0	0	1	0	0	0	0	1	0	0	0	0	0	0	0	1	0	1	0	1	0	0	0	0	0	0	1	0	0	0	1	0	0	0	0	0	0	0	0	0	0	0
AX-147210168	1	1	1	2	2	2	0	0	0	1	1	1	1	1	1	1	1	1	1	1	1	1	1	1	1	1	1	1	1	1	1	1	1	1	1	1	1	1	1	1	1	1	1	1	1	1	1	1	1
AX-147210176	0	0	0	0	0	0	0	0	0	0	0	0	0	0	0	0	0	0	0	0	0	0	0	0	0	0	0	0	0	0	0	0	0	0	0	0	0	0	0	0	0	0	0	0	0	0	0	0	0
AX-147210193	3	3	3	2	2	2	3	3	2	3	3	3	3	3	3	3	3	3	2	3	3	3	3	2	3	3	3	3	3	3	3	3	3	3	3	3	3	3	3	2	3	3	2	3	3	2	3	3	2
AX-147210197	1	1	1	0	0	0	2	2	2	1	1	1	1	1	1	1	1	1	1	1	1	1	1	1	1	1	1	1	1	1	1	1	1	1	1	1	1	1	1	1	1	1	1	1	1	1	1	1	1
AX-147210198	0	0	0	1	1	0	0	0	1	0	0	0	0	0	0	0	0	0	1	0	0	0	0	0	0	0	0	0	0	0	0	0	0	0	0	0	0	0	0	1	0	0	0	0	0	1	0	0	1
AX-147210210	1	0	1	1	1	0	0	1	0	0	0	0	0	0	0	0	0	1	2	0	0	0	0	1	0	1	0	0	0	0	0	0	0	0	0	0	0	0	0	1	0	0	1	0	0	1	0	0	1
AX-147210213	0	0	0	0	0	0	0	0	0	0	0	0	0	0	0	0	0	0	0	0	0	0	0	0	0	0	0	0	0	0	0	1	0	0	0	0	0	0	0	1	0	0	0	0	0	0	0	0	0
AX-147210223	1	1	1	0	0	0	3	3	3	1	1	1	1	1	1	1	1	1	1	1	1	1	1	1	1	1	1	1	1	1	1	1	1	1	1	1	1	1	1	1	1	1	1	1	1	1	1	1	2
AX-147210224	2	2	2	2	2	2	2	2	2	2	3	2	2	3	2	3	2	3	3	2	3	2	3	2	3	3	3	3	3	3	2	3	3	3	3	2	2	2	3	2	2	3	3	2	2	2	2	3	2
AX-147210230	0	0	0	1	1	1	0	0	0	0	0	0	0	0	0	0	0	0	0	0	0	0	0	0	0	0	0	0	0	0	0	0	0	0	0	0	0	0	0	0	0	0	0	0	0	0	0	0	0
AX-147210242	1	1	1	2	2	2	0	0	0	1	1	1	1	1	1	1	1	1	0	1	1	1	1	0	1	1	1	1	1	1	1	1	1	1	1	1	1	1	1	0	1	1	0	1	1	0	1	1	0
AX-147210245	4	4	4	4	4	4	4	4	4	3	4	4	4	4	4	4	4	4	4	4	4	4	4	4	3	4	4	4	4	4	4	4	4	4	4	4	4	4	4	3	4	4	4	4	3	4	4	4	4
AX-147210247	2	2	2	3	3	3	1	1	1	2	1	2	1	2	2	2	2	1	2	2	2	2	2	2	2	1	2	2	2	2	2	2	2	2	1	1	2	2	2	2	2	1	2	3	2	2	2	1	2
AX-147210255	2	2	2	1	1	1	3	3	3	2	2	2	2	2	2	2	2	3	2	2	2	2	2	2	2	2	2	2	2	2	2	2	2	2	2	2	2	2	2	1	2	2	2	2	2	2	2	2	2
AX-147210256
AX-147210268
AX-147210299	4	4	4	3	3	3	4	4	4	4	4	4	4	4	4	4	4	4	4	4	4	4	4	4	4	4	4	4	4	4	4	4	4	4	4	4	4	4	4	4	4	4	4	4	4	4	4	4	4
AX-147210305
AX-147210341	3	3	3	2	3	3	3	3	3	3	4	4	4	3	4	4	4	3	2	4	3	4	4	2	4	3	3	4	4	3	4	3	3	3	3	3	4	4	4	1	4	4	2	3	4	3	4	3	3
AX-147210350	2	2	2	1	1	1	3	3	3	2	2	2	2	2	2	2	2	2	2	2	2	2	2	2	2	2	2	2	2	2	2	2	2	2	2	2	2	2	2	2	2	2	2	2	2	2	2	2	2
AX-147210352	1	1	1	1	1	1	1	1	1	0	0	0	0	0	0	0	0	0	1	0	0	0	0	1	0	1	0	0	0	0	0	0	0	0	0	0	0	0	1	1	0	0	1	0	0	1	0	0	1
AX-147210367
AX-147210375	3	4	3	3	3	3	3	3	3	4	3	4	4	4	4	4	4	3	3	4	4	4	3	2	4	3	4	4	3	4	4	4	3	3	3	3	4	4	3	2	4	4	3	4	4	2	4	4	2
AX-147210383	1	1	1	0	0	0	2	2	2	1	1	1	1	1	1	1	1	0	1	1	1	1	1	1	1	1	1	1	1	1	1	1	1	1	1	1	1	1	1	1	1	1	1	1	1	1	1	1	1
AX-147210392	1	1	1	0	0	0	1	1	1	1	1	1	1	1	1	1	1	1	1	1	1	1	1	1	1	1	1	1	1	1	1	1	1	1	1	1	1	1	1	1	1	1	1	1	1	1	1	1	1
AX-147210394	0	0	0	1	1	1	0	0	0	0	0	0	0	0	0	0	0	0	0	0	0	0	0	0	0	0	0	0	0	0	0	0	0	0	0	0	0	0	0	0	0	0	0	0	0	0	0	0	0
AX-147210396	3	3	2	4	4	4	1	1	1	1	1		2	2	2	2	2	1	3		1	2	1		3	1		2	1	1		1	1	1	1	1	1		2			2	3	3		3		1	3
AX-147210402	0	0	0	1	1	1	0	0	0	0	0	0	0	0	0	0	0	0	0	0	0	0	0	0	0	0	0	0	0	0	0	0	0	0	0	0	0	0	0	0	0	0	0	0	0	0	0	0	0
AX-147210404	0	0	0	1	1	1	0	0	0	0	0	0	0	0	0	0	0	0	0	0	0	0	0	0	0	0	0	0	0	0	0	0	0	0	0	0	0	0	0	0	0	0	0	0	0	0	0	0	0
AX-147210407	0	0	0	0	0	0	1	1	1	1	1	1	1	1	1	1	1	1	1	1	1	1	1	1	1	1	1	1	1	1	1	1	1	1	1	1	1	1	1	1	1	1	1	1	1	1	1	1	1
AX-147210408	4	4	4	3	3	3	3	3	3	4	3	4	4	4	4	4	4	4	3	4	4	4	4	3	4	4	4	4	4	4	4	4	4	4	4	4	4	4	4	3	4	4	3	4	4	3	4	4	3
AX-147210410	0	0	0	1	1	1	0	0	0	0	0	0	0	0	0	0	0	0	0	0	0	0	0	0	0	0	0	0	0	0	0	0	0	0	0	0	0	0	0	0	0	0	0	0	0	0	0	0	0
AX-147210422	3	3	4	4	3	3	3	3	3	4	4	4	4	3	4	3	4	3	3	4	3	4	3	3	4	3	3	4	3	3	4	4	4	3	3	3	4	4	4	4	4	4	3	4	4	3	4	3	3
AX-147210423
AX-147210432	4	3	3	3	2	2	3	3	2	4	3	4	3	3	3	3	3	4	3	3	4	3	3	2	4	3	4	4	3	3	3	3	3	4	3	4	4	3	3	2	3	4	3	4	4	3	3	4	2
AX-147210437	0	1	0	1	1	1	1	0	1	0	0	0	0	0	0	0	0	0	1	0	0	0	0	1	0	0	0	0	0	0	0	0	0	0	0	0	0	0	0	1	0	0	1	0	0	1	0	0	1
AX-147210444
AX-147210492	1	1	1	2	2	2	0	0	0	1	1	1	1	1	1	1	1	1	1	1	1	1	1	1	1	1	1	1	1	1	1	1	1	1	1	1	1	1	1	1	1	1	1	1	1	1	1	1	1
AX-147210493	2	2	2	3	3	3	1	1	1	2	2	2	2	2	2	2	2	2	2	2	2	2	2	2	2	2	2	2	2	2	2	2	2	2	2	2	2	2	2	2	2	2	2	2	2	2	2	2	2
AX-147210494	2	2	2	1	1	2	3	3	3	2	2	2	2	2	2	2	2	2	2	2	2	2	2	2	2	2	2	2	2	2	2	2	2	2	2	2	2	2	2	2	2	2	2	2	2	2	2	2	2
AX-147210495	1	1	0	2	2	2	0	0	0	0	0	0	0	0	0	0	0	0	1	0	0	0	0	1	0	0	0	0	0	0	0	0	1	0	0	0	0	0	0	1	0	0	1	0	0	1	0	0	0
AX-147210510
AX-147210522	3	3	3	3	3	2	3	3	4	4	3	4	4	2	4	3	4	3	2	4	3	4	3	3	4	2	3	4	3	3	4	1	3	3	3	3	4	4	3	1	4	3	3	4	4	2	4	3	2
AX-147210538	0	1	0	2	2	2	0	0	0	0	0	0	0	0	0	0	0	0	0	0	0	0	0	0	0	0	0	0	0	0	0	0	0	0	0	0	0	0	0	0	0	0	0	1	0	1	0	0	1
AX-147210553	2	2	2	1	1	1	3	3	3	2	2	2	2	2	2	2	2	2	2	2	2	2	2	2	2	2	2	2	2	2	2	2	2	2	2	2	2	2	2	2	2	2	2	2	2	2	2	2	2
AX-147210576	1	1	1	1	1	1	1	1	1	1	1	1	1	1	1	1	1	1	0	0	0	0	0	0	0	0	0	0	0	0	0	0	0	0	0	0	0	0	0	0	0	0	1	1	1	0	0	0	0
AX-147210581	0	1	1	1	1	1	0	1	1	0	1	0	0	1	0	1	0	0	0	0	1	0	1	1	0	1	0	0	1	0	0	1	1	1	0	1	0	0	0	0	0	1	1	0	0	1	0	0	1
AX-147210595	3	3	3	3	4	3	3	3	4		3	4	4	3	4	2	4	3	3	4	2	4	3	2	3	3	4	3	2	2	4	2	3	3	2	2	4	4	3	4	4	2	3	4	4	2	4	3	3
AX-147210601	0	0	0	1	1	1	0	0	0	0	0	0	0	0	0	0	0	0	0	0	0	0	0	0	0	0	0	0	0	0	0	0	0	0	0	0	0	0	0	0	0	0	0	0	0	0	0	0	0
AX-147210632	2	2	2	3	3	3	1	1	1	2	2	2	2	2	2	2	2	2	2	2	2	2	2	2	2	2	2	2	2	2	2	2	2	2	2	2	2	2	2	2	2	2	2	2	2	2	2	2	2
AX-147210648
AX-147210652
AX-147210668
AX-147210678	1	1	1	2	2	2	0	0	0	1	1	1	1	1	1	1	1	1	1	1	1	1	1	1	1	1	1	1	1	1	1	1	1	1	1	1	1	1	1	1	1	1	1	1	1	1	1	1	1
AX-147210685
AX-147210702	1	1	1	0	0	0	2	2	2	1	1	1	1	1	1	1	1	1	1	1	1	1	1	1	1	1	1	1	1	1	1	1	1	1	1	1	1	1	1	1	1	1	1	1	1	1	1	1	1
AX-147210747	1	1	1	0	0	0	2	2	2	1	1	1	1	1	1	1	1	1	1	1	1	1	1	1	1	1	1	1	1	1	1	1	1	1	1	1	1	1	1	1	1	1	1	1	1	1	1	1	1
AX-147210754
AX-147210838	3	2	2	3	3	3	2	2	2	2	2	2	2	2	2	2	2	2	2	2	2	2	2	2	2	2	2	2	2	2	2	2	2	2	2	2	2	2	2	2	2	2	2	2	2	2	2	2	2
AX-147210862	1	2	2	3	2	2	2	0	1	1	1	1	0	0	1	0	1	0	2	0	0	0	1	2	0	0	1	0	0	1	1	1	0	1	0	0	1	0	0	3	1	1	2	1	0	2	1	0	2
AX-147210868	3	3	3	3	3	2	3	3	3	3	3	3	3	3	3	2	3	3	3	3	3	3	3	3	3	3	3	3	3	3	3	2	3	2	3	3	3	3	2	3	3	3	2	3	3	2	3	3	3
AX-147210886	0	1	1	0	0	0	1	1	1	1	1	1	1	1	1	1	1	1	1	1	1	1	1	1	1	1	1	1	1	1	1	1	1	1	1	1	1	1	1	1	1	1	1	1	1	1	1	1	1
AX-147210899	2	2	2	1	0	1	3	3	3	2	2	2	2	2	2	2	2	2	2	2	2	2	2	2	2	2	2	2	2	2	2	2	2	2	2	2	2	2	2	3	2	2	2	2	2	2	2	2	2
AX-147210900	1	1	1	0	0	0	2	2	3	1	1	1	1	1	1	1	1	1	1	1	1	1	1	1	1	1	1	1	1	1	1	1	1	1	1	1	1	1	1	1	1	1	1	1	1	1	1	1	1
AX-147210901
AX-147210909
AX-147210916	1	1	1	0	0	0	2	2	2	1	1	1	1	1	1	1	1	1	1	1	1	1	1	1	1	1	1	1	1	1	1	1	1	1	1	1	1	1	1	1	1	1	1	1	1	1	1	1	1
AX-147210947	1	1	1	2	2	1	1	0	0	1	1	1	1	1	1	1	1	1	1	1	1	1	1	1	1	1	1	1	1	1	1	1	1	1	1	1	1	1	1	1	1	1	0	1	1	1	1	1	1
AX-147210954
AX-147210969	2	2	2	1	1	1	3	3	3	2	2	2	2	2	2	2	2	2	2	2	2	2	2	2	2	2	2	2	2	2	2	2	2	2	2	2	2	2	2	2	2	2	2	2	2	2	2	2	2
AX-147210973	1	1	1	2	2	2	0	0	0	1	1	1	1	1	1	1	1	1	1	1	1	1	1	1	1	1	1	1	1	1	1	1	1	1	1	1	1	1	1	1	1	1	1	1	1	1	1	1	1
AX-147210990	4	4	4	3	3	3	4	4	4	4	4	4	4	4	4	4	4	4	4	4	4	4	4	4	4	4	4	4	4	4	4	4	4	4	4	4	4	4	4	4	4	4	4	4	4	4	4	4	4
AX-147211025
AX-147211049	1	1	1	0	0	0	4	4	4	3	2	2	3	1	2	1	2	1	4	3	1	3	1	3	2	1	2	2	2	2	2	1	1	2	1	1	2	2	2	4	3	1	3	3	3	3	2	1	3
AX-147211062
AX-147211069
AX-147211075	0	0	0	1	1	1	0	0	0	0	0	0	0	0	0	0	0	0	0	0	0	0	0	0	0	0	0	0	0	0	0	0	0	0	0	0	0	0	0	0	0	0	0	0	0	0	0	0	0
AX-147211112	4	4	4	3	3	3	4	4	3	4	4	4	4	4	4	4	4	4	4	4	4	4	4	3	4	4	4	4	3	4	4	3	4	4	3	4	4	4	4	4	4	3	4	4	4	4	4	4	4
AX-147211114
AX-147211120	1	2	2	0	0	0	4	4	4	1	3	1	1	2	1	3	1	3	1	1	3	2	3	2	1	2	1	1	3	2	2	3	2	2	2	2	1	1	2	2	1	2	2	1	1	2	1	2	2
AX-147211142	0	0	0	0	0	0	2	2	2	0	0	0	0	0	1	0	0	0	0	0	0	0	0	0	0	0	0	0	0	0	0	0	0	0	0	0	0	0	0	0	0	0	1	0	0	0	0	0	1
AX-147211171
AX-147211190	3	3	3	3	3	4	4	3	4	3	4	4	4	3	4	2	4	2	3	3	2	3	2	3	4	3	4	4		3	4	2	3	2		2	4	3	2	2	3	3	4	4	4	3	4	3	3
AX-147211192
AX-147211193
AX-147211197
AX-147211200	1	1	1	0	0	0	2	2	2	1	1	1	1	1	1	1	1	1	1	1	1	1	1	1	1	1	1	1	1	1	1	1	1	1	1	1	1	1	1	1	1	1	1	1	1	1	1	1	1
AX-147211204	3	3	2	2	2	2	3	3	2	3	3	3	3	3	3	3	3	3	2	3	3	3	3	2	3	3	3	3	3	3	3	3	3	3	3	3	3	3	3	2	3	3	2	3	3	2	3	3	2
AX-147211215	0	0	0	0	1	0	0	0	0	0	0	0	0	0	0	0	0	0	0	0	0	0	0	0	0	0	0	0	0	0	0	0	0	0	0	0	0	0	0	0	0	0	1	0	0	0	0	0	0
AX-147211244	2	2	2	3	3	3	1	1	1	2	2	2	2	2	2	2	2	2	2	2	2	2	2	2	2	2	2	2	2	2	2	2	2	2	2	2	2	2	2	2	2	2	2	2	2	2	2	2	2
AX-147211289	0	0	0	0	0	0	0	0	0	0	0	0	0	0	0	0	0	0	0	0	0	0	0	0	0	0	0	0	0	0	0	0	0	0	0	0	0	0	0	0	0	0	0	0	0	0	0	0	0
AX-147211291	1	1	1	2	2	2	0	0	0	1	1	1	1	1	1	1	1	1	1	1	1	1	1	1	1	1	1	1	1	1	1	1	1	1	1	1	1	1	1	1	1	1	1	1	1	1	1	1	1
AX-147211318	1	1	1	2	2	2	0	0	0	1	1	1	1	1	1	1	1	1	1	1	1	1	1	1	1	1	1	1	1	1	1	1	1	1	1	1	1	1	1	1	1	1	1	1	1	1	1	1	1
AX-147211393	1	1	0	1	1	2	0	1	1	0	1	0	0	0	0	0	0	0	1	0	0	0	0	1	0	0	0	0	0	0	0	0	0	0	0	0	0	0	0	2	0	0	2	0	0	1	0	0	1
AX-147211413	1	1	1	1	1	1	1	1	1	1	1	1	1	1	1	1	1	1	0	1	1	1	1	1	1	1	1	1	1	1	1	1	1	1	1	1	1	1	1	1	1	1	1	1	1	1	1	1	1
AX-147211452	0	0	0	0	0	0	0	0	0	0	0	0	0	0	0	0	0	0	0	0	0	0	0	0	0	0	0	0	0	0	0	0	0	0	0	0	0	0	0	0	0	0	0	0	0	0	0	0	0
AX-147211461	1	1	1	0	0	0	2	1	2	1	1	1	1	1	1	1	1	1	1	1	1	1	1	1	1	1	1	1	1	1	1	1	1	1	1	1	1	1	1	1	1	1	1	1	1	1	1	1	1
AX-147211498	0	0	0	1	1	1	0	0	0	0	0	0	0	0	0	0	0	0	0	0	0	0	0	0	0	0	0	0	0	0	0	0	0	0	0	0	0	0	0	0	0	0	0	0	0	0	0	0	0
AX-147211516
AX-147211545
AX-147211549
AX-147211605	3	3	3	2	2	2	3	3	3	3	3	3	3	3	3	3	3	3	3	3	3	3	3	3	3	3	3	3	3	3	3	3	3	3	3	3	3	3	3	3	3	3	3	3	3	3	3	3	3
AX-147211611
AX-147211613	0	1	0	0	1	0	0	1	1	1	1	1	1	1	1	1	2	1	1	1	1	2	1	1	1	1	0	1	2	1	1	1	1	1	1	1	1	1	1	0	2	1	0	1	1	0	1	1	1
AX-147211614	2	2	2	3	3	3	1	1	1	2	2	2	2	2	2	2	2	2	2	2	2	2	2	2	2	2	2	2	2	2	2	2	2	2	2	2	2	2	2	2	2	2	2	2	2	2	2	2	2
AX-147211616
AX-147211618	3	2	2	3	3	3	3	3	3	3	3	3	3	3	3	3	3	3	3	3	3	3	2	3	3	2	3	3	3	3	3	2	2	3	2	3	3	3	3	3	3	3	3	3	3	3	3	3	3
AX-147211622	2	2	3	2	2	2	3	3	2	3	3	3	3	3	3	3	3	3	2	3	3	3	3	3	3	3	3	3	3	3	3	3	3	3	3	3	3	3	3	3	3	3	3	3	3	3	3	3	3
AX-147211623	2	2	2	1	1	1	3	2	2	3	4	3	4	4	3	4	3	4	3	3	4	3	4	2	3	4	3	3	4	4	3	4	4	4	4	4	3	3	4	3	3	4	4	2	3	3	3	4	4
AX-147211627	3	3	3	2	2	3	2	3	3	3	4	3	3	4	3	4	3	4	2	3	3	3	4	2	3	3	4	3	3	4	3	3	4	4	4	4	3	4	4	2	3	4	3	4	4	3	4	4	3
AX-147211630	1	1	1	0	0	0	2	1	2	1	1	1	1	1	1	1	1	1	1	1	1	1	1	2	1	1	1	1	1	1	1	1	1	1	1	1	1	1	1	2	1	1	2	1	1	1	1	1	1
AX-147211635	2	2	1	1	1	1	3	3	3	3	3	2	2	3	3	3	2	2	3	3	3	3	3	4	3	3	2	3	3	4	4	4	4	4	4	4	4	2	3	3	3	3	3		2	3	2	3	3
AX-147211638	0	0	0	0	0	0	0	0	0	0	0	0	0	0	0	0	0	0	0	0	0	0	0	0	0	0	0	0	0	1	1	1	1	1	1	1	1	0	0	0	0	0	0	0	0	0	0	0	0
AX-147211653	1	1	1	0	0	0	1	0	1	1	0	1	1	0	1	0	1	0	0	1	0	1	0	0	1	0	0	1	0	0	1	1	0	0	0	0	1	1	0	0	1	0	0	1	1	0	1	0	0
AX-147211654	0	0	0	0	0	0	0	1	0	0	0	0	0	1	0	1	0	0	0	0	0	0	0	1	0	0	0	0	1	0	0	2	1	0	0	1	0	0	1	0	0	0	0	0	0		0	1	0
AX-147211655	3	3	3	3	3	3	3	3	3	3	4	3	3	4	3	3	3	4	3	3	4	3	4	3	3	3	3	3	4	4	3	3	3	4	4	4	3	3	4	2	4	4	3	4	4	2	4	4	2
AX-147211659	2	2	2	4	4	4	1	1	1	2	2	2	2	2	2	2	2	2	2	2	1	2	2	2	2	2	2	2	2	2	2	2	2	2	2	2	2	2	2	2	2	1	3	2	2	2	2	2	2
AX-147211660	1	1	1	3	3	3	0	0	0	1	1	1	1	1	1	1	1	1	2	1	1	1	1	1	1	1	1	1	1	1	1	1	1	1	1	1	1	1	1	1	1	1	1	1	1	1	1	1	1
AX-147211663	0	0	1	0	0	0	0	0	0	0	0	0	0	0	0	0	0	0	0	0	0	0	0	0	0	0	0	0	0	0	0	0	0	0	0	0	0	0	0	0	0	0	0	0	0	0	0	0	0
AX-147211665	2	2	2	3	3	3	1	1	1	2	2	2	2	2	2	2	2	2	2	2	2	2	2	2	2	2	2	2	2	2	2	2	2	2	2	2	2	2	2	2	2	2	2	2	2	2	2	1	2
AX-147211669
AX-147211670	2	2	3	3	3		3	2	3	4	3	3	4	2	4	3	4	3	3	3	3	3	3	3	4	3	4	4	3	3	3	2	3	3	3	3	4	3	2	4	4	4		4	4	3	4	3	3
AX-147211675	1	1	1	0	0	0	2	2	2	1	1	1	1	1	1	1	1	1	1	1	1	1	1	1	1	1	1	1	1	1	1	1	1	1	1	1	1	1	1	0	1	1	1	1	1	1	1	1	1
AX-147211695	3	3	3	4	3	4	3	4	3	3	3	4	4	3	4	2	4	2	3	4	3	4	2	3	4	3	4	4	2	3	4	3	2	3	2		4	4	3	3	4	2	3	4	4	3	4	3	3
AX-147211698
AX-147211707	0	0	0	0	1	0	0	0	0	0	0	0	0	0	0	0	0	0	0	0	0	0	0	1	0	0	0	0	0	0	0	0	0	0	0	0	0	0	0	1	0	0	0	0	0	0	0	0	0
AX-147211710	2	2	2	1	0	1	3	3	3	2	2	2	2	2	2	2	2	2	2	2	2	2	2	2	2	2	2	2	2	2	2	2	2	2	2	2	2	2	2	2	2	2	2	2	2	2	2	2	2
AX-147211714
AX-147211717	4	3	3	2	4	3	3	3	4	4	3	3	4	2	4	3	4	3	2	4	4	3	3	4	3	2	4	4	3	3	4	3	3	3	3	4	4	3	3	2	3	3	3	4	4	3	4	3	4
AX-147211718	4	4	4	4	4	4	4	4	4	4	3	4	4	3	4	3	4	3	4	4	3	4	3	4	4	3	4	4	3	3	4	3	3	3	3	3	4	4	3	4	4	3	4	4	4	4	4	3	4
AX-147211719	0	1	0	0	0	0	2	1	2	1	1	1	1	1	1	1	1	1	1	1	1	1	1	1	1	1	1	1	1	1	1	1	1	1	1	1	1	1	1	1	1	1	1	1	1	1	1	1	1
AX-147211720	1	1	1	2	2	2	0	0	0	1	1	1	1	1	1	1	1	1	1	1	1	1	1	1	1	1	1	1	1	1	1	1	1	1	1	1	1	1	1	1	1	1	1	1	1	1	1	1	1
AX-147211721	1	1	1	1	1	1	1	2	2	1	1	1	1	1	1	1	1	1	1	1	1	1	1	1	1	1	1	1	1	1	1	1	1	1	1	1	1	1	1	1	1	1	1	1	1	1	1	1	1
AX-147211728	2	2	2	3	3	3	1	1	1	1	1	1	1	1	1	1	1	2	2	1	1	1	1	2	1	1	1	1	1	1	1	1	1	1	1	1	1	1	1	2	1	1	2	1	1	1	1	1	2
AX-147211730	3	3	3	4	4	4	0	0	0	1	0	1	1	0	1	0	1	0	1	1	0	1	0	2	2	0	1	3	0	0	1	0	0	0	0	0	1	1	0	1	1	0	1	1	1	2	1	0	1
AX-147211731	0	0	0	1	1	1	0	0	0	0	0	0	0	0	0	0	0	0	0	0	0	0	0	0	0	0	0	0	0	0	0	0	0	0	0	0	0	0	0	0	0	0	0	0	0	0	0	0	0
AX-147211737	2	2	2	1	1	1	3	3	3	2	2	2	2	2	2	2	2	2	2	2	2	2	2	2	2	2	2	2	2	2	2	2	2	2	2	2	2	2	2	2	2	2	2	2	2	2	2	2	2
AX-147211741	1	1	1	2	2	2	0	0	0	1	1	1	1	1	1	1	1	2	1	1	1	1	1	1	1	1	1	1	1	1	1	1	1	1	1	1	1	1	1	1	1	1	1	1	1	1	1	1	1
AX-147211744	0	0	0	1	1	1	0	0	0	0	0	0	0	0	0	0	0	0	0	0	0	0	0	0	0	0	0	0	0	0	0	0	0	0	0	0	0	0	0	0	0	0	0	0	0	0	0	0	0
AX-147211745	1	1	1	0	0	0	2	2	2	1	1	1	1	1	1	1	1	1	1	1	1	1	1	1	1	1	1	1	1	1	1	1	1	1	1	1	1	1	1	1	1	1	1	1	1	1	1	1	1
AX-147211750	0	0	0	0	0	0	1	1	1	0	0	0	0	0	0	0	0	0	0	0	0	0	0	0	0	0	0	0	0	0	0	0	0	0	0	0	0	0	0	0	0	0	0	0	0	1	0	0	0
AX-147211753
AX-147211757	2	2	2	1	1	1	3	3	3	2	2	2	2	2	2	2	2	2	2	2	2	2	2	2	2	2	2	2	2	2	2	2	2	2	2	2	2	2	2	2	2	2	2	2	2	2	2	2	2
AX-147211762	3	2	3	3	3	2	3	3	3	3	3	4	3	3	3	3	4	4	1	3	2	3	2	2	3	3	4	3	2	3	3	3	3	3	3	3	3	3	3	2	3	3	3	4	4	2	3	2	1
AX-147211764	1	2	1	3	3	3	0	0	0	1	2	1	1	2	1	2	1	2	2	1	2	1	2	1	1	2	1	1	2	2	1	2	2	2	2	2	1	1	2	1	1	2	1	1	1	1	1	2	1
AX-147211767	1	1	1	0	0	0	2	3	3	2	2	2	2	2	2	2	2	2	2	2	2	2	2	2	2	2	2	2	2	2	2	2	2	2	2	2	2	2	2	2	2	2	2	2	2	2	2	2	2
AX-147211768	1	1	1	2	2	2	0	0	0	1	1	1	1	1	1	1	1	1	1	1	1	1	1	1	1	1	1	1	1	1	1	1	1	1	1	1	1	1	1	1	1	1	1	1	1	1	1	1	1
AX-147211771	0	1	1	0	0	0	2	2	2	1	1	1	1	1	1	1	1	1	1	1	1	1	1	1	1	1	1	1	1	1	1	1	1	1	1	1	1	1	1	1	1	1	1	1	1	1	1	1	1
AX-147211773	4	4	4	3	4	3	4	3	4	4	4	4	4	4	4	4	4	4	4	4	4	4	4	3	4	4	4	4	4	4	4	3	4	4	4	4	4	4	4	3	4	4	4	4	4	3	4	4	4
AX-147211774	2	2	2	3	3	3	1	1	1	2	2	2	2	2	2	2	2	2	2	2	2	2	2	2	2	2	2	2	2	2	2	2	2	2	2	2	2	2	2	2	2	2	2	2	2	2	2	2	2
AX-147211780
AX-147211781	0	0	0	1	1	1	0	0	0	0	0	0	0	0	0	0	0	0	0	0	0	0	0	0	0	0	0	0	0	0	0	0	0	0	0	0	0	0	0	0	0	0	0	0	0	0	0	0	0
AX-147211782	1	1	1	0	0	0	2	2	2	1	1	1	1	1	1	1	1	1	1	1	1	1	1	1	1	1	1	1	1	1	1	1	1	1	1	1	1	1	1	1	1	1	1	1	1	1	1	1	1
AX-147211783	0	0	0	0	0	1	0	0	0	0	0	0	0	0	0	0	0	0	0	0	0	0	0	0	0	0	0	0	0	0	0	0	0	0	0	0	0	0	0	0	0	0	0	0	0	0	0	0	0
AX-147211785	3	3	3	3	3	3	3	3	3	3	4	3	3	4	3	4	3	4	3	3	4	3	3	3	3	4	3	3	4	4	3	4	4	4	4	4	3	3	4	3	3	4	3	3	3	3	3	4	3
AX-147211786	3	2	3	3	3	3	4	3	3	3	4	4	3	4	3	3	4	3	3	4	4	3	3	3	4	3	3	3	3	4	3	3	3	3	3	3	4	4	3	3	3	4	3	4	4	3	4	4	2
AX-147211790
AX-147211796
AX-147211801	1	1	1	0	0	0	2	2	2	1	1	1	1	1	1	1	1	1	1	1	1	1	1	1	1	1	1	1	1	1	1	1	1	1	1	1	1	1	1	1	1	1	1	1	1	1	1	1	1
AX-147211802	1	1	1	0	0	0	2	2	2	2	1	2	2	1	2	1	2	1	1	2	1	2	1	2	2	1	2	2	1	1	2	1	1	1	1	1	2	2	1	2	2	1	2	2	2	2	2	1	2
AX-147211805
AX-147211812	0	0	0	1	1	1	0	0	0	0	0	0	0	0	0	0	0	0	0	0	0	0	0	0	0	0	0	0	0	0	0	0	0	0	0	0	0	0	0	0	0	0	0	0	0	0	0	0	0
AX-147211814
AX-147211815	0	1	0	1	1	0	1	0	2	0	0	0	0	0	0	0	0	0	1	0	0	0	0	1	0	0	0	0	0	0	0	0	1	0	0	1	0	0	0	1	0	0	1	0	0	1	0	0	2
AX-147211820	2	2	2	3	3	3	1	1	1	2	2	2	2	2	2	2	2	2	2	2	2	2	2	2	2	2	2	2	2	2	2	2	2	2	2	2	2	2	2	2	2	2	2	2	2	2	2	2	2
AX-147211821	1	1	1	0	0	0	2	2	2	1	1	1	1	1	1	1	1	1	1	1	1	1	1	1	1	1	1	1	1	1	1	1	1	1	1	1	1	1	1	1	1	1	1	1	1	1	1	1	1
AX-147211829	4	3	3	3	3	3	3	3	3	4	4	4	4	4	4	4	4	4	3	4	4	4	4	3	4	4	4	4	4	4	4	4	4	4	4	4	4	4	4	3	4	4	3	4	4	3	4	4	3
AX-147211834	1	1	1	0	0	0	2	2	2	1	1	1	1	1	1	1	1	1	1	1	1	1	1	1	1	1	1	1	1	1	1	1	1	1	1	1	1	1	1	1	1	1	1	1	1	1	1	1	1
AX-147211846	1	1	1	0	0	0	2	2	2	1	1	1	1	1	1	1	1	1	1	1	1	1	1	1	1	1	1	1	1	1	1	1	1	1	1	1	1	1	1	1	1	1	1	1	1	1	1	1	1
AX-147211853
AX-147211855	1	0	0	1	1	1	0	0	0	0	0	0	0	0	0	0	0	0	1	0	0	0	0	0	0	0	0	0	0	0	0	0	0	0	0	0	0	0	0	1	0	0	0	0	0	0	0	0	0
AX-147211856	0	0	0	0	0	0	0	0	0	0	0	0	0	0	0	0	0	0	0	0	0	0	0	0	0	0	0	0	0	0	0	0	0	0	0	0	0	0	0	1	0	0	0	0	0	0	0	0	0
AX-147211859	2	2	2	4	4	4	0	0	0	3	1	3	3	1	3	1	2	1	3	3	1	3	1	2	2	1	2	2	1	1	2	1	1	1	1	1	2	2	1	3	3	1	2	3	3	2	3	1	2
AX-147211860
AX-147211861	1	1	1	0	0	0	2	2	2	1	1	1	1	1	1	1	1	1	1	1	1	1	1	1	1	1	1	1	1	1	1	1	1	1	1	1	1	1	1	1	1	1	1	1	1	1	1	1	1
AX-147211868	2	2	2	3	3	3	1	2	1	2	2	2	2	2	2	2	2	2	2	2	2	2	2	2	2	2	2	2	2	2	1	2	2	2	2	2	2	2	2	2	2	2	2	1	2	2	2	2	2
AX-147211869
AX-147211886
AX-147211888
AX-147211892	3	3	3	4	4	4	2	2	2	3	3	3	3	3	3	3	3	3	3	3	3	3	3	3	3	3	3	3	3	3	3	3	3	3	3	3	3	3	3	3	3	3	3	3	3	3	3	3	3
AX-147211898	0	0	0	1	1	0	0	0	0	0	0	0	0	0	0	0	0	0	0	0	0	0	0	0	0	0	0	0	0	0	0	0	0	0	0	0	0	0	0	0	0	0	0	0	0	0	0	0	0
AX-147211900	3	3	3	3	2	2	3	3	2	3	4	3	3	4	3	4	4	4	3	3	4	3	4	2	3	4	3	3	4	4	3	3	4	4	4	4	3	4	4	2	4	4	2	4	3	2	3	4	3
AX-147211904	1	1	1	2	2	2	0	0	0	1	1	1	1	1	1	1	1	1	1	1	1	1	1	1	1	1	1	1	1	1	1	1	1	1	1	1	1	1	1	1	1	1	1	1	1	1	1	1	1
AX-147211911	0	0	0	1	1	1	0	0	0	0	0	0	0	0	0	0	0	0	0	0	0	0	0	0	0	0	0	0	0	0	0	0	0	0	0	0	0	0	0	1	0	0	0	0	0	0	0	0	0
AX-147211917	0	0	0	1	1	1	0	0	0	1	1	1	1	1	1	1	1	1	1	1	0	1	1	1	1	1	1	1	1	1	1	1	1	1	1	1	1	1	1	0	1	1	0	1	1	1	1	1	0
AX-147211923
AX-147211928
AX-147211929
AX-147211932	1	1	1	1	1	1	1	1	1	1	0	0	1	0	1	0	1	0	2	1	0	1	0	2	1	0	1	1	0	0	0	0	0	0	0	0	1	1	0	2	1	0	2	1	0	2	1	0	2
AX-147211934	1	1	1	0	0	0	2	2	2	1	1	1	1	1	1	1	1	1	1	1	1	1	1	1	1	1	1	1	1	1	1	1	1	1	1	1	1	1	0	1	1	1	1	1	1	1	1	1	1
AX-147211938	4	4	4	3	3	3	4	4	4	4	4	4	4	4	4	4	4	4	4	4	4	4	4	4	4	4	4	4	4	4	4	4	4	4	4	4	4	4	4	4	4	4	4	4	4	4	4	4	4
AX-147211940	1	1	1	2	2	2	0	0	0	1	1	1	1	1	1	1	1	1	1	1	1	1	1	1	1	1	1	1	1	1	1	1	1	1	1	1	1	1	1	1	1	1	1	1	1	1	1	1	1
AX-147211941	2	2	2	3	3	3	1	1	1	2	2	2	2	2	2	2	2	2	2	2	2	2	2	2	2	2	2	2	2	2	2	2	2	2	2	2	2	2	2	2	2	2	2	2	2	2	2	2	2
AX-147211947
AX-147211952	1	1	1	0	0	0	2	2	2	1	1	1	1	1	1	1	1	1	1	1	1	1	1	1	1	1	1	1	1	1	1	1	1	1	1	1	1	1	1	1	1	1	1	1	1	1	1	1	1
AX-147211956	1	1	1	0	0	0	2	3	3	1	1	1	1	1	1	1	1	1	1	1	1	1	1	1	1	1	1	1	1	1	1	1	1	1	1	1	1	1	1	1	1	1	1	1	1	1	1	1	1
AX-147211957	1		1	2	2		1		1	0	0	0	1	0	0	0	0	1	0	0	0	0	0	0	0	0	0	0	0	0	1	0	0	0	0	0	1	0	0	0	0	0	0	0	1	0	0	0	0
AX-147211958	2	2	2	1	1	1	3	3	3	2	2	2	2	2	2	2	2	2	2	2	2	2	2	2	2	2	2	2	2	2	2	2	2	2	2	2	2	2	2	2	2	2	2	2	2	2	2	2	2
AX-147211959	2	2	2	3	3	3	1	1	1	2	2	2	2	2	2	2	2	2	2	2	2	2	2	2	2	2	2	2	2	2	2	2	2	2	2	2	2	2	2	2	2	2	2	2	2	2	2	2	2
AX-147211962	0	0	0	0	0	0	0	0	0	0	0	0	0	0	0	0	0	0	0	0	0	0	0	0	0	0	0	0	0	0	0	0	0	0	0	0	0	0	0	0	0	0	0	0	0	0	0	0	0
AX-147211963	4	4	4	4	4	4	4	3	4	4	4	4	4	4	4	3	4	4	4	4	4	4	4	3	4	4	4	4	4	4	4	4	4	4	4	4	4	4	4	4	4	4	4	4	4	4	4	4	4
AX-147211966
AX-147211979	4	3	3	3	3	3	3	4	3	3	4	3	3	4	3	4	3	3	2	3	4	3	4	3	3	4	3	3	4	4	3	4	4	4	3	4	3	3	4	2	3	4	2	3	3		3	4	2
AX-147211981	0	0	0	1	1	1	0	0	0	0	0	0	0	0	0	0	0	0	0	0	0	0	0	0	0	0	0	0	0	0	0	0	0	0	0	0	0	0	0	0	0	0	0	0	0	0	0	0	0
AX-147211983	1	1	0	1	1	1	0	0	1	0	0	0	0	0	0	0	0	0	1	0	0	0	0	1	0	0	0	0	0	0	0	0	0	0	0	0	0	0	0	1	0	0	1	0	0	1	0	0	1
AX-147211986
AX-147211987	0	0	0	1	1	1	0	0	0	0	0	0	0	0	0	0	0	0	0	0	0	0	0	0	0	0	0	0	0	0	0	0	0	0	0	0	0	0	0	0	0	0	0	0	0	0	0	0	0
AX-147211994	1	0	1	0	1	1	1	0	1	0	0	0	0	0	0	0	0	0	1	0	0	0	0	2	0	0	0	0	0	0	0	0	0	0	0	0	0	0	0	1	0	0	0	0	0	1	0	0	1
AX-147211995	0	0	0	1	1	1	0	0	0	0	0	0	0	0	0	0	0	0	0	0	0	0	0	0	0	0	0	0	0	0	0	0	0	0	0	0	0	0	0	0	0	0	0	0	0	0	0	0	0
AX-147211998	0	0	0	1	1	1	0	0	0	0	0	0	0	0	0	0	0	0	0	0	0	0	0	0	0	0	0	0	0	0	0	0	0	0	0	0	0	0	0	0	0	0	0	0	0	0	0	0	0
AX-147211999	1	1	1	3	2	3	0	0	0	1	2	1	1	1	1	1	1	1	2	1	1	1	1	1	1	1	1	1	0	1	1	1	1	1	1	1	1	1	1	1	1	1	1	1	1	2	1	1	1
AX-147212001	1	1	1	0	0	0	2	2	2	1	1	1	1	1	1	1	1	1	1	1	1	1	1	1	1	1	1	1	1	1	1	1	1	1	1	1	1	1	1	1	1	1	1	1	1	1	1	1	1
AX-147212012	4	4	4	4	4	4	4	4	4	4	4	4	4	4	4	4	4	4	4	4	4	4	4	3	4	4	4	4	4	4	4	4	3	4	4	4	4	4	3	4	4	4	4	4	4	4	4	4	4
AX-147212013	0	0	0	0	0	0	1	1	1	0	0	0	0	0	0	0	0	0	0	0	0	0	0	0	0	0	0	0	0	0	0	0	0	0	0	0	0	0	0	0	0	0	0	0	0	0	0	0	0
AX-147212014
AX-147212018	3	2	2	4	4	4	0	0	0	2	2	2	2		2	2	2	1	2		1	2	1	2	1	1	2	2	2	2	2	1	1	1	1	1	2	3	3	3	3	3	2	1	2	3	3	3	3
AX-147212022
AX-147212023
AX-147212041
AX-147212043
AX-147212046	1	0	1	1	1	1	1	1	0	0	0	0	0	0	0	1	0	0	1	0	1	0	1	1	0	0	0	0	0	0	0	0	0	0	0	0	0	0	0	1	0	1	1	0	0	1	0	0	1
AX-147212055	4	4	4	4	4	4	3	3	3	4	4	4	4	4	4	4	4	4	4	4	4	4	4	4	4	4	4	4	4	4	4	4	4	4	4	4	4	4	4	4	4	4	4	4	4	4	4	4	4
AX-147212063	0	0	0	0	0	0	1	1	1	0	0	0	0	0	0	0	0	0	0	0	0	0	0	0	0	0	0	0	0	0	0	0	0	0	0	0	0	0	0	0	0	0	0	0	0	0	0	0	0
AX-147212065	0	0	0	0	0	0	0	0	0	0	0	0	0	0	0	0	0	0	0	0	0	0	0	0	0	0	0	0	0	0	0	0	0	0	0	0	0	0	0	1	0	0	0	0	0	0	0	0	0
AX-147212074	1	1	1	1	1	2	0	0	0	1	1	1	1	1	1	1	1	1	1	1	1	1	1	1	1	1	1	1	1	1	1	1	1	1	1	1	1	1	1	1	1	1	1	1	1	1	1	1	1
AX-147212078
AX-147212082	0	0	0	0	0	0	1	1	1	0	0	0	0	0	0	0	0	0	0	0	0	0	0	0	0	0	0	0	0	0	0	0	0	0	0	0	0	0	0	0	0	0	0	0	0	0	0	0	0
AX-147212084	2	2	2	3	3	3	1	1	1	2	2	2	2	2	2	2	2	2	2	2	2	2	2	2	2	2	2	2	2	2	2	2	2	2	2	2	2	2	2	2	2	2	2	2	2	2	2	2	2
AX-147212094	3	3	3	4	3	2	3	3	3	3	4	4	3	4	3	4	3	4	2	4	4	3	4	2	4	4	4	3	4	4	3	3	4	4	4	4	4	4	4	2	3	4	2	3	4	2	3	4	2
AX-147212098	3	2	3	3	3	2	3	2		3	4	3	4	4	3	4	3	3	2	3	4	3	4	2	3	4	4	3	4	4	3	4	4	4	4	4	3	3	4	2	3	4	2	3	4	2	3	4	2
AX-147212099	3	3	3	3	3	3	3	3	3	3	4	4	3	4	3	4	4	4	3	3	4	4	3	3	4	4	3	4	4	4	3	4	4	4	4	4	4	4	3	2	3	4	3	4	4	3	4	4	3
AX-147212100
AX-147212102	0	2	4		1	2	2	1	1	3	2						2			3	2	2	3	1	2	1	1				2	1	2		2				2	1	2	4	1		2	2	2	2
AX-147212103
AX-147212106
AX-147212107
AX-147212113	0	0	0	0	0	0	1	1	1	0	0	0	1	1	0	0	0	0	0	0	0	0	0	0	0	0	0	0	0	0	0	0	0	0	0	0	0	0	0	0	0	0	0	0	0	0	0	0	0
AX-147212116	1	1	1	3	3	4	0	0	0	2	2	4	0	0	2	2	2	4	1	2	1	2	2	1	3	4	2	3	2		2	2	2	1	2	2	2	2	1	1	4	1	1	2	2	1	2	2	1
AX-147212130
AX-147212141	3	4	3	4	3	3	3	3	3	4	4	4	4	4	4	4	4	4	3	4	4	4	4	3	4	4	4	4	4	4	4	4	4	4	4	4	4	4	4	3	4	4	3	4	4	3	4	4	3
AX-147212144	4	4	4	4	3	3	4	3	3	4	3	4	3	2	4	2	4	3	4	4	3	4	2	4	4	3	3	4	3	2	4	2	2	3	3	3	4	4	2	4	4	3	3	4	4	3	4	3	4
AX-147212145	1	1	2	1	1	1	2	2	2	2	2	1	3	3	2	2	2	1	2	2	2	2	2	2	2	1	2	2	2	2	2	2	2	2	2	2	2	2	2	2	1	2	2	2	2	2	2	2	2
AX-147212154	4	3	3	4	4	3	3	2	4	3	3	3	3	4	3	4	3	4	2	4	3	3	4	2	3	3	3	4	3	4	3	3	4	4	3	4	4	4	3	2	4	3	2	3	3	2	4	4	2
AX-147212155	3	3	3	3	3	3	3	3	3	4	3	3	3	3	3	3	3	2	3	3	3	3	2	2	3	3	3	3	3	3	3	3	3	3	3	3	3	3	3	3	3	3	3	3	3	3	3	3	3
AX-147212158	2	2	2	3	3	3	1	1	1	2	2	3	1	1	2	2	2	3	2	2	2	2	2	2	2	3	2	2	2	2	2	2	2	2	2	2	2	2	2	2	3	2	2	2	2	2	2	2	2
AX-147212160
AX-147212162	4	3	3	3	4	2	4	3	3	4	3	3	3	3	3	3	3	3	4	3	3	4	3	3	3	3	3	3	3	3	3	3	2	3	3	2	3	3	3	3	4	3	3	4	4	3	4	3	3
AX-147212165	2	2	2	3	3	3	1	1	1	2	2	3	1	1	2	2	2	3	2	2	2	2	2	2	2	3	2	2	2	2	2	2	2	2	2	2	2	2	2	2	3	2	2	2	2	2	2	2	2
AX-147212167	0	0	0	1	0	1	0	0	0	0	0	0	0	0	0	0	0	0	0	0	0	0	0	0	0	0	0	0	0	0	0	0	0	0	0	0	0	0	0	0	0	0	0	0	0	0	0	0	0
AX-147212174
AX-147212176	0	0	0	0	0	0	0	0	0	0	0	0	0	0	0	0	0	0	0	0	0	0	0	0	0	0	0	0	0	0	0	0	0	0	0	0	0	0	0	0	0	0	0	0	0	0	0	0	0
AX-147212177	0	0	0	0	0	0	0	1	0	0	0	0	0	0	0	0	0	0	0	0	0	0	0	0	0	0	0	0	0	0	0	0	0	0	0	0	0	0	0	0	0	0	0	0	0	0	0	0	0
AX-147212178	1	1	1	1	1	1	1	2	2	0	1	0	1	0	0	0	0	1	1	0	1	1	0	1	0	0	0	0	1	0	0	0	0	1	0	0	0	0	1	2	0	0	2	1	0	1	1	0	1
AX-147212183
AX-147212186	3	3	3	3	3	3	3	3	3	3	4	3	3	3	3	4	3	4	3	3	4	3	4	4	3	4	3	3	4	4	3	4	3	4	4	4	3	3	4	4	4	4	3	3	3	3	3	4	3
AX-147212187	2	2	2	3	3	3	1	1	1	2	2	3	1	1	2	2	2	3	2	2	2	2	2	2	2	3	2	2	2	2	2	2	2	2	2	2	2	2	2	2	3	2	2	2	2	2	2	2	2
AX-147212190
AX-147212191
AX-147212192
AX-147212194
AX-147212195
AX-147212201	2	2	2	3	3	3	1	1	1	2	2	3	1	1	2	2	2	3	2	2	2	2	2	2	2	3	2	2	2	2	2	2	2	2	2	2	2	2	2	2	3	2	2	2	2	2	2	2	2
AX-147212206	0	0	0	0	0	0	0	0	1	0	0	0	1	1	0	0	0	0	0	0	0	0	0	0	0	0	0	0	0	0	0	0	0	0	0	0	0	0	0	0	0	0	0	0	0	0	0	0	0
AX-147212208
AX-147212209	0	1	1	0	0	0	1	1	1	1	1	1	2	2	1	1	1	0	1	1	1	1	1	1	1	0	1	1	1	1	1	1	1	1	1	1	1	1	1	1	1	1	1	1	1	1	1	1	1
AX-147212214	3	3	3	3	3	2	3	3	2	4	3	4	4	3	4	3	4	3	2	4	3	4	3	2	4	3	4	4	3	3	3	3	3	3	3	3	4	4	3	2	4	3	2	4	4	2	4	3	2
AX-147212216	2	1	1	2	3	2	1	0	2	1	1	2	0	0	1	0	1	1	2	1	0	0	0	2	0	1	0	0	1	0	0	0	0	0	1	0	0	0	0	3	2	0	2	1	0	2	0	0	1
AX-147212217	3	3	3	3	3	3	3	3	3	4	3	4	4	3	4	3	4	3	3	4	3	4	3	3	4	3	4	4	3	3	4	3	3	3	3	3	4	4	3	3	4	3	3	4	4	3	4	3	3
AX-147212218	3	3	3	3	3	2	3	3	3	4	3	4	4	3	4	3	3	3	3	4	3	4	3	4	4	3	4	4	4	4	4	3	4	3	4	4	3	4	3	3	4	3	4	3	4	2	4	4	2
AX-147212219	4	4	4	4	4	4	4	4	4	4	4	4	4	4	4	4	4	4	4	3	4	4	4	4	4	4	4	4	4	4	4	4	4	4	4	4	4	4	4	4	4	4	4	4	4	4	4	4	4
AX-147212220
AX-147212222	0	0	0	0	1	1	0	0	0	1	0	1	0	0	1	0	1	0	1	1	0	0	0	1	0	0	0	0	0	0	0	0	0	0	0	0	0	0	0	2	1	0	1	0	0	1	0	0	1
AX-147212224	4	4	4	2	4	3	3	4	4	4	4	4	4	4	4	3	4	4	4	4	4	4	4	4	4	4	4	4	4	4	4	3	4	4	4	4	4	4	4	3	4	4	3	4	4	3	4	4	3
AX-147212225	0	0	0	0	0	0	1	1	0	0	0	0	0	0	0	0	0	0	1	0	0	0	0	0	0	0	0	0	0	0	0	0	0	0	0	0	0	0	0	1	0	0	1	0	0	1	0	0	1
AX-147212226	3	3	3	4	3	3	2	2	2	4	3	4	3	4	4	3	4	4	2	3	3	4	2	2	4	3	3	4	3	4	3	3	3	4	3	3	3	3	3	2	4	4	2	3	3	3	3	4	2
AX-147212227	1	1	1	2	1	1	0	0	0	0	0	1	0	0	1	0	1	1	1	0	0	1	0	1	0	1	0	0	0	0	1	0	0	0	0	0	1	0	0	2	1	0	1	1	1	0	1	0	0
AX-147212230	1	1	0	0	1	0	0	1	1	0	0	0	0	0	0	0	0	0	1	0	0	0	0	1	0	0	0	0	0	0	0	0	0	0	0	0	0	0	0	1	0	0	1	0	0	1	0	0	1
AX-147212237	4	3	3	3	3	3	4	3	4	4	4	4	4	3	4	4	4	3	3	4	3	4	4	4	4	4	4	4	3	4	4	4	4	4	4	3	4	4	4	4	4	3	4	4	4	4	4	4	3
AX-147212243	0	1	1	1	1	1	1	0	1	0	0	0	0	0	0	0	0	0	1	0	0	0	0	0	0	0	0	0	0	0	0	0	0	0	0	0	0	0	0	1	0	0	1	0	0	1	0	0	1
AX-147212251	2	2	1	3	3	2	1	2	1	0	0	1	0	0	0	0	0	1	0	0	0	0	0	2	0	1	0	0	0	0	0	0	0	0	0	0	0	0	0	1	1	0	0	0	0	1	0	0	1
AX-147212253	1	1	1	1	1	1	1	1	1	0	0	0	0	0	0	0	0	0	1	0	0	0	0	2	0	0	0	0	0	0	0	0	0	0	0	0	0	0	0	2	0	0	1	0	0	1	0	0	1
AX-147212256	2	2	1	3	3	2	3	3	2	4	3	4	4	4	3	3	4	2	3	4	2	4	3	3	4	3	4	4	4	3	4	2	3	4	3	3	4	4	3	3	4	4	4	4	4	3	4	4	4
AX-147212259	3	3	3	3	3	3	3	3	3	3	4	3	3	4	3	4	3	4	3	3	4	3	4	3	3	3	3	3	4	4	3	3	4	4	4	4	3	3	4	3	3	4	3	3	3	3	3	4	3
AX-147212267	3	3	3	3	3	3	3	3	3	4	3	4	4	4	4	4	4	2	2	4	3	4	3	2	4	3	4	3	3	3	3	3	3	4	3	3	4	4	3	3	4	3	4	4	4	3	4	3	2
AX-147212268	3	3	3	3	2	3	3	3	3	4	3	4	4	4	3	3	3	2		3	3	4	4	2	4	3	4	4	4	4	4	3	4	4	3	3	4	4	3	2	4	2	3	4	4	2	4	3	2
AX-147212269	3	3	3	3	3	3	3	3	3	3	4	3	3	4	3	4	3	4	3	3	4	3	4	3	3	4	3	3	4	4	3	4	4	4	4	4	3	3	4	3	3	4	3	3	3	2	3	4	3
AX-147212271	3	3	3	3	3	3	3	3	3	3	4	3	3	4	3	4	3	4	3	3	4	3	4	3	3	4	3	3	4	4	3	4	4	4	4	4	3	3	4	2	3	4	3	3	3	3	3	4	3
AX-147212272
AX-147212273	3	3	3	3			3	3	3	3	4	3	3	4	3	4	3	4	2	3	4		4	2	3	4	4	4	4	4	3	4	4	3	4	4	3	4	4	1	3	4	2	3	3	2	3	4	3
AX-147212281	1	2	1	1	1	1	2	2	2	1	1	1	1	1	1	1	1	1	1	1	1	1	1	2	1	1	1	1	1	1	1	1	1	1	1	1	1	1	1	1	1	1	1	1	1	1	1	1	1
AX-147212282
AX-147212284	4	4	4	4	4	4	4	4	4	4	4	4	4	4	4	4	4	4	4	4	4	3	4	4	4	4	4	4	4	4	4	4	4	4	4	4	4	4	4	4	3	4	4	4	4	4	4	4	4
AX-147212291	3	3	3	3	3	3	3	3	3	3	3	3	3	3	3	3	3	3	2	3	3	3	3	3	3	3	3	3	3	3	3	3	3	3	3	3	3	3	3	2	3	3	3	3	3	2	3	3	3
AX-147212293
AX-147212294	3	3	4	3	3	3	3	4	3	4	3	4	4	3	4	4	4	3	3	4	3	4	4	3	4	3	4	4	3	4	4	3	4	3	3	4	4	4	4	4	4	3	3	4	4	3	4	4	3
AX-147212301
AX-147212305
AX-147212311	0	0	0	0	0	0	0	0	0	1	0	0	0	0	0	0	0	0	0	0	0	0	0	0	0	0	0	0	0	0	0	0	0	0	0	0	0	0	0	0	0	0	0	0	0	0	0	0	0
AX-147212312	3	3	3	3	3	3	3	3	3	3	4	3		4		4		4	3	3	4		4	3	4	4		4	4	4		4	4	4	4	4	4	4	4	3	4	4	3	3	4	3		4	3
AX-147212317	4	4	3	3	3	3	3	3	2	4	2	4	4	3	4	3	4	3	2	4	4	4	3	3	4	3	4	4	3	3	3	3	3	3	4	4	4	4	3	2	4	4	2		4	3	4	4	2
AX-147212318
AX-147212320	4	3	4	4	4	3	3	3	4	3	3	4	4	2	3	2	3	3	4	3	3	3	2	4	3	2	3	3	3	3	4	2	2	3	3	3	4	4	2	3	3	3	4	4	4	3	4	3	3
AX-147212325	3	3		2	2	2	2	2	3	3	3	3	4	3	3	3	3	3	3	3	3	3	3	2	3	4	4	4	3	3	4	3	4	4	3	3	3	3	4	2	3	3		3	3	2	4	3	2
AX-147212333	4	4	4	3	3	3	4	4	4	4	4	4	4	4	4	4	4	4	3	4	4	4	4	3	4	4	4	4	4	4	3	3	4	4	4	4	4	4	4	4	4	4	3	4	4	4	4	4	4
AX-147212335	4	4	4	4	4	4	3	4	4	4	3	4	4	4	4	4	4	4	4	4	4	4	4	4	4	4	4	4	3	4	4	4	4	4	4	3	4	4	3	4	4	4	4	4	4	4	4	3	4
AX-147212344	0	0	0	0	0	0	0	0	0	0	0	0	0	0	0	0	0	0	0	0	0	0	0	1	0	0	0	0	0	0	0	0	0	0	0	0	0	0	0	0	0	0	0	0	0	0	0	0	0
AX-147212350
AX-147212353
AX-147212359
AX-147212360	4	3	3	3	2	2	3	4	3	4	3	4	4	2	4	3	4	2	3	4	2	4	2	4	4	2	4	4	2	3	4	3	3		3	3	4	4	3	1	4	2	3	4	3	3	4	3	3
AX-147212367	3	4	3	4	4	3	3	4	4	4	3	4	3	2	4	3	3	2	4	4	3	3	2	4	4	2	3	4	3	3	3	3	2	3	3	2	3	3	3	2	3	3	4	4	3	4	4	3	4
AX-147212368	0	0	0	0	0	0	0	0	0	0	0	0	0	0	0	0	0	0	0	0	0	0	0	0	0	0	0	0	0	0	0	0	0	0	0	0	0	0	0	0	0	0	0	0	0	0	0	0	0
AX-147212375	2	2	2	2	2	2	2	2	2	2	2	2	2	2	2	2	2	1	2	2	2	2	2	2	2	2	2	2	2	2	2	2	2	2	2	2	2	2	2	2	2	2	2	2	2	2	2	2	2
AX-147212376	3	2	3	3	2	2	3	3	3	4	3	4	4	4	4	3	4	3	2	4	4	4	3	1	4	3	4	4	3	3	4	2	3	4	4	4	4	4	4	0	4	4	2	4	4	2	4	4	1
AX-147212377	3	3	3	2	3	3	3	3	3	4	4	4	4	4	4	4	4	3	3	4	3	4	4	3	4	3	3	4	3	4	4	4	3	3	4	3	4	3	3	1	4	4	3	4	4	3	4	4	2
AX-147212386
AX-147212387
AX-147212393	3	3	3	3	3	2	4	4	3	4	4	4	4	4	4	4	4	3	4	4	4	4	4	3	3	4	4	4	4	4	4	3	4	4	4	4	4	4	4	3	4	4	3	4	4	3	4	4	3
AX-147212394	3	2	3	1	2	3	3	3	3	4	3	4	3	2	4	3	4	3	3	4	3	4	2	3	4	2	3	3	3	3	4	3	2	3	2	3	4	4	2	3	3	2	3	4	4	3	4	3	3
AX-147212402
AX-147212404
AX-147212409	4	3	3	2	2	2	3	3	3	4	3	4	4	4	4	4	4	3	2	4	4	4	3	2	4	4	4	4	4	4	4	3	3	4	4	4	4	4	4	2	4	4	2	4	4	2	4	4	2
AX-147212410
AX-147212411
AX-147212414
AX-147212416
AX-147212421	1	1	1	2	2	2	1	1	1	1	1	1	1	1	1	1	1	2	1	1	1	1	2	1	1	2	1	1	1	1	1	1	1	1	1	1	1	1	1	1	1	1	1	1	1	1	1	1	1
AX-147212422	4	4	4	3	4	4	4	4	3	4	4	4	4	4	4	4	4	4	4	4	4	4	4	4	4	4	4	4	4	4	4	4	4	4	4	4	4	4	4	4	4	4	3	4	4	3	4	4	4
AX-147212424	4	4	4	4	4	3	4	4	4	4	2	3	4	3	3	3	3	2	3	3	3	3	3	4	3	2	3	4	2	3	3	2	3	3	2	2	4	4	3	3	3	3	4	4	4	4	3	3	4
AX-147212425
AX-147212427
AX-147212428
AX-147212431
AX-147212434	0	1	0	1	0	1	1	0	1	0	0	0	0	0	0	0	0	0	2	0	0	0	0	1	0	0	0	0	0	0	0	0	0	0	0	0	0	0	0	2	0	0	1	0	0	1	0	0	2
AX-147212436	2	2	2	1	2	2	3	3	3	4	3	3	3	3	4	3	4	2	3	3	4	4	3	2	4	2	4	4	3	4	4	4	3	2	4	3	4	3	3	2	4	4	2	4	4	3	4	4	3
AX-147212437
AX-147212440	1	1	0	1	1	1	0	1	0	0	0	0	0	0	0	0	0	0	1	0	0	0	0	1	0	0	0	0	0	0	0	0	0	0	0	0	0	0	0	1	0	0	1	0	0	1	0	0	1
AX-147212442
AX-147212443	2	2	2	2	2	2	2	2	2	2	2	2	2	2	2	3	2	2	2	2	2	2	2	2	2	2	2	2	2	2	2	2	2	2	2	2	2	2	2	2	2	2	2	2	2	2	2	2	2
AX-147212445	0	0	0	0	0	0	0	0	0	0	0	0	0	0	0	0	0	0	0	0	0	0	0	0	0	0	0	0	0	0	0	0	0	0	0	0	0	0	0	1	0	0	0	0	0	0	0	0	0
AX-147212456	0	0	0	0	0	0	1	1	1	1	1	1	1	1	1	1	1	0	1	1	1	1	1	1	1	1	1	1	1	1	1	1	1	1	1	1	1	1	1	1	0	1	1	1	1	1	1	1	1
AX-147212457
AX-147212460	4	4	4	3	3	3	4	4	3	4	4	3	4	3	4	4	4	4	4	4	4	4	4	4	4	4	4	4	3	4	4	4	4	4	4	4	4	4	3	2	4	4	3	4	4	3	4	4	2
AX-147212463
AX-147212465
AX-147212467	4	4	4	4	4	4	4	4	4	4	4	4	4	4	4	4	4	4	4	4	4	4	4	4	4	4	4	4	4	4	4	4	4	4	4	4	4	4	4	4	4	4	4	4	4	4	4	4	4
AX-147212469	2	2	2	1	1	2	2	3	3	2	2	1	2	2	2	2	2	1	2	2	2	2	2	2	2	1	2	2	2	2	2	2	2	2	2	2	2	2	2	2	2	2	2	2	2	2	2	2	2
AX-147212471
AX-147212473
AX-147212474	1	1	1	1	1	1	1	1	1	1	0	1	1	0	1	0	1	0	1	1	0	1	0	1	0	0	1	1	0	0	1	1	0	0	0	0	1	0	0	2	1	0	1	1	1	1	1	0	1
AX-147212475		2			3		2	1	3		3	3	3		3	3		2		3	2		1	2	2	1		2	2	1	2	2		2	3	1	2	2	2	1	2	2	2				2	1	3
AX-147212484
AX-147212485	0	0	0	1	0	1	0	0	0	0	0	0	0	0	0	0	0	0	0	0	0	0	0	0	0	0	0	0	0	0	0	0	0	0	0	0	0	0	0	0	0	0	0	0	0	0	0	0	0
AX-147212491	0	0	1	1	1	0	0	0	0	0	0	0	0	0	0	0	0	0	1	0	0	0	0	1	0	0	0	0	1	0	0	1	0	0	0	0	0	0	0	1	0	0	0	0	0	1	0	0	1
AX-147212492	4	3	4	3	3	3	4	3	3	4	4	4	4	4	4	4	4	4	3	4	4	4	4	3	4	4	4	4	4	4	4	4	4	3	4	4	4	4	3	3	4	4	3	4	4	3	4	4	3
AX-147212493	0	0	0	0	1	0	0	0	0	0	0	0	0	0	0	0	0	0	0	0	0	0	0	0	0	0	0	0	0	0	0	0	0	0	0	0	0	0	0	0	0	0	0	0	0	0	0	0	0
AX-147212498	3	3	3	3	3	3	3	2	2	4	3	4	4	3	3	3	3	3	3	4	3	4	3	3	4	3	4	4	3	3	4	2	3	3	3	3	4	4	3	2	4	3	3	4	4	3	4	3	3
AX-147212501	3	3	4	4	4	4	2		2			3	0	0	2	1	2	3	3		1	2	1	3	2	3		2	1	1					1	1			1	3	3	1	2			2	1	1
AX-147212502
AX-147212507	0	1	0	1	0	1	0	0	0	0	0	0	0	0	0	1	0	0	1	0	0	0	1	0	0	1	0	0	1	0	0	0	0	1	0	0	0	0	0	0	0	0	1	0	0	1	0	0	1
AX-147212508	2	2	2	1	1	1	3	3	3	2	2	1	3	3	2	2	2	1	3	2	2	2	2	3	2	1	2	2	2	2	2	2	2	2	2	2	2	2	2	3	1	2	3	2	2	3	2	2	3
AX-147212509	0	0	0	1	0	1	0	0	0	0	0	0	0	0	0	0	0	0	0	0	0	0	0	0	0	0	0	0	0	0	0	0	0	0	0	0	0	0	0	0	0	0	0	0	0	0	0	0	0
AX-147212511	3			2	2	3	3	3	3	4	2	3	4	3	4	3	4	2	3	4	3	3	3	2	4	2	4	4		3	4	3	3	3	3	3	4	4	3		4	2	3	4	4		3	3	4
AX-147212518	1	1	1	1	1	1	1	1	1	0	0	0	0	0	0	0	0	0	2	0	0	0	0	2	0	0	0	0	0	0	0	0	0	0	0	0	0	0	0	3	0	0	1	0	0	1	0	0	1
AX-147212524	0	0	0	0	0	0	0	0	0	0	0	0	0	0	0	0	0	0	0	0	0	0	0	0	0	0	0	0	0	0	0	0	0	0	0	0	0	0	0	0	0	0	0	0	0	0	0	0	1
AX-147212526
AX-147212530	1	0	1	1	1	1	1	0	1	0	0	0	0	0	0	0	0	0	1	0	0	0	0	1	0	1	0	0	0	0	0	0	0	0	0	0	0	0	0	1	0	0	0	0	0	0	0	0	0
AX-147212536	2	3	2	1	2	2	3	2	3	4	4	4	4	4	4	3	4	3	2	4	3	3	3	1	3	3	4	3	4	3	4	3	3	3	4	4	4	4	3	2	3	4	2	3	4	3	3	4	2
AX-147212539	1	1	1	1	1	0	2	1	1	0	0	0	0	0	0	0	0	0	2	0	0	0	0	2	0	0	0	0	0	0	0	0	0	0	0	0	0	0	0	2	0	0	1	0	0	1	0	0	1
AX-147212540	2	2	2	2	1	2	3	3	3	2	2	1	3	3	2	2	2	1	2	2	2	2	2	2	2	1	2	2	2	2	2	2	2	2	2	2	2	2	2	2	1	2	2	2	2	2	2	2	2
AX-147212542
AX-147212553	4	4	4	4	4	4	4	4	4	3	4	3	3	4	3	4	3	4	4	4	4	4	4	4	3	4	4	3	4	3	4	4	4	4	4	4	4	3	4	4	3	4	4	4	4	4	4	4	4
AX-147212555	4	4	3	4	4	4	4	4	4	4		4	4	4	4	3	4	4	4	4	4	4	4	3	4	4	4	4	4	4	4	3	3	4	4	4	4	4	3	3	4	4	3	4	4	3	4	4	3
AX-147212568
AX-147212572	0	0	0	0	0	0	0	0	0	0	0	0	0	0	0	0	0	0	0	0	0	0	0	1	0	0	0	0	0	0	0	0	0	0	0	0	0	0	0	0	0	0	0	0	0	0	0	0	0
AX-147212575	4	4	4	4	4	4	4	4	4	4	3	4	4	3	4	3	4	3	4	4	4	4	4	3	4	3	4	4	3	3	4	3	3	3	3	3	4	4	3	4	4	3	4	4	4	3	4	4	4
AX-147212577	2	2	2	3	3	3	2	2	2	3	2	3	2	2	3	2	3	3	3	3	2	3	2	2	2	2	2	2	2	2	2	2	3	2	2	2	2	3	2	3	3	2	3	3	2	3	3	2	3
AX-147212583
AX-147212585	3	3	3	3	3	2	3	3	3	3	3	3	3	3	3	3	3	2	3	3	3	3	3	3	3	3	3	3	3	3	3	3	3	3	3	3	3	3	3	3	3	3	3	3	3	3	3	3	3
AX-147212589	1	1	1	1	0	1	0	1	0	1	0	0	0	0	0	0	0	0	1	0	0	1	1	1	0	0	0	0	0	0	0	0	0	0	0	0	0	0	0	2	0	1	1	0	0	1	0	0	1
AX-147212600	2	2	2	2	3	2	3	2	2	3	2	3	3	3	3	2	3	2	2	3	2	3	2	2	3	3	3	3	2	2	2	2	2	2	2	3	3	3	3	2	3	2	2	3	3	3	3	3	2
AX-147212610
AX-147212613	3	3	4	4	4	4	3	3	3		2	3	2	3	2	3	3	4	4	3	3	2	3	4	2	3	3	3	3	4	3	4	3	3	4	4	3	2	4	4	3	3	3	2	3	3	2	3	4
AX-147212630
AX-147212631
AX-147212636	1	1	1	1	1	1	1	2	2	0	1	0	1	0	1	0	1	1		1	0	1	0	3	1	0	1	1	0	0	1	0	0	1	0	0	0	1	0	2	1	0	1	1	1	2	1	0	1
AX-147212637	2	2	2	3	3	3	1	1	1	1	1	3	0	0	1	1	1	2	1	1	1	1	1	1	1	2	1	1	1	1	1	1	1	1	1	1	1	1	1	1	3	1	1	1	1	1	1	1	1
AX-147212639	2	2	3	2	3	3	3	3	3	4	3	4	4	3	4	3	4	3	3	4	3	3	3	3	4	2	4	3	2	3	4	2	3	3	3	2	3	3	2	3	4	3	3	4	4	3	3	3	3
AX-147212646	1	1	1	1	1	2	1	1	1	0	1	0	0	0	0	1	0	1	0	0	0	0	0	2	0	1	0	0	0	1	0	0	1	0	0	0	0	0	0	1	0	0	2	0	0	2	0	0	2
AX-147212647
AX-147212654
AX-147212659
AX-147212664	4	3	2	3	4	2	3	3	1	4	4	3	3	3	3	4	3	3	2	3	3	3	4	2	3	4	3	3	4	4	3	3	4	4	4	4	3	3	4	2	4	4	2	3	3	2	4	4	3
AX-147212665	4	4	4	2	4	3	4	4	4	4	4	4	4	4	4	4	4	4	4	4	4	4	4	3	4	3	4	4	4	4	4	4	4	4	4	4	4	4	4	4	3	4	4	4	4	4	4	4	3
AX-147212669	2	4	4	4	4	3	4	3	4	4	3	4	4	3	4	3	3	2	3	4	3	3	3	3	4	3	4	4	3	3	4	3	3	3	3	3	4	3	3	3	4	2	2	4	4	2	4	3	2
AX-147212670	0	0	0	0	0	0	0	0	0	0	0	0	0	0	0	0	0	0	0	0	0	0	0	0	0	0	0	0	0	0	0	0	0	0	0	0	0	0	0	0	0	0	0	0	0	0	0	0	1
AX-147212671	4	3	4	3	3	3	3	3	3	4	4	4	4	4	4	4	4	4	2	4	4	4	4	3	4	4	4	4	4	4	4	4	4	4	4	4	4	4	4	3	4	4	3	4	4	3	4	4	3
AX-147212672	3	3	2	2	2	1	3	3	3	4	4	3	4	4	3	4	3	4	2	3	4	4	3	2	4	4	3	4	4	4	3	4	4	4	4	4	3	3	4	1	3	4	2	4	4	3	4	4	2
AX-147212674
AX-147212675	3	3	3	4	4	4	2	3	2	3	3	4	2	2	3	3	3	3	3	3	3	3	3	3	3	3	3	3	3	3	3	3	3	3	3	3	3	3	3	4	4	3	4	3	3	3	3	3	3
AX-147212680
AX-147212682	3	3	3	3	3	3	3	3	3	4	3	4	4	3	4	2	4	3	3	4	3	4	3	3	3	3	4	4	3	3	4	2	3	3	3	4	4	4	4	2	4	3	3	4	4	3	4	4	2
AX-147212684	4	4	4	4	3	3	4	3	3	3	2	4	4	2	4	3	4	2	4	4	3	4	3	3	4	2	4	4	2	3	3	2	3	2	2	2	4	4	3	3	4	2	2	4	4	3	4	2	3
AX-147212685	1	1	1	1	1	1	1	1	1	0	0	0	0	0	0	0	0	0	1	0	0	0	0	1	0	0	0	0	0	0	0	1	0	0	0	0	0	0	0	1	0	0	1	0	0	1	0	0	2
AX-147212686
AX-147212687	3	3	3	2	2	1	3	2	2	3	4	4	4	3	4	3	4	4	2	4	3	3	3	1	3	3	4	4	3	3	4	4	3	3	4	3	4	4	3	1	4	4	2	3	3	2	3	3	1
AX-147212688	4	3	3	3	3	3	3	4	2	3	4	4	4	3	3	4	3	4	3	3	4	3	4	3	3	4	3	4	4	4	3	3	3	4	4	4	4	4	4	2	4	4	2	3	4	3	4	4	3
AX-147212689
AX-147212690
AX-147212691
AX-147212692	4	3	3	3	3	3	3	3	3	4	4	4	4	4	4	4	4	4	3	4	4	4	4	3	4	4	4	4	4	4	4	4	4	4	4	4	4	4	4	3	4	4	3	4	4	3	4	4	3
AX-147212694
AX-147212698	3	3	3	3	3	3	2	2	2	2	2	2	2	1	2	2	2	3	3	2	2	2	2	3	2	3	2	2	2	2	2	2	2	2	2	2	2	2	2	3	2	2	3	2	2	3	2	2	3
AX-147212708	0	0	0	0	0	0	0	0	0	0	0	0	1	0	0	0	0	0	0	0	0	0	0	0	0	0	0	0	0	0	0	0	0	0	0	0	0	0	0	0	0	0	0	0	0	0	0	0	0
AX-147212710	0	0	0	0	0	0	0	0	0	0	0	0	0	0	0	0	0	1	0	0	0	0	0	0	0	0	0	0	0	0	0	0	0	0	0	0	0	0	0	0	0	0	0	0	0	0	0	0	0
AX-147212723
AX-147212728
AX-147212742	0	0	1	1	1	1	1	1	1	1	0	0	0	0	0	0	0	0	1	0	0	0	1	1	0	0	0	0	0	0	0	0	0	0	0	0	0	0	0	1	0	0	1	0	0	1	0	0	0
AX-147212743	4	3	3	3	3	3	3	3	3	4	4	4	4	4	4	4	4	4	3	4	4	4	4	3	4	4	4	4	4	4	4	4	4	4	4	4	4	4	4	3	4	4	3	4	4	3	4	4	3
AX-147212744
AX-147212751	4	3	3	3	3	3	4	3	2	4	3	4	4	3	4	4	4	2	3	4	3	4	4	3	4	3	4	4	2	3	4	2	3	3	3	3	4	3	2	3	4	3	3	4	4	3	4	3	2
AX-147212754	1	1	1	0	0	0	1	1	1	1	1	0	2	2	1	1	1	0	1	1	1	1	1	1	1	0	1	1	1	1	1	1	1	1	1	1	1	1	1	1	0	1	1	1	1	1	1	1	1
AX-147212756	3	3	3	3	3	3	3	3	3	3	4	3	3	4	3	4	3	4	3	3	4	3	4	3	3	4	3	3	4	4	3	4	4	4	4	4	3	3	4	3	3	4	3	3	3	3	3	4	3
AX-147212757	3	3	3	3	3	3	4	3	2	4	4	4	4	4	4	4	4	4	3	4	4	4	4	3	4	4	4	4	3	4	4	4	4	4	4	4	4	4	4	4	4	4	4	4	4	4	4	4	3
AX-147212761
AX-147212762	2	3	2	4	4	4	1	1	1	2	1	4	1	0	2	2	2	3	1	2	2	2	1	2	2	4	2	2	1	2	3	1	2	1	2	1	2	2	1	1	4	1	3	3	2	2	3	1	3
AX-147212764	0	0	0	0	0	0	0	0	0	0	0	0	0	0	0	0	0	0	1	0	0	0	0	0	0	0	0	0	0	0	0	0	0	0	0	0	0	0	0	1	0	0	1	0	0	1	0	0	1
AX-147212765	0	0	0	0	0	0	0	0	0	0	0	0	0	0	0	0	0	0	0	0	0	0	0	0	0	0	0	0	0	0	0	0	0	0	0	0	0	0	0	0	0	0	0	0	0	0	0	0	1
AX-147212768	0	0	0	0	0	0	0	0	0	0	0	0	1	0	0	0	0	0	0	0	0	0	0	0	0	0	0	0	0	0	0	0	0	0	0	0	0	0	0	0	0	0	0	0	0	0	0	0	0
AX-147212770	1	1	0	1	0	0	1	0	1	0	0	0	0	0	0	1	0	0	1	0	0	0	0	1	0	0	0	0	0	0	0	0	0	0	0	0	0	0	0	1	0	0	1	0	0	0	0	0	1
AX-147212772	1	1	1	0	0	0	2	2	3	1	0	0	3	1	1	0	1	0	2	1	0	1	0	2	1	0	1	1	0	0	1	0	0	0	0	0	1	1	0	2	0	0	1	1	1	2	1	0	1
AX-147212778	3	3	3	2	2	3	3	3	2	4	3	4	4	3	4	3	4	3	3	3	3	3	3	4	4	2	4	4	2	2	4	3	3	3	2	3	4	4	3	3	4	3	3	4	4	3	4	4	2
AX-147212784	1	1	1	0	0	0	2	2	2	1	1	0	2	2	1	1	1	0	1	1	1	1	1	1	1	0	1	1	1	1	1	1	1	1	1	1	1	1	1	2	0	1	2	1	1	1	1	1	1
AX-147212785	1	1	0	1	1	1	0	1	1	1	0	0	0	1	1	0	0	1	2	0	0	0	0	1	0	1	0	0	1	0	0	0	1	0	0	0	0	0	0	3	0	0	2	0	0	1	0	0	2
AX-147212789
AX-147212790	3	3	3	1	2	2	4	3	3	4	3	4	4	4	4	2	4	4	3	3	2	3	4	2	4	3	4	3	3	3	4	4	2	3	2	3	4	4	3	4	3	3	2	4	3	3	3	3	3
AX-147212793
AX-147212795		3	3	2	3	2	4	3		4	3	4	4	3	4		4	2	4	4	3	4	3	3	4	2	3	3	3	3	4	3	3	3	3	3	4	4	3	3	4	3	3	4	4	3	4		2
AX-147212801	0	0	0	0	0	0	0	0	0	0	0	0	1	0	0	0	0	0	0	0	0	0	0	0	0	0	0	0	0	0	0	0	0	0	0	0	0	0	0	1	0	0	1	0	0	0	0	0	0
AX-147212805
AX-147212810	0	0	0	0	0	0	0	0	2	0	0	0	0	0	0	0	0	0	0	0	0	0	0	1	0	0	0	0	0	0	0	0	0	0	0	0	0	0	0	0	0	0	1	0	0	0	0	0	0
AX-147212811	3	4	3	3	3	3	3	4	4	4	4	4	4	4	4	4	4	3	2	4	4	4	4	3	4	4	4	4	4	4	4	3	4	4	4	4	4	4	4	2	4	4	2	4	4	3	4	4	3
AX-147212815	1	1	1	0	0	0	2	2	2	1	1	0	2	2	1	1	1	0	1	1	1	1	1	1	1	0	1	1	1	1	1	1	1	1	1	1	1	1	1	1	0	1	1	1	1	1	1	1	1
AX-147212816	3	3	2	2	3	2	3	3	4	4	2	4	4	3	4	2	4	2	2	4	3	4	3	3	4	3	4	4	3	3	4	3	3	2	2	3	4	4	4	2	4	3	4	4	4	3		3	4
AX-147212818	2	2	0	0	0	1	2	3	2	1	2	0	2	1	1	2	2	1	2	2	1		1	3	1	2	1	2	2	2	1	0	0	3	3	1	2	0	0	4	0	3	2	1	1	2	0	1	1
AX-147212819
AX-147212820	3	3	2	3	2	3	3	3	3	4	3	4	4	4	4	4	4	3	3	4	3	4	3	4	4	4	4	4	3	4	4	3	4	3	4	4	4	3	3	3	4	4	3	4	4	3	4	4	3
AX-147212821	0	0	1	0	0	0	2	1	2	1	1	0	2	2	1	1	1	0	1	1	1	1	1	1	1	0	1	1	1	1	1	1	1	1	1	1	1	1	1	1	0	1	1	1	1	1	1	1	1
AX-147212824	0	0	0	1	1	1	0	0	0	0	0	0	0	0	0	0	0	1	0	0	0	0	0	0	0	0	0	0	0	0	0	0	0	0	0	0	0	0	0	0	0	0	1	0	0	1	0	0	0
AX-147212836	4	3	4	3	3	3	3	3	3	4	3	4	4	3	4	4	4	3	4	4	3	4	3	3	4	4	4	4	3	4	4	3	3	3	3	4	4	4	3	3	4	3	3	4	4	3	4	3	3
AX-147212839	1	1	1	1	1	1	1	1	1	0	0	0	0	0	0	0	0	0	2	0	0	0	0	1	0	0	0	0	0	0	0	0	0	0	0	0	0	0	0	2	0	0	1	0	0	1	0	0	2
AX-147212849	1	1	1	1	1	1	1	1	0	0	0	0	0	0	0	0	0	0	2	0	0	0	0	2	0	0	0	0	0	0	0	0	0	0	0	0	0	0	0	2	0	0	1	0	0	1	0	0	2
AX-147212850
AX-147212853
AX-147212854	0	0	0	0	0	0	0	0	0	0	0	0	0	0	1	0	1	0	1	1	0	0	0	0	0	0	0	0	0	0	0	0	0	0	0	0	0	0	0	1	0	0	1	0	0	0	0	0	0
AX-147212858	3	2	3	2	3	3	4	3	3	4	3	4	4	3	4	2	4	1	3	4	4	4	2	2	4	2	4	4	2	2	4	3	2	4	3	2	4	4	3	3	4	3	3	4	4	3	4	3	3
AX-147212861
AX-147212864
AX-147212868
AX-147212872	1	1	1	0	0	0	2	2	2	1	1	0	2	2	1	1	1	0	1	1	1	1	1	1	1	0	1	1	1	1	1	1	1	1	1	1	1	1	1	1	0	1	1	1	1	1	1	1	1
AX-147212874	0	1	0	1	1	2	0	0	0	0	0	1	0	0	0	0	0	1	0	0	0	1	0	0	0	0	0	0	0	0	0	0	0	0	0	0	0	0	0	1	1	0	1	1	1	0	0	0	0
AX-147212876	4	3	3	3	3	2	3	3	3	3	4	4	3	4	3	4	3	4	2	3	4	3	4	3	3	4	3	4	4	4	3	3	4	4	4	4	4	4	4	2	3	4	3	3	3	2	3	4	3
AX-147212877	4	3	3	3	3	3	4	4	4	4	4	4	4	4	4	4	4	4	3	4	4	4	4	2	4	4	4	4	4	4	4	4	4	4	4	4	4	4	4	3	4	4	3	4	4	3	4	4	3
AX-147212880
AX-147212881	0	0	0	1	1	0	0	0	0	0	0	0	0	0	0	0	0	0	1	0	0	0	0	0	0	0	0	0	0	0	0	0	0	0	0	0	0	0	0	1	0	0	0	0	0	0	0	0	0
AX-147212882
AX-147212883	0	0	0	1	1	1	0	0	0	0	0	1	0	0	0	0	0	0	0	0	0	0	0	0	0	0	0	0	0	0	0	0	0	0	0	0	0	0	0	2	1	0	0	0	0	0	0	0	0
AX-147212884	3	3	3	3	3	3	3	3	3	3	3	3	3	4	3	4	3	3	2	3	4	3	4	2	3	4	3	3	4	4	3	4	3	3	4	4	4	3	3	2	3	4	3	3	3	2	3	4	2
AX-147212885	1	1	1	2	1	1	1	1	1	0	0	0	0	0	0	0	0	0	1	0	0	0	0	2	0	0	0	0	0	0	0	0	0	1	0	0	0	0	1	1	0	0	1	0	0	2	0	0	2
AX-147212890	3	3	3	4	3	3	3		3	4	3	4	4	3	4	3	4	3	2	3	3	4		3	4	3	4	3		3	4	2	3	2		3	4	4	3	3	4	2	3	4	4	2	4	3	2
AX-147212891
AX-147212893
AX-147212894
AX-147212895	2	1	1	1	2	2	2	1	2	0	0	0	0	0	0	0	1	0	2	0	0	0	1	2	0	0	0	0	1	0	0	0	1	1	0	0	0	0	0	2	0	1	1	0	0	1	0	0	1
AX-147212896	0	0	0	0	1	1	0	1	1	0	0	0	0	0	0	0	0	0	1	0	0	0	0	1	0	0	0	0	0	0	0	0	0	0	0	0	0	0	0	2	0	0	1	0	0	1	0	0	1
AX-147212897
AX-147212901	2	2	2	3	3	3	1	1	1	2	2	3	1	1	2	2	2	3	2	2	2	2	2	2	2	3	2	2	2	2	2	2	2	2	2	2	2	2	2	2	3	2	2	2	2	2	2	2	2
AX-147212902
AX-147212904	3	2	3	3	3	3	3	3	3	3	3	3	3	3	3	3	3	3	3	3	3	3	3	3	3	3	3	3	3	3	3	3	3	3	3	3	3	3	3	3	3	3	3	3	3	3	3	3	3
AX-147212908	0	0	0	1	1	1	0	0	0	0	0	1	0	0	0	0	0	0	0	0	0	0	0	0	0	0	0	0	0	0	0	0	0	0	0	0	0	0	0	1	1	0	1	0	0	0	0	0	0
AX-147212917	1	1	2	1	2	2	2	2	2	2	1	1	1	1	1	0	1	0	3	1	0	1	0	3	1	0	1	0	0	1	1	1	0	0	0	0	1	0	0	3	1	0	3	1	0	2	1	0	2
AX-147212929	3	3	3	3	3	3	2	3	3	3	3	3	3	3	3	3	3	3	2	3	3	3	3	3	3	3	3	3	3	3	3	3	3	3	3	3	3	3	3	2	3	3	3	3	3	3	3	3	3
AX-147212930
AX-147212937
AX-147212940
AX-147212945
AX-147212949	3	3	3	2	2	2	3	2	3	3	4	4	4	4	4	4	4	4	3	4	4	3	3	2	4	3	4	3	3	3	4	4	3	3	4	3	4	4	3	2	4	4	4	4	4	2	4	4	2
AX-147212950
AX-147212952	3	4	4	3	4	4	4	4	4	3	3	3	4	3	3	3	3	3	4	3	3	3	3	4	3	3	3	3	3	3	3	3	3	3	3	3	3	3	3	4	3	3	4	3	3	3	3	3	3
AX-147212953	0	0	0	0	0	0	0	0	0	0	0	0	0	0	0	0	0	0	0	0	0	0	0	0	0	0	0	0	0	0	0	0	0	0	0	0	0	0	0	0	0	0	0	0	0	0	0	0	0
AX-147212954	3	3	4	3	4	3	3	3	3	3	3	4	4	3	3	2	4	2	4	4	3	3	3	4	3	3	3	3	3	3	3	2	2	3	4	3	4	3	2	3	3	3	4	4	4	4	3	3	3
AX-147212959
AX-147212961	3	3	3	3	3	3	3	3	3	4	2	3	4	3	3	3	3	2	4	3	3	4	3	4	3	2	3	4	2	3	3	4	3	3	3	3	3	3	3	3	4	3	3	4	3	3	4	3	3
AX-147212968	3	3	4	2	3	3	3	3	2	3	3	3	4	3	4	3	4	4	3	4	4	4	3	2	4	3	4	4	4	4	4	3	4	4	3	4	4	4	3	2	4	3	2	4	4	2	4	4	2
AX-147212977	1	1	1	0	0	0	2	2	2	2	2	0	3	3	2	2	2	1	2	2	2	2	2	2	2	1	2	2	2	2	2	2	2	2	2	2	2	2	2	2	0	2	2	2	2	2	2	2	2
AX-147212979	3	4	4	4	4	4	3	4	3	3	4	3	3	4	3	4	2	4	4	2	4	3	4	4	3	4	3	3	4	4	3	4	4	4	4	4	2	3		3	2	4	4	3	3	3	3	4	3
AX-147212981
AX-147212982
AX-147212983
AX-147212984	3	3	3	3	3	3	3	3	3	3	4	3	4	4	3	4	3	4	3	3	4	3	4	3	3	4	3	3	4	4	3	4	4	4	4	4	3	3	4	3	3	4	3	3	3	3	3	4	3
AX-147212990	4	4	4	4	4	4	4	4	4	4	3	4	4	4	4	4	3	3	3	4	4	4	4	3	4	4	4	4	4	4	4	4	4	4	4	4	4	4	4	3	4	4	4	4	4	3	4	4	4
AX-147212991	1	1	1	0	0	0	1	1	2	1	1	0	2	2	1	1	1	0	1	1	1	1	1	1	1	1	1	1	1	1	1	1	1	1	1	1	1	1	1	1	0	1	1	1	1	1	1	1	1
AX-147212992
AX-147212993	4	4	4	4	4	4	4	4	4	4	4	4	4	4	4	4	4	4	4	4	4	4	4	4	4	4	4	4	4	4	3	4	4	4	4	4	4	4	4	4	4	4	4	4	4	4	4	4	4
AX-147212997
AX-147212998	0	1	1	1	1	1	1	1	1	1	0	1	0	0	1	0	1	0	1	1	0	1	0	1	0	0	0	0	0	0	1	0	0	0	0	0	1	0	0	1	1	0	1	0	0	1	1	0	1
AX-147213008	2	2	2	2	2	2	2	2	2	2	2	2	2	2	2	2	2	2	2	2	2	2	2	2	2	2	2	2	3	2	2	2	2	2	2	2	2	2	2	2	2	2	2	2	2	2	2	2	2
AX-147213012	3	3	3	2	2	3	3	3	3	4	3	4	4	3	4	4	4	3	2	4	4	4	3	2	4	3	4	4	3	3	4	3	3	3	3	3	4	4	3	2	4	3	1	4	4	3	4	3	1
AX-147213014	3	3	3	2	2	1	3	3	3	4	3	3	4	3	3	2	4	2	2	4	3	4	3	2	4	2	4	4	3	3	4	2	3	2	3	3	4	4	3	1	4	3	1	4	4	2	4	3	2
AX-147213015	0	0	0	0	0	0	0	0	0	0	0	0	0	0	0	0	0	0	0	0	0	0	0	0	0	0	0	0	0	0	0	0	0	0	0	0	0	0	0	0	0	0	0	0	0	0	0	0	0
AX-147213016	1	0	1	2	1	1	0	0	0	2	0	3	1	0	2	1	2	1	1	2	0	1	0	1	1	1	1	1	0	0	1	0	0	1	0	0	1	1	0	1	2	0	1	1	0	0	1	0	0
AX-147213017	3	3	3	3	3	3	3	3	3	3	3	3	3	3	3	3	3	3	3	3	3	3	3	3	2	3	3	3	3	3	3	3	3	3	3	3	3	3	3	2	3	3	3	3	3	3	3	3	3
AX-147213021	2	3	3	3	2	2	3	4	3	2	3	1	2	4	2	4	3	3	3	3	4	3	4	3	3	4	3	3	4	4	3	3	4	4	4	4	3	3	4	3	2	4	4	3	2	3	3	4	3
AX-147213023	0	0	0	0	1	0	0	0	0	0	0	0	0	0	0	0	0	0	1	0	0	0	0	0	0	0	0	0	0	0	0	0	0	0	0	0	0	0	0	1	0	0	0	0	0	0	0	0	1
AX-147213024	0	0	0	0	0	0	0	0	0	0	0	0	0	0	0	0	0	0	1	0	0	0	0	0	0	0	0	0	0	0	0	0	0	0	0	0	0	0	0	0	0	0	1	0	0	0	0	0	0
AX-147213025	0	0	0	0	0	1	0	0	0	0	0	0	0	0	0	0	0	0	0	0	0	0	0	0	0	0	0	0	0	0	0	0	0	0	0	0	0	0	0	0	0	0	0	0	0	0	0	0	0
AX-147213026	0	0	0	0	1	0	0	0	1	0	0	0	0	0	0	0	0	0	0	0	0	0	0	0	0	0	0	0	0	0	0	0	0	0	0	0	0	0	0	0	0	0	0	0	0	0	0	0	0
AX-147213027
AX-147213028
AX-147213029
AX-147213030	0	0	0	0	0	0	0	0	0	0	0	0	0	0	0	0	0	0	1	0	0	0	0	0	0	0	0	0	0	0	0	0	0	0	0	0	0	0	0	2	0	0	1	0	0	0	0	0	0
AX-147213031	3	3	3	4	4	3	3	3	3	4	4	4	3	4	4	3	4	3	3	4	3	4	3	3	3	4	4	4	3	3	4	3	3	4	3	4	4	4	3	3	4	3	4	4	4	4	4	4	3
AX-147213035	0	1	0	0	0	0	0	0	0	0	0	0	0	0	0	0	0	0	0	0	0	0	0	1	0	0	0	0	0	0	0	0	0	0	0	0	0	0	0	0	0	0	0	0	0	0	0	0	0
AX-147213039
AX-147213042	3	3	3	3	3	3	3	3	3	3	3	3	3	3	3	3	3	3	2	3	3	3	3	2	3	3	3	3	3	3	3	3	3	3	3	3	3	3	3	2	3	3	2	3	3	3	3	3	3
AX-147213047	3	4	3	4	3	4	4	4	3	4	2	4	4	2	4	3	4	3	3	4	3	4	2	3	4	2	3	4	1	3	4	3	2	3	3	3	4	4	3	3	3	3	3	4	4	4	4	2	3
AX-147213050	0	0	0	1	1	1	0	0	0	0	0	0	0	0	0	0	0	0	0	0	0	0	0	0	0	0	0	0	0	0	0	0	0	0	0	0	0	0	0	0	0	0	0	0	0	0	0	0	0
AX-147213057
AX-147213059
AX-147213063	0	0	1	1	0	0	0	0	0	0	0	0	0	0	0	0	0	0	0	0	0	0	0	0	0	0	0	0	0	0	0	0	0	0	0	0	0	0	0	0	0	0	0	0	0	0	0	0	0
AX-147213067	0	0	0	1	0	0	0	0	0	0	0	0	0	0	0	0	0	0	0	0	0	0	0	0	0	0	0	0	0	0	0	0	0	0	0	0	0	0	0	0	0	0	0	0	0	0	0	0	0
AX-147213072	2	2	2	2	2	1	2	2	2	4	3	3	4	3	4	3	4	3	2	4	3	4	3	1	4	2	4	4	3	3	4	3	3	3	3	3	4	4	3	2	3	3	1	4	4	2	3	3	1
AX-147213077	1	1	1	1	1	1	1	1	2	1	1	1	1	1	1	1	1	1	1	1	1	1	1	1	1	1	1	1	1	1	1	1	1	1	1	1	1	1	1	2	1	1	1	1	1	1	1	1	2
AX-147213079
AX-147213080	3	3	3	2	2	3	3	3	3	3	3	3	3	3	3	3	3	3	2	3	3	3	3	2	3	3	3	3	3	3	3	3	3	3	3	3	3	3	3	2	3	3	3	3	3	3	3	3	3
AX-147213081
AX-147213085	0	0	0	0	0	0	0	0	0	0	0	0	0	0	0	0	0	0	0	0	0	0	0	0	0	0	0	0	0	0	0	0	0	0	0	0	0	0	0	1	0	0	0	0	0	0	0	0	0
AX-147213088	3	2	3	3	3	2	3	2	3	4	4	4	4	4	3	3	4	3	2	3	4	3	3	2	4	3	3	4	4	4	3	3	3	3	4	4	4	3	3	2	3	4	3	3	4	3	3	4	2
AX-147213091
AX-147213092	1	1	1	1	1	1	1	1	1	0	1	0	1	1	1	1	1	1	1	1	1	1	1	1	1	0	1	1	1	1	1	2	1	1	0	0	1	1	1	1	1	0	1	1	1	1	1	0	1
AX-147213094	2	2	2	3	3	3	1	1	1	2	2	3	1	1	2	2	2	3	2	2	2	2	2	2	2	3	2	2	2	2	2	2	2	2	2	2	2	2	2	2	2	2	2	2	2	2	2	2	2
AX-147213095	3	4	4	3	3	3	4	4	4	4	4	4	4	4	3	4	4	4	3	4	4	4	4	3	4	4	4	4	4	4	4	4	4	4	4	4	4	4	4	4	4	4	4	4	4	3	4	4	3
AX-147213098	2	3	2	3	3	3	1	1	1	1	1	2	0	1	1	1	1	2	1	1	1	1	1	1	1	2	1	1	1	1	1	1	1	1	1	1	1	1	1	1	1	1	1	1	1	1	1	1	1
AX-147213108	2	2	2	2	2	2	1	1	1	2	2	3	1	1	2	2	2	3	2	2	2	2	2	2	2	3	2	2	2	2	2	2	2	2	2	2	2	2	2	2	3	2	2	2	2	2	2	2	2
AX-147213114	2	2	2	2	2	2	2	1	2	2	2	2	2	2	2	2	2	2	1	2	2	2	2	1	2	2	2	2	2	2	2	2	2	2	2	2	2	2	2	1	2	2	1	2	2	1	2	2	1
AX-147213119	3	3	3	3	3	2	3	4	4	4	3	4	4	3	4	3	4	3	3	4	3	4	3	3	4	3	4	4	4	3	4	2	3	4	3	4	4	4	4	3	4	4	3	4	4	3	4	3	3
AX-147213125	0	0	0	0	0	0	0	0	0	0	0	0	1	0	0	0	0	0	0	0	0	0	0	0	0	0	0	0	0	0	0	0	0	0	0	0	0	0	0	0	0	0	0	0	0	0	0	0	0
AX-147213126	1	1	1	0	0	0	2	2	2	1	1	0	2	2	1	1	1	0	1	1	1	1	1	1	1	0	1	1	1	1	1	1	1	1	1	1	1	1	1	1	0	1	1	1	1	1	1	1	1
AX-147213142
AX-147213145	3	4	3	4	4	3	3	3	4	3	4	4	3	4	4	4	3	4	4	4	4	4	4	4	4	4	4	4	4	4	4	4	4	4	4	4	4	4	4	3	3	4		3	4	3	4	4	3
AX-147213146	1	1	1	1	1	1	1	1	1	1	0	1	1	0	1	1	1	0	1	1	0	1	0	1	1	0	1	1	0	0	1	1	0	0	0	0	1	1	0	1	1	0	1	1	1	1	1	0	1
AX-147213155	1	0	0	1	1	1	1	0	1	0	0	0	0	0	0	0	0	1	0	0	0	0	1	1	0	0	0	0	0	0	0	0	0	0	0	0	0	0	0	1	0	0	1	0	0	0	0	0	1
AX-147213168	2	2			2	1	4	4	4		1		3	3	2		2	1	3	2	2	2	2	1	2	2	3	2		0	1		1	1	0	0	0	2		3	1	2	3	3	2	3	2		3
AX-147213171	0	0	0	0	0	0	0	0	0	0	0	0	0	0	0	0	0	0	0	0	0	0	0	0	0	0	0	0	0	0	0	0	0	0	0	0	0	0	0	0	0	0	0	0	0	0	0	0	0
AX-147213173
AX-147213174	1	1	1	0	0	0	1	1	2	1	1	1	3	2	1	1	1	0	1	1	1	1	1	1	1	0	1	1	1	1	1	1	1	1	1	1	1	1	1	1	0	1	1	1	1	1	1	1	1
AX-147213175	0	0	0	0	0	0	0	0	0	0	0	0	1	0	0	0	0	0	0	0	0	0	0	0	0	0	0	0	0	0	0	0	0	0	0	0	0	0	0	0	0	0	0	0	0	0	0	0	0
AX-147213176
AX-147213180	0	0	0	0	0	0	0	0	1	0	0	0	0	1	0	0	0	0	0	0	0	0	0	0	0	0	0	0	0	0	0	0	0	0	0	0	0	0	0	0	0	0	0	0	0	0	0	0	0
AX-147213186	1	1	1	1	0	0	2	2	2	1	1	0	2	2	1	1	1	0	1	1	1	1	1	1	1	0	1	1	1	1	1	1	1	1	1	1	1	1	1	1	0	1	1	1	1	1	1	1	1
AX-147213188	1	1	1	0	0	0	2	2	2	1	1	0	2	2	1	1	1	0	1	1	1	1	1	1	1	0	1	1	1	1	1	1	1	1	1	1	1	1	1	1	0	1	1	1	1	1	1	1	1
AX-147213189	1	1	2	3	2	2	1	1	0	1	1	2	0	0	1	1	1	2	2	1	1	1	1	2	1	2	1	1	1	1	1	1	1	1	1	1	1	1	1	2	2	1	1	1	1	1	1	1	1
AX-147213196	3	3	3	3	2	3	4	3	3	3	4	3	3	4	4	4	3	4	3	3	4	3	3	3	4	3	3	4	3	4	4	3	3	3	3	4	3	2	4	2	3	4	4	4	3	3	3	4	3
AX-147213197	1	1	1	2	2	2	0	0	0	1	1	2	0	0	1	1	1	2	1	1	1	1	1	1	1	1	1	1	1	1	1	1	1	1	1	1	1	1	1	1	2	1	1	1	1	1	1	1	1
AX-147213206	1	2	3	1		1	1	1	3	2	2	3	2		2	2	1	3	4	2	2	2	3	1	0	3	3	1			1	3	3	2	2	2	1	1	2	4	2	1	2	0	1	4	1		4
AX-147213222
AX-147213230
AX-147213234	1	1	1	0	0	0	3	3	3	3	2	2	4	4	4	1	3	0	2	3	2	2		2	3	0	3	2		2	2	1	1	2	2	1	2	2	1	4	1	2	3	2	2	2	2	1	2
AX-147213235	1	1	1	0	0	0	2	2	2	1	1	0	2	2	1	1	1	0	1	1	1	1	1	1	1	0	1	1	1	1	1	1	1	1	1	1	1	1	1	1	0	1	1	1	1	1	1	1	1
AX-147213242
AX-147213245	3	3	3	3	3	2	3	3	3	3	4	4	4	4	4	3	4	3	4	4	3	4	3	3	4	3	4	3	3	3	4	2	2	2	4	3	4	4	3	4	3	3	3	4	4	2	4	3	3
AX-147213257
AX-147213258	3	3	4	3	3	3	4	4	4	3	3	3	4	4	3	3	3	3	3	3	3	3	3	3	3	3	3	3	4	4	3	3	3	3	3	4	3	3	4	3	3	3	3	3	3	4	3	4	3
AX-147213261	1	1	1	2	2	2	1	1	1	1	1	1	1	0	1	1	1	2	1	1	1	1	1	1	1	2	1	1	1	1	1	1	1	1	1	1	1	1	1	1	1	1	1	1	1	1	1	1	1
AX-147213267	3	3	3	3	3	3	3	3	3	3	4	3	3	3	3	4	3	3	3	3	4	3	4	3	3	4	3	3	4	4	3	4	4	4	4	4	3	4	4	3	3	4	3	3	3	3	3	3	3
AX-147213275		0	1	0	0	0	1	1	0	0	0	1	1			0		0	0			0	1	0	0	1		0	0	1	1		0	1	0	1	1		0	0	1		0	1		0		0	0
AX-147213292	0	0	0	0	0	0	0	0	0	0	0	0	0	0	0	0	0	0	0	0	0	0	0	0	0	0	0	0	0	0	0	0	0	0	0	0	0	0	0	1	0	0	1	0	0	0	0	0	1
AX-147213297
AX-147213298
AX-147213308
AX-147213310	1	2	1		0	0	3	4	4	2	1	1	4	3	2	1	1	0	3		1	2	1	2	2	0	1	1	1	1		1	1	2	1	1	2	2	1	2	0	1	2		2	1	2	1	1
AX-147213312	0	0	0	0	0	0	0	0	0	0	0	0	0	0	0	0	0	0	0	0	0	0	0	0	0	0	0	0	0	0	0	0	0	0	0	0	0	0	0	1	0	0	0	0	0	0	0	0	0
AX-147213317
AX-147213320	2	2	3	1	1	1	4	4	4	3		3	3	1	2	0	3	1	2	3	2		1	3	2	1		2	1	2	2	3		1	1	1	3	2		3		2	2	3		2	3	1	1
AX-147213328
AX-147213331
AX-147213338	2	2	2	3	3	3	0	1	1	1	1	2	0	0	1	1	1	3	1	1	1	1	1	1	1	3	1	1	1	1	1	1	1	1	1	1	1	1	1	1	2	1	1	1	1	1	1	1	1
AX-147213341	2	2	2	3	3	3	1	1	1	2	2	3	1	1	2	2	2	3	2	2	2	2	2	2	2	3	2	2	2	2	2	2	2	2	2	2	2	2	2	2	3	2	2	2	2	2	2	2	2
AX-147213342	4	3	3	3	3	3	4	3	3	4	4	4	4	4	4	4	4	4	3	4	4	4	4	3	4	4	4	4	4	4	4	4	4	4	4	4	4	4	4	3	4	4	3	4	4	3	4	4	3
AX-147213351	1	0	1	0	0	0	3	3	2	2	2	0	4	3	2	1	1	0	2	1	1	1	1	2	1	0	2	2	1	1	2	2		1	1	1	2	1	1		0	1	2	2	1	2	2	1	2
AX-147213353	3	4	4	4	4	4	3	4	4	3	4	4	4	4	4	4	4	4	3	4	4	4	4	4	4	4	4	4	3	4	4	4	4	4	4	4	4	4	4	4	4	4	4	4	4	4	4	4	3
AX-147213355	3	2	3	3	3	3	3	3	2	3	4	3	3	3	3	3	3	3	2	3	4	3	4	3	4	4	4	3	4	4	4	3	3	3	4	4	4	3	3	2	3	4	3	3	4	3	4	4	3
AX-147213358	1	2	1	3	3	3	0	0	0	0	0	1	0	0	0	0	1	1	2	0	0	0	0	1	0	2	0	0	0	0	0	0	0	0	0	0	0	1	1	3	2	1	1	0	0	2	1	1
AX-147213370	2	2	2	2	2	2	1	1	1	1	1	2	0	0	1	1	1	2	1	1	1	1	1	1	1	2	1	1	1	1	1	1	1	1	1	1	1	1	1	1	2	1	1	1	1	1	1	1	1
AX-147213383	0	0	0	1	1	1	0	0	0	0	0	1	0	0	0	0	0	1	0	0	0	0	0	0	0	1	0	0	0	0	0	0	0	0	0	0	0	0	0	0	1	0	0	0	0	0	0	0	0
AX-147213384	1	1	2	1	0	1	4	4	4	2	2	0	4	4	2	2	1	0	3	2	2	1	1	2	1	0	1	1	2	1	1	2	2	2	2	2	1	1	1	3	0	1	3	1	1	2	1	2	3
AX-147213392	0	0	0	0	0	0	3	3	3	2	1	0	4	4	3	1	3	0	3	3	1	2	1	2	2	0	3	2	1	1	2	1	1	2	1	1	2		1	2	0	1	2	2	2	1	2	1	1
AX-147213404	3	2	3	3	3	2	3	3	3	3	2	4	4	2	3	3	4	3	3	4	3	4	2	3	3	3	3	4	2	3	3	2	2	2	2	3	4	4	2	3	3	3	3	4	4	3	3	3	4
AX-147213407	0	1	0	0	0	0	1	1	1	1	1	0	2	2	1	1	1	0	1	1	1	1	1	1	1	0	1	1	1	1	1	1	1	1	1	1	1	1	1	1	0	1	1	1	1	1	1	1	1
AX-147213410	0	0	0	1	0	1	0	0	0	0	0	0	0	0	0	0	0	0	0	0	0	0	0	0	0	0	0	0	0	0	0	0	0	0	0	0	0	0	0	0	0	0	0	0	0	0	0	0	0
AX-147213413	1	1	1	1	1	1	1	1	1	1	1	1	1	1	1	1	1	1	1	1	1	1	1	1	1	1	1	1	1	1	1	1	1	1	1	1	1	1	1	2	1	1	1	1	1	1	1	1	1
AX-147213417	2	2	2	3	3	3	1	1	1	1	1	2	0	0	1	1	1	2	1	1	1	1	1	1	1	2	1	1	1	1	1	1	1	1	1	1	1	1	1	1	2	1	1	1	1	1	1	1	1
AX-147213418
AX-147213432	1	0	1	1	0	1	2	2	2	0	1	0	1	1	0	0	0	0	2	0	0	1	0	2	0	0	0	0	0	0	0	0	0	0	0	0	0	0	0	3	0	0	2	0	0	2	0	0	2
AX-147213433	1	1	1	0	1	0	2	2	2	1	1	0	2	2	1	1	1	0	1	1	1	1	1	1	1	0	1	1	1	1	1	1	1	1	1	1	1	1	1	1	0	1	1	1	1	1	1	1	1
AX-147213436	3	3	3	4	4	4	2	2	2	3	3	4	1	1	3	3	3	4	3	3	3	3	3	3	3	4	3	3	3	3	3	3	3	3	3	3	3	3	3	3	4	3	3	3	3	3	3	3	3
AX-147213441	0	0	0	1	1	0	0	0	0	0	0	0	0	0	0	0	0	1	0	0	0	0	0	0	0	0	0	0	0	0	0	0	0	0	0	0	0	0	0	0	1	0	0	0	0	0	0	0	0
AX-147213442	1	1	1	2	2	2	1	1	1	1	1	1	1	1	1	1	1	2	1	1	1	1	1	1	1	1	1	1	1	1	1	1	1	1	1	1	1	1	1	2	1	1	1	1	1	1	1	1	1
AX-147213450	1	1	1	2	2	2	1	1	1	1	1	2	1	0	1	1	1	2	1	1	1	1	1	1	1	2	1	1	1	1	1	1	1	1	1	1	1	1	1	1	2	1	1	1	1	1	1	1	1
AX-147213472	3	3		3	3	3	3	2	3	4	3	4	4	3	4	3	4	3	2	4	3	4	3	3	4	3	4	4	3	3	4	3	3	3	3	3	4	4	3	2	4	3	3	4	4	2	4	3	3
AX-147213473	0	0	0	0	0	0	0	0	0	0	0	0	0	0	0	0	0	0	0	0	0	0	0	1	0	0	0	0	0	0	0	0	0	0	0	0	0	0	0	0	0	0	0	0	0	0	0	0	0
AX-147213474	3	3	3	3	3	3	3	3	3	3	3	3	3	3	3	3	3	3	3	3	3	3	3	2	3	3	3	3	3	3	3	3	3	3	3	3	3	3	3	3	3	3	3	3	3	3	3	3	3
AX-147213476	4	3	3	3	3	3	3	3	3	4	3	4	4	3	3	3	4	3	3	4	3	4	3	3	4	3	4	4	3	3	4	3	3	3	3	3	4	4	3	3	4	3	3	4	4	3	4	3	3
AX-147213477	3	3	3	3	3	3	3	3	3	3	3	3	3	3	3	3	3	3	3	3	3	3	3	3	3	3	3	3	3	3	3	3	3	3	3	3	3	3	2	3	3	3	3	3	3	3	3	3	2
AX-147213487
AX-147213489	3	4	3	4	4	4	3	3	3	4	4	4	4	4	4	4	4	4	4	4	3	4	3	3	4	3	3	4	4	4	4	4	4	3	4	4	4	4	4	4	4	4	3	4	4	4	3	4	4
AX-147213507		3		3	3	3				4	4	4	4			3		3		4	3	3	3		4	3	4	4	3		4	3	3	3	3	3	4		3		4	3					3	3	3
AX-147213533	3	3	3	2	3	3	3	3	3	3	4	4	4	4	3	4	3	3	2	4	4	3	3	2	4	3	4	3	4	4	3	4	3	4	4	3	4	3	3	3	3	4	2	4	4	3	3	4	2
AX-147213537
AX-147213561	1	1	1	0	0	0	2	2	2	1	1	0	2	2	1	1	1	0	1	1	1	1	1	1	1	0	1	1	1	1	1	1	1	1	1	1	1	1	1	0	0	1	1	1	1	1	1	1	1
AX-147213578	2	2	2	3	3	3	3	3	2	4	3	3	3	3	3	3	4	4	3	3	2	4	3	3	4	3	3	3	3	2	3	3	3	4	2	4	4	4	3	4	3	4	4	4	4	3	3	3	3
AX-147213581	2	2	2	3	3	3	1	1	1	2	2	3	1	1	2	2	2	3	2	2	2	2	2	2	2	3	2	2	2	2	2	2	2	2	2	2	2	2	2	2	3	2	2	2	2	2	2	2	2
AX-147213596	1	1	1	2	2	2	0	0	0	1	1	2	0	0	1	1	1	2	1	1	1	1	1	1	1	2	1	1	1	1	1	1	1	1	1	1	1	1	1	1	2	1	1	1	1	1	1	1	1
AX-147213597	1	1	1	0	0	0	2	2	2	1	1	0	2	2	1	1	1	1	1	1	1	1	1	1	1	0	1	1	1	1	1	1	1	1	1	1	1	1	1	1	0	1	1	1	1	1	1	1	1
AX-147213604
AX-147213615
AX-147213617	0	0	0	1	1	1	0	1	1	0	0	0	0	0	0	0	0	0	0	0	0	0	0	1	0	0	0	0	0	0	0	1	0	1	0	0	0	0	0	1	0	0	1	0	0	0	0	0	1
AX-147213619	1	1	1	0	0	0	2	2	2	1	1	0	2	2	1	1	1	0	1	1	1	1	1	1	1	0	1	1	1	1	1	1	1	1	1	1	1	1	1	1	0	1	1	1	1	1	1	1	1
AX-147213620	1	1	1	2	2	2	0	1	0	1	1	2	0	0	1	1	1	2	1	1	1	1	1	1	1	2	1	1	1	1	1	1	1	1	1	1	1	1	1	1	2	1	1	1	1	1	1	1	1
AX-147213624	1	1	1	0	0	0	2	2	2	1	1	0	2	2	1	1	1	0	1	1	1	1	1	1	1	0	1	1	1	1	1	1	1	1	1	1	1	1	1	1	0	1	1	1	1	1	1	1	1
AX-147213629
AX-147213630
AX-147213631
AX-147213641	1	1	1	1	1	1	2	1	1	1	1	1	2	2	1	1	1	1	1	1	1	1	1	2	1	1	1	1	1	1	1	1	1	1	1	1	1	1	1	1	1	1	1	1	1	1	1	1	1
AX-147213643
AX-147213651	3	3	3	3	3	3	3	3	3	3	3	3	3	3	3	3	3	2	3	3	3	3	3	3	3	3	3	3	3	3	3	3	3	3	3	3	3	3	3	3	3	3	3	3	3	3	3	3	3
AX-147213654	2	2	2	2	2	2	2	2	2	2	2	2	2	2	2	2	2	2	2	2	2	2	2	2	2	2	2	2	2	2	2	2	2	2	2	2	2	2	2	2	2	2	2	2	2	2	2	2	2
AX-147213655	2	2	2	2	2	2	3	3	3	2	2	1	3	3	2	2	2	1	2	2	2	2	2	2	2	1	2	2	2	2	2	2	2	2	2	2	2	2	2	2	1	2	2	2	2	2	2	2	2
AX-147213658	2	2	1	1	1	1	2	2	2	2	2	1	3	3	2	2	2	1	2	2	2	2	2	2	2	1	2	2	2	2	2	2	2	2	2	2	2	2	2	2	1	2	2	2	2	2	2	2	2
AX-147213659
AX-147213660	3	3	4	3	3	3	3	3	3	3	4	4	3	4	4	4	3	3	3	4	4	3	4	2	4	4	4	4	4	4	3	3	4	3	4	4	4	4	4	3	3	4	3	3	4	3	4	4	3
AX-147213666	1	1	1	2	2	2	0	0	0	1	1	2	0	0	1	1	1	2	1	1	1	1	1	1	1	2	1	1	1	1	1	1	1	1	1	1	1	1	1	1	2	1	1	1	1	1	1	1	1
AX-147213672	0	0	0	0	0	0	0	0	0	0	0	0	0	0	0	0	0	0	0	0	0	0	0	0	0	0	0	0	0	0	0	0	0	0	0	0	0	0	0	0	0	0	0	0	0	0	0	0	0
AX-147213675
AX-147213680	1	1	1	0	0	0	2	2	2	1	1	0	2	2	1	1	1	0	1	1	1	1	1	1	1	0	1	1	1	1	1	1	1	1	1	1	1	1	1	1	0	1	1	1	1	1	1	1	1
AX-147213681	1	1	1	0	1	0	2	2	2	1	1	0	2	2	1	1	1	0	1	1	1	1	1	1	1	0	1	1	1	1	1	1	1	1	1	1	1	1	1	1	0	1	1	1	1	1	1	1	1
AX-147213688	3	3	3	4	4	4	2	2	2	3	3	4	2	2	3	3	3	4	3	3	3	3	3	3	3	4	3	3	3	3	3	3	3	3	3	3	3	3	3	3	4	3	3	3	3	3	3	3	3
AX-147213689
AX-147213712
AX-147213713	3	3	3	2	2	2	4	4	4	3	4	2	4	4	3	4	4	2	3	3	4	4	4	3	4	2	4	4	3	4	4	3	4	3	4	4	4	3	3	3	2	4	3	3	4	4	3	3	4
AX-147213718	2	2	2	1	2	2	2	2	2	1	2	2	2	2	2	2	2	1	2	2	2	2	2	2	2	1	2	1	2	2	2	2	2	2	2	2	2	2	2	2	1	2	2	2	2	2	2	2	2
AX-147213719	0	0	0	0	0	0	0	0	0	0	0	0	0	0	1	0	1	0	0	0	0	0	0	0	0	0	0	0	0	0	0	0	0	0	0	0	0	0	0	0	0	0	0	0	0	0	0	0	0
AX-147213731	0	0	0	1	1	1	0	0	0	0	0	1	0	0	0	0	0	0	0	0	0	0	0	0	0	0	0	0	0	0	0	0	0	0	0	0	0	0	0	0	1	0	0	0	0	0	0	0	0
AX-147213736	0	0	0	0	0	0	0	0	0	0	0	0	0	0	0	0	0	0	0	0	0	0	0	0	0	0	0	0	0	0	0	0	0	0	0	0	0	0	0	0	0	0	0	0	0	0	0	0	0
AX-147213741	2	1	1	2	2	2	1	1	1	1	1	2	0	0	1	1	1	2	1	1	1	1	1	1	1	2	1	1	1	1	1	1	1	1	1	1	1	1	1	1	2	1	1	1	1	1	1	1	1
AX-147213744	4	3	3	4	4	4	4	4	4	3	3		3	3	3	3	3	3	4	3	3	2	3	3	2	3	3	3	3	3	2	3	4	3	3	4	2	2	3	4	2	3	4	2	2	4	2	3	4
AX-147213745
AX-147213752	0	0	0	0	0	0	1	1	1	1	1	0	2	2	1	1	1	0	1	1	1	1	1	1	1	0	1	1	1	1	1	1	1	1	1	1	1	1	1	1	0	1	1	1	1	1	1	1	1
AX-147213756
AX-147213787	3	3	3	2	2	2	4	4	4	3	3	2	4	4	3	3	3	2	3	3	3	3	2	3	3	2	3	3	3	3	3	3	3	3	2	3	3	3	3	3	2	3	3	3	3	3	3	2	3
AX-147213789
AX-147213802	0	0	0	0	0	0	0	0	0	0	0	0	0	0	0	0	0	0	0	0	0	0	0	0	0	0	0	0	0	0	0	0	0	0	0	0	0	0	0	0	0	0	0	0	0	0	0	0	0
AX-147213803	4	4	4	3	4	4	3	3	3	4	3	4	3	3	3	3	4	3	3	3	3	4	4	3	3	3	4	3	3	3	3	2	3	3	3	3	4	3	2	2	3	3	4	3	3	2	3	3	3
AX-147213804	2	3	3	2	2	2	3	3	3	3	3	3	3	3	3	3	3	3	3	3	3	3	3	3	3	3	3	3	3	3	3	3	3	3	3	3	3	3	3	3	3	3	3	3	3	3	3	3	3
AX-147213808	3	4	3	3	3	3	4	4	3	3	4	3	3	4	3	4	3	4	3	3	4	3	4	3	4	4	3	3	4	4	3	4	4	3	4	4	3	3	4	3	4	4	2	3	3	3	3	4	3
AX-147213827	3	3	3	3	3	3	3	3	3	3	3	3	3	3	3	3	3	3	3	3	3	3	3	3	3	3	3	3	3	3	3	3	3	3	3	3	3	3	3	3	3	3	3	3	3	3	3	3	3
AX-147213834	1	1	1	2	1	1	2	2	2	1	0	1	1	0	1	0	1	0	3	0	0	1	0	3	1	0	0	0	0	0	1	0	0	0	0	0	0	1	0	3	1	0	2	1	0	2	1	0	2
AX-147213836	2	2	2	3	3	3	1	1	1	1	1	2	0	0	1	1	1	2	1	1	1	1	1	1	1	2	1	1	1	1	1	1	1	1	1	1	1	1	1	1	2	1	1	1	1	1	1	1	1
AX-147213838	0	0	0	0	0	0	0	0	0	0	0	0	0	0	0	0	0	0	0	1	0	0	0	1	0	0	0	0	0	0	0	0	0	0	0	0	0	0	0	1	0	0	1	0	0	1	0	0	1
AX-147213846	1	1	1	2	2	2	0	0	0	1	1	2	0	0	1	1	1	2	1	1	1	1	1	1	1	2	1	1	1	1	1	1	1	1	1	1	1	1	1	1	2	1	1	1	1	1	1	1	1
AX-147213857	1	0	1	0	0	0	2	1	1	1	1	0	2	2	1	1	1	0	1	1	1	1	1	1	1	0	1	1	1	1	1	1	1	1	1	1	1	1	1	1	0	1	1	1	1	1	1	1	1
AX-147213861	3	3	3	3	3	3	2	2	2	3	3	3	2	2	3	3	3	3	3	3	3	3	3	3	3	3	3	3	3	3	3	3	3	3	3	3	3	4	4	4	4	4	3	3	3	4	4	4	4
AX-147213863	0	0	0	0	0	0	0	0	0	0	0	0	0	0	0	0	0	0	0	0	0	0	0	0	0	0	0	0	0	0	0	0	0	0	0	0	0	0	0	0	0	0	0	0	0	0	1	0	0
AX-147213866	3	3	3	4	4	4	2	2	2	3	3	3	2	3	3	3	3	3	3	3	3	3	3	3	3	3	3	3	3	3	3	3	3	3	3	3	3	4	4	4	4	4	3	3	3	4	4	4	4
AX-147213871	0	0	0	0	1	1	0	0	0	0	0	0	0	0	0	0	0	0	0	0	0	0	0	0	0	0	0	0	0	0	0	1	0	0	0	0	0	1	1	2	1	1	0	0	0	1	1	1	1
AX-147213874	2	2	2	2	2	3	3	3	3	3	3	3	3	4	3	4	3	3	3	4	4	3	4	2	3	4	3	3	4	4	3	4	4	4	4	4	3	2	3	2	2	3	3	3	3	2	2	3	2
AX-147213890	3	3	3	4	4	4	1	2	1	2	3	3	1	2	3	3	2	3	3	2	3	2	3	3	2	3	2	2	3	3	2	3	3	3	3	3	2	4	4	4	4	4	3	2	2	4	4	4	4
AX-147213891	1	1	1	0	0	1	2	2	1	1	1	1	2	1	1	0	1	1	0	1	1	1	1	1	1	0	1	1	1	1	1	1	1	1	1	0	1	0	0	0	0	0	1	1	1	0	0	0	0
AX-147213897
AX-147213898
AX-147213904	0	0	0	0	0	0	1	1	1	1	1	1	1	1	1	1	1	1	1	1	1	1	1	1	1	1	1	1	1	1	1	1	1	1	1	1	1	0	0	0	0	0	1	1	1	0	0	0	0
AX-147213906
AX-147213907	1	1	1	1	1	0	2	2	2	1	1	1	2	1	1	1	1	1	1	1	1	1	1	1	1	1	1	1	1	1	1	1	1	1	1	1	1	0	0	0	0	0	1	1	1	0	0	0	0
AX-147213915	4	4	4	4	4	4	4	4	4	4	4	4	4	4	4	4	4	4	4	4	4	4	4	4	4	4	4	4	4	4	4	4	4	4	4	4	4	3	3	3	3	3	4	4	4	2	3	3	2
AX-147213934	3	3	3	2	2	2	3	3	3	3	3	3	3	3	3	3	3	3	3	3	3	3	3	3	3	3	3	3	3	3	3	3	3	3	3	3	3	3	3	3	2	3	3	3	3	3	3	3	3
AX-147213945	3	3	4	3	2	3	4	4	4	4	4	4	4	4	4	3	4	4	4	4	4	4	3	3	4	3	4	4	4	4	4	4	4	4	4	4	4	4	4	4	3	4	4	4	4	4	4	3	4
AX-147213949
AX-147213952	1	1	1	0	0	0	2	1	2	1	1	0	2	2	1	1	1	0	1	1	1	1	1	1	1	0	1	1	1	1	1	1	1	1	1	1	1	1	1	1	0	1	2	1	1	1	1	1	1
AX-147213960
AX-147213962	0	1	0	1	0	0	1	0	0	0	0	0	0	0	0	0	0	0	0	0	0	0	0	0	0	0	0	0	0	0	0	0	0	0	0	0	0	0	0	1	0	0	0	0	0	0	0	0	1
AX-147213981	4	4	4	4	4	4	4	4	4	4	4	4	4	4	4	4	4	4	4	3	4	3	4	4	3	4	3	4	4	4	4	4	4	4	4	4	4	3	4	4	3	4	4	4	4	4	4	4	4
AX-147213986
AX-147213995
AX-147213996
AX-147214000
AX-147214001	1	1	1	0	0	0	2	2	2	1	1	0	2	3	1	1	1	0	1	1	1	1	1	1	1	0	1	1	1	1	1	1	1	1	1	1	1	1	1	1	0	1	1	1	1	1	1	1	1
AX-147214002	1	1	1	1	0	0	1	1	1	1	1	1	2	2	1	1	1	1	1	1	1	1	1	1	1	0	1	1	1	1	1	1	1	1	1	1	1	1	1	1	1	1	1	1	1	1	1	1	1
AX-147214003	1	1	1	0	0	0	1	1	2	1	1	1	2	1	1	1	1	0	1	1	1	1	1	2	1	1	1	1	1	1	1	1	1	1	1	1	1	1	1	1	0	1	1	1	1	1	1	1	1
AX-147214004	1	1	1	0	0	0	2	2	2	1	1	1	2	2	1	1	1	0	2	1	1	1	1	1	1	0	1	1	1	1	1	1	1	1	1	1	1	1	1	2	0	1	1	1	1	1	1	1	2
AX-147214014	0	0	1	0	0	1	0	1	1	0	0	0	0	0	0	0	0	0	1	0	0	0	1	0	0	0	0	0	0	0	0	1	0	0	0	0	0	0	0	2	0	0	0	0	0	1	0	0	1
AX-147214018
AX-147214020	1	1	1	2	2	2	0	0	0	0	0	1	0	0	0	0	0	1	0	0	0	0	0	0	0	1	0	0	0	0	0	0	0	0	0	0	0	0	0	0	1	0	0	0	0	0	0	0	0
AX-147214069
AX-147214074	3	2	2	3	3	3	2	3	3	4	4	3	4	4	4	4	4	3	3	4	3	4	4	2	4	3	3	4	3	4	4	3	3	4	4	3	4	3	3	2	3	4	3	4	4	2	4	3	4
AX-147214081
AX-147214085	3	4	3	2	2	3	4	3	4	3	3	2	4	4	3	3	4	3	3	4	3	3	4	3	4	2	4	4	3	3	3	4	3	4	3	3	3	3	4	3	2	3	3	4	3	3	3	4	4
AX-147214086	3	2	3	2	3	3	4	4	3	3	2	3	4	3	3	3	4	3	3	3	3	3	4	3	3	3	4	3	2	3	3	2	3	3	3	3	4	4	3	2	3	3	3	4	4	3	4	3	3
AX-147214097	3	3	3	2	2	2	4	4	3	3	2	3	4	4	4	2	4	3	3	3	4	4	3	4	4	2	4	4	3	3	4	3	2	4	3	2	4	4	3	4	3	3	4	4	4	4	4	3	3
AX-147214098	1	1	1	0	0	0	2	2	2	1	1	0	2	2	1	1	1	0	1	1	1	1	1	1	1	0	1	1	1	1	1	1	1	1	1	1	1	1	1	1	0	1	1	1	1	1	1	1	1
AX-147214099	4	3	4	3	3	3	4	3	3	4	4	4	4	4	4	4	4	3	3	4	4	4	4	2	4	4	4	4	4	4	4	4	4	4	4	4	4	4	4	2	4	4	3	4	4	4	4	4	3
AX-147214106
AX-147214121	0	0	0	0	0	0	0	0	0	0	0	1	0	0	0	0	0	0	0	0	0	0	0	0	0	0	0	0	0	0	0	0	0	0	0	0	0	0	0	0	1	0	0	0	0	0	0	0	0
AX-147214132	1	1	1	1	1	1	2	2	2	1	1	0	1	1	1	1	1	0	1	1	1	1	1	1	1	0	1	1	1	1	1	1	1	1	1	1	1	1	1	1	0	1	1	1	1	1	1	1	1
AX-147214133	4	4	3	3	2	2	4	3	2	3	3	3	3	4	3	3	3	4	3	3	3	3	3	3	3	4	3	3	3	3	3	3	3	3	4	4	3	3	3	3	3	3	3	3	3	3	3	4	3
AX-147214143	1	1	1	0	0	0	2	1	2	1	1	0	1	1	1	1	1	0	1	1	1	1	1	1	1	0	1	1	1	1	1	1	1	1	1	1	1	1	1	1	0	1	1	1	1	1	1	1	1
AX-147214149	3	3	3	4	4	4	2	2	2	3	3	4	3	3	3	3	3	3	3	3	3	3	3	3	3	4	3	3	3	3	3	3	3	3	3	3	3	3	3	3	4	3	3	3	3	3	3	3	3
AX-147214155	1	0	1	0	0	0	1	2	2	1	1	0	1	1	1	1	1	0	1	1	1	1	1	1	1	0	1	1	1	1	1	1	1	1	1	1	1	1	1	1	0	1	1	1	1	1	1	1	1
AX-147214156	3	3	3	3	3	3	3	4	3	3	4	3	3	4	3	3	3	4	2	3	4	4	4	1	4	4	3	3	4	4	3	4	4	4	4	4	4	3	4	1	3	4	1	3	3	2	4	4	2
AX-147214159	4	3	4	4	3	4	4	4	4	4	3	4	4	4	4	4	4	4	4	4	4	4	4	3	4	4	4	4	4	4	4	4	4	4	4	4	4	4		4	4	4		4		4	4	4	4
AX-147214160	3	3	3	3	3	3	2	2	2	2	2	3	2	2	2	2	2	3	2	2	2	2	2	2	2	3	2	2	2	2	2	2	2	2	2	2	2	2	2	2	3	2	2	2	2	3	2	2	3
AX-147214161	4	3	3	3	2	2	4	4	4	4	4	2	4	4	4	4	4	3	3	4	4	4	4	4	4	4	4	4	4	4	4	4	4	4	4	4	4	3	4	3	2	4	2	4	4	3	3	4	4
AX-147214165	3	3	3	3	3	3	2	2	3	4	3	4	4	3	4	3	4	3	1	4	4	4	3	1	4	3	4	4	3	3	4	3	3	3	3	3	4	4	3	2	4	3	3	4	4	1	4	3	3
AX-147214170	0	0	0	0	0	0	0	0	0	0	0	0	0	0	0	0	0	0	0	0	0	0	0	0	0	0	0	0	0	0	0	0	0	0	0	0	0	0	0	0	0	0	0	0	0	0	0	0	0
AX-147214174	3	3	3	4	4	4	2	2	2	3	3	4	3	3	3	3	3	4	3	3	3	3	3	3	3	4	3	3	3	3	3	3	3	3	3	3	3	3	3	3	4	3	3	3	3	3	3	3	3
AX-147214184	3	3	2	2	2	3	3	3	2	4	4	4	4	4	4	4	3	4	2	4	4	3	4	3	4	4	4	3	4	4	3	4	4	4	4	4	3	3	4	2	3	4	2	4	4	3	3	4	2
AX-147214185
AX-147214191	0	0	1	1	1	1	0	0	1	0	0	0	1	0	0	0	0	0	1	1	0	0	0	1	0	1	0	0	0	0	0	0	0	0	0	0	0	0	0	1	1	0	1	0	0	1	0	0	1
AX-147214198
AX-147214202	4	4	4	4	3	4	4	4	4	3	4	3	4	4	3	3	3	4	4	4		4	4	4	4	4	4	4	4	4	4	4	3	4	4	4	4	4	3	4	3	4	4	4	4	4	4	4	4
AX-147214203	0	0	0	1	1	1	0	0	0	0	0	1	0	0	0	0	0	1	0	0	0	0	0	0	0	1	0	0	0	0	0	0	0	0	0	0	0	0	0	0	1	0	0	0	0	0	0	0	0
AX-147214208	4	4	4	4	4	3	4	4	3	4	3	3	4	4	4	3	3	3	3	4	3	4	3	4	4	4	4	4	4	4	4	3	3	3	3	4	4	4	4	2	3	3	3	4	4	4	3	3	3
AX-147214216	1	1	1	0	0	0	2	2	2	1	1	0	1	1	1	1	1	1	1	1	1	1	1	1	1	0	1	1	1	1	1	1	1	1	1	1	1	1	1	2	0	1	1	1	1	1	1	1	1
AX-147214219	1	1	1	0	0	0	2	1	2	1	1	0	1	1	1	1	1	0	1	1	1	1	1	1	1	0	1	1	1	1	1	1	1	1	1	1	1	1	1	1	0	1	1	1	1	1	1	1	1
AX-147214223	3	3	3	4	4	4	2	2	1	3	3	4	3	3	3	3	3	4	3	3	3	3	3	3	3	4	3	3	3	3	3	3	3	3	3	3	3	3	3	3	4	3	3	3	3	3	3	3	3
AX-147214234
AX-147214253
AX-147214263	1	1	1	1	1	1	2	2	2	1	1	0	1	1	1	1	1	1	1	1	1	1	1	1	1	0	1	1	1	1	1	1	1	1	1	1	1	1	1	1	1	1	1	1	1	1	1	1	1
AX-147214277
AX-147214286	2	2	2	2	2	1	3	3	3	2	2	1	2	2	2	2	2	1	2	2	2	2	2	2	2	1	2	2	2	2	2	2	2	2	2	2	2	2	2	2	1	2	2	2	2	2	2	2	2
AX-147214289	2	2	2	2	2	2	2	2	1	2	2	2	2	2	2	2	2	2	2	2	1	2	2	2	2	2	2	2	2	2	2	2	2	2	1	2	2	2	2	2	2	1	3	2	2	2	2	2	3
AX-147214290	0	0	0	0	0	0	1	1	1	0	0	0	0	0	0	0	0	0	0	0	0	0	0	0	0	0	0	0	0	0	0	0	0	0	0	0	0	0	0	0	0	0	1	0	0	0	0	0	0
AX-147214291
AX-147214298
AX-147214301
AX-147214305	0	0	0	0	0	0	1	1	0	0	0	0	0	0	0	0	0	0	0	0	0	0	0	1	0	0	0	0	0	0	0	0	0	0	0	0	0	0	0	0	0	0	0	0	0	0	0	0	0
AX-147214307
AX-147214308	0	0	0	1	0	0	0	0	0	0	0	0	0	0	0	0	0	0	0	0	0	0	0	0	0	0	0	0	0	0	0	0	0	0	0	0	0	0	0	0	0	0	0	0	0	0	0	0	0
AX-147214309
AX-147214316	1	1	1	0	0	0	2	2	2	1	1	0	1	1	1	1	1	0	1	1	1	1	1	1	1	0	1	1	1	1	1	1	1	1	1	1	1	1	1	1	0	1	1	1	1	1	1	1	1
AX-147214321	0	0	0	0	0	0	0	0	0	0	0	0	0	0	0	0	0	0	0	0	0	0	0	0	0	0	0	0	0	0	0	0	0	0	0	0	0	0	0	0	0	0	0	0	0	0	0	0	0
AX-147214324
AX-147214329	4	3	4	4	4	4	4	4	3	3	3	3	4	3	3	3	3	4	4	4	4	3	3	4	2	3	3	2	4	4	4	3	3	3	4	3	4	3	4	4	4	4	4	4	4	4	3	4	4
AX-147214345
AX-147214348
AX-147214353	3	3	3	3	2	3	4	4	4	3	2	3	3	2	3	2	3	2	4	3	3	3	3	4	4	2	3	4	2	3	4	4	2	2	2	3	4	3	2	4	3	3	3	4	4	4	3	2	3
AX-147214356
AX-147214360
AX-147214363
AX-147214364
AX-147214367	3	3	3	3	3	3	4	3	3	3	3	3	3	3	3	3	3	2	3	3	3	3	3	3	3	3	3	3	3	3	3	3	3	3	3	3	3	3	3	3	3	3	3	3	3	3	3	3	3
AX-147214369	4	3	3	3		2	4	4	3	3	3	2	3	3	2	2	3	2	3	3	3	2	3	2	3	2	3	3	3	3	2	3	2	3	4	3	3	3	3	1	2	3	2	3	3	3	3	2	3
AX-147214371	4	4	3	2	3	2	3	4	3	4	3	4	4	3	4	2	4	3	3	4	3	4	3	2	3	3	4	3	3	3	3	3	4	2	3	3	4	4	3	2	4	3	3	4	4	4	4	3	3
AX-147214375
AX-147214377	3	3	4	4	4	4	4	3	3	4	4	4	4	4	4	4	4	3	3	4	4	4	4	3	4	3	4	4	4	4	4	4	3	4	4	4	4	4	3	4	4	4	4	4	4	3	4	4	4
AX-147214380
AX-147214384
AX-147214385
AX-147214389	3	2	3	2	2	3	3	3	3	3	2	3	3	3	4	2	4	3	3	4	3	3	2	4	3	3	4	3	2	3	3	3	3	2	2	3	4	3	3	4	3	2	3	4	3	4	3	3	3
AX-147214391	0	0	0	0	0	0	0	0	0	0	0	0	0	0	0	0	0	1	0	0	0	0	0	0	0	0	0	0	0	0	0	0	0	0	0	0	0	0	0	0	0	0	0	0	0	0	0	0	0
AX-147214394	0	0	0	1	1	1	0	0	0	0	0	1	0	0	0	0	0	0	0	0	0	0	0	0	0	1	0	0	0	0	0	0	0	0	0	0	0	0	0	0	1	0	0	0	0	0	0	0	0
AX-147214395
AX-147214400	2	2	2	1	1	1	3	3	3	2	2	1	2	2	2	2	2	1	2	2	2	2	2	2	2	1	2	2	2	2	2	2	2	2	2	2	2	2	2	2	1	2	2	2	2	2	2	2	2
AX-147214402	3	3	3	3	3	3	3	3	3	3	3	3	3	3	3	3	3	3	3	3	3	3	3	3	3	3	3	3	3	3	3	3	2	3	3	3	3	3	3	3	3	3	3	3	3	3	3	3	3
AX-147214409	1	1	1	2	2	2	0	0	0	0	0	1	0	0	0	0	0	1	0	0	0	0	0	0	0	1	0	0	0	0	0	0	0	0	0	0	0	0	0	1	1	0	0	0	0	0	0	0	0
AX-147214411	0	0	0	0	0	0	1	1	1	1	1	0	1	1	1	1	1	0	1	1	1	1	1	1	1	0	1	1	1	1	1	1	1	1	1	1	1	1	1	1	0	1	1	1	1	1	1	1	1
AX-147214422	3	3	3	3	3	3	2	2	2	2	4	3	2	4	2	4	2	4	3	2	4	2	4	3	2	4	2	2	4	4	2	4	4	4	4	4	2	2	3	3	2	4	3	2	2	3	2	4	3
AX-147214428	1	1	1	2	1	1	1	0	1	0	1	0	0	1	0		0	2	1	0	1	0	1	3	0	2	0	0	1	2	0	1	1	1	1	2	0	0	1	1	0	1	1	0	0	1	0	1	2
AX-147214439
AX-147214440
AX-147214448
AX-147214449	0	0	0	0	0	0	0	0	0	0	0	0	0	0	0	0	0	0	0	0	0	0	0	0	0	0	0	0	0	0	0	1	0	0	0	0	0	0	0	0	0	0	0	0	0	0	0	0	0
AX-147214457	3	3	3	3	3	3	3	3	4	3	3	3	3	3	3	3	3	3	3	3	3	3	3	3	3	3	3	3	3	3	3	3	3	3	3	3	3	3	3	3	3	3	3	3	3	3	3	3	3
AX-147214459	4	4	4	4	4	4	4	4	4	4	3	4	4	3	4	3	4	3	4	4	3	4	3	4	4	3	4	4	3	3	4	3	3	3	3	3	4	3	3	4	4	3	4	4	4	4	4	3	4
AX-147214460	0	0	1	0	1	0	2	0	1	2	1	1	0	0	2	1	2	0	2	1	1	1	0	1	0	0	0	0	1	1	1	1	1	2	1	1	1	0	1	2	1	1	1	0	0	0	1	1	1
AX-147214462
AX-147214463
AX-147214464	0	0	0	1	0	0	0	0	0	0	0	0	0	0	0	0	0	0	0	0	0	0	0	0	0	0	0	0	0	0	0	0	0	0	0	0	0	0	0	2	0	0	0	0	0	0	0	0	0
AX-147214465
AX-147214466
AX-147214476	4	4	4	3	4	3	4	4	4	4	4	4	4	4	4	4	4	4	4	4	4	4	4	4	4	4	4	4	4	4	4	4	4	4	4	4	4	4	4	4	4	4	4	4	4	4	4	4	4
AX-147214479	3	3	3	4	3	3	3	3	3	3	3	3	4	3	3	3	3	3	4	3	3	4	3	3	4	2	4	4	3	3	4	3	3	3	3	3	4	4	3	4	4	3	3	4	4	3	4	3	3
AX-147214480	4	3	3	3	3	3	4	3	3	4	3	4	4	3	4	3	4	3	3	4	3	4	3	2	4	3	4	4	3	3	4	3	3	3	3	3	4	4	3	1	4	3	3	4	4	2	4	4	2
AX-147214489	2	2	2	3	3	3	1	1	1	1	1	2	1	1	1	1	1	2	1	1	1	1	1	1	1	2	1	1	1	1	1	1	1	1	1	1	1	1	1	1	2	1	1	1	1	1	1	1	1
AX-147214497	0	0	0	0	0	0	1	1	1	0	0	0	0	0	0	0	0	0	0	0	0	0	0	0	0	0	0	0	0	0	0	0	0	0	0	0	0	0	0	0	0	0	0	0	0	0	0	0	0
AX-147214512	0	0	0	0	1	0	0	0	0	0	0	0	0	0	0	0	0	0	0	0	0	0	0	0	0	0	0	0	0	0	0	0	0	0	0	0	0	0	0	1	0	0	1	0	0	1	1	0	1
AX-147214518	1	1	1	1	1	1	2	2	2	1	1	0	1	1	1	1	1	1	1	1	1	1	1	1	1	0	1	1	1	1	1	1	1	2	1	1	1	1	1	1	0	1	1	1	1	1	1	1	1
AX-147214521	0	0	0	0	0	0	0	0	0	0	0	0	0	0	0	0	0	1	0	0	0	0	0	1	0	0	0	0	0	0	0	0	0	0	0	0	0	0	0	1	0	0	0	0	0	1	0	0	1
AX-147214522	1	1	1	2	2	2	1	1	1	1	1	2	1	1	1	1	1	2	1	1	1	1	1	1	1	2	1	1	1	1	1	1	1	1	1	1	1	1	1	1	2	1	1	1	1	1	1	1	1
AX-147214524	4	4	3	3	2	3	4	4	4	4	3	2	4	3	4	3	4	2	3	4	3	4	3	4	4		4	4	3	3	3	4	3	3	3	3	4	4	3	3	3	1	4	4	4	4	4	3	4
AX-147214527	1	1	1	1	1	1	1	1	1	1	0	1	0	1	1	1	0	0	1	1	1	0	0	1	0	0	1	0	1	0	0	1	1	1	1	0	0	0	1	1	0	0	1	0	0	1	0	1	1
AX-147214532	3	3	3	3	3	3	4	4	4	4	4	4	4	4	4	4	4	4	3	4	4	3	3	3	4	2	4	4	3	4	4	4	4	4	4	4	4	4	3	3	3	3	4	4	4	4	4	4	3
AX-147214533	4	4	4	3	3	3	4	4	3	4	3	3	4	3	4	3	4	2	4	4	3	4	3	4	4	3	4	4	4	3	4	3	3	3	3	3	4	4	3	4	3	3	4	4	4	4	4	3	4
AX-147214535	0	0	0	0	0	0	0	0	0	0	0	0	0	0	0	0	0	0	0	0	0	0	0	0	0	0	0	0	0	0	0	0	0	0	0	0	0	0	0	0	0	0	0	0	0	0	0	0	0
AX-147214543
AX-147214546
AX-147214548
AX-147214559
AX-147214572
AX-147214591	0	0	0	0	0	0	1	1	1	0	0	0	0	0	0	0	0	0	0	0	0	0	0	0	0	0	0	0	0	0	0	0	0	0	0	0	0	0	0	0	0	0	0	0	0	0	0	0	0
AX-147214594
AX-147214597	1	1	1	1	1	1	1	1	1	1	0	1	1	0	1	0	1	0	1	1	0	1	0	1	1	0	1	1	0	0	1	0	0	0	0	0	1	1	0	1	1	0	1	1	1	1	1	0	1
AX-147214598	3	3	3	3	3	3	3	3	3	3	3	3	3	3	3	2	4	2	3	3	3	4	3	3	4	2	4	3	3	3	4	4	3	3	3	2	4	4	3	3	3	2	3	4	4	3	4	4	3
AX-147214601
AX-147214609	3	3	4	3	4	3	3	4	3	4	3	4	4	3	4	3	4	3	3	4	3	4	3	3	4	3	4	4	3	3	4	3	3	3	3	3	4	4	3	4	4	3	4	4	4	3	4	3	3
AX-147214619	3	3	3	3	3	3	2	2	3		3	4	4	3	3	4	4	3	2	3	4	4	4	2	4	3	4	4	4	4	4	3	3	3	4	3	4	4	3	3	4	4	2	4	4	2	4	4	2
AX-147214627
AX-147214628
AX-147214632	4	4	4	4	4	4	3	4	4	4	3	4	3	3	4	3	4	3	3	4	4	4	3	3	4	2	4	4	3	3	4	3	3	2	3	4	4		3	3	4	3	3	4	4	4	4	3	4
AX-147214644	1	1	1	0	0	0	3	4	4	2	2	0	2	2	3	1	2	0	4	3	1		2	2	2	0		2	1	1	2	1	2	2	1	1	2	2	1	2	0	0	3	1	2	3	2	1	3
AX-147214648	0	1	0	0	1	0	1	0	1	0	0	0	0	0	0	0	0	1	1	0	0	0	0	1	0	0	0	0	0	0	0	0	0	0	0	0	0	0	0	3	0	0	1	0	0	1	0	0	0
AX-147214649	3	3	3	4	4	4	2	2	3	3	3	4	3	3	3	3	3	4	3	3	3	3	3	3	3	4	3	3	3	3	3	3	3	3	3	3	3	3	3	3	4	4	3	3	3	3	3	3	3
AX-147214650	0	0	0	0	0	0	0	0	0	0	0	0	0	0	0	0	0	0	1	0	0	0	0	0	0	0	0	0	0	0	0	0	0	0	0	0	0	0	0	1	0	0	0	0	0	0	0	0	0
AX-147214659
AX-147214660	1	1	0	1	1	0	0	0	0	0	0	0	0	0	0	0	0	0	1	0	0	0	0	1	0	0	0	0	0	0	0	0	0	0	0	0	0	0	0	0	0	0	1	0	0	1	0	0	0
AX-147214662
AX-147214665	0	0	0	0	0	0	0	0	0	0	0	0	0	0	0	0	0	0	0	0	0	0	0	0	0	0	0	0	0	0	0	1	0	0	0	0	0	0	0	0	0	0	0	0	0	0	0	0	0
AX-147214668	1	1	1	0	0	0	2	2	2	1	1	0	1	1	1	1	1	0	1	1	1	1	1	1	1	0	1	1	1	1	1	1	1	1	1	1	1	1	1	1	0	0	1	1	1	1	1	1	1
AX-147214673
AX-147214676
AX-147214680	0	0	0	0	0	0	0	0	0	0	0	0	0	0	0	0	0	0	0	0	0	1	0	0	0	0	0	0	0	0	0	0	0	0	1	0	0	0	0	0	0	0	0	0	0	1	0	0	1
AX-147214692	3	3	3	3	3	3	3	3	3	3	3	3	3	3	3	3	3	3	3	3	3	3	3	3	3	3	3	3	3	3	3	3	3	3	3	3	3	3	3	3	3	3	3	3	3	3	3	3	3
AX-147214696
AX-147214697	4	1	3	3	3	3	3	2	2	4	3	4	4	4	4	3	4	3	3	4	3	3	3	3	4	3	4	4	3	4	4	3	3	4	3	3	4	4	3	1	3	3	2	4	4	3	4	3	2
AX-147214700	0	0	0	0	0	0	0	0	1	0	0	0	0	0	0	0	0	1	1	0	0	0	0	0	0	0	0	0	1	0	0	0	0	1	0	0	0	0	0	1	0	0	1	0	0	0	0	0	1
AX-147214707	3	3	2	3	3	2	3	3	3	3	3	3	3	3	3	3	3	3	3	3	3	3	3	2	3	2	3	3	3	3	3	2	3	3	2	3	3	3	3	3	3	3	3	3	3	3	3	3	3
AX-147214710	2	1	1	3	3	3	1	1	0	1	1	2	1	1	1	1	1	2	1	1	1	1	1	1	1	2	1	1	1	1	1	1	1	1	1	1	1	1	1	1	2	2	1	1	1	1	1	1	1
AX-147214711	0	1	0	1	1	1	0	0	0	1	0	1	0	0	1	0	0	0	1	0	0	0	0	2	0	0	0	0	0	0	0	0	0	0	0	0	0	0	0	1	0	0	0	0	0	0	0	0	0
AX-147214715	2	3	2	3	3	4	3	3	3	3	4	4	3	4	3	4	3	4	3	3	3	4	3	3	3	3	4	4	3	3	4	3	4	2	3	4	3	4	3	2	3	3	3	3	3	3	4	4	3
AX-147214719
AX-147214723	4	4	4	4	4	4	4	4	4	4	4	4	4	4	4	4	4	4	4	4	4	4	4	3	4	4	4	4	4	4	4	4	4	4	4	4	4	4	4	4	4	4	4	4	4	4	4	4	4
AX-147214725	2	2	2	1	2	2	2	2	2	3	2	3	3	2	3	2	4	2	1	4		3		1	3	3	3	4	2	3	4	3	3	3	3	3	4	3	3	2	2	3	1		3	2	4	3	2
AX-147214727
AX-147214733
AX-147214750
AX-147214754	2	2	2	2	2	2	1	1	1	1	1	2	1	1	1	1	1	2	1	1	1	1	1	2	1	2	1	1	1	1	1	1	1	1	1	1	1	1	1	1	2	2	1	1	1	1	1	1	1
AX-147214759
AX-147214764	0	0	0	0	0	0	0	0	0	0	0	0	0	0	0	0	0	0	0	0	0	0	0	0	0	0	0	0	0	0	0	0	0	0	0	0	0	0	0	1	0	0	0	0	0	0	0	0	0
AX-147214778
AX-147214781	3	3	3	3	3	3	3	3	3	4	4	4	4	4	4	4	4	4	3	4	4	4	4	3	4	4	4	4	4	4	4	4	4	4	4	4	4	4	4	3	4	4	3	4	4	3	4	4	3
AX-147214784	3	2	3	3	3	3	2	2	2	2	2	3	2	2	2	2	2	3	2	2	2	2	2	2	2	3	2	2	2	2	2	2	2	2	2	2	2	2	2	2	3	3	2	2	2	2	2	2	2
AX-147214795	3	3	3	2	1	2	4	3	3	4	3	3	4	3	3	3	3	3	2	4	3	3	4	2	4	4	4	4	3	3	3	3	3	4	3	4	3	4	4	2	3	3	2	4	3	3	4	4	3
AX-147214806	2	3	3	3	3	4	3	3	3	3	4	4	4	4	3	3	3	3	3	3	4	3	3	3	3	3	4	3	3	4		3	4	3	3	4	4	3	3	3	3	4	3	4	4	2	4	3	2
AX-147214808
AX-147214809	4	2	3	3	3	2	3	2	3	4	4	4	3	4	3	4	3	4	2	3	4	3	3	2	4	4	4	4	4	4	3	4	4	4	4	4	4	4	4	2	3	4	2	4	4	3	4	4	2
AX-147214810	3	3	3	3	3	3	4	3	4	4	2	3	4	2	4	3	4	3	3	4	2	3	3	4	4	2	4	4	3	2	4	3	3	3	2	3	4	3	3	4	3	2	3	4	4	3	3	2	3
AX-147214811
AX-147214813
AX-147214829	3	2	2	3	3	3	2	2	1	2	2	3	2	2	2	2	2	3	2	2	2	2	2	3	2	3	2	2	2	2	2	2	2	2	2	2	2	2	2	2	3	2	2	2	2	2	2	2	2
AX-147214832	0	0	0	1	1	1	0	0	0	0	0	0	0	0	0	0	0	0	1	0	0	0	0	1	0	0	0	0	0	0	0	0	0	0	0	0	0	0	0	1	0	0	1	0	0	0	0	0	0
AX-147214840	2	2	2	3	3	3	1	1	1	2	1	3	2	1	2	1	2	2	2	2	1	2	1	2	2	2	2	2	0	1	2	1	1	1	1	1	2	2	1	2	3	3	2	2	2	2	2	1	2
AX-147214841	1	1	1	1	1	1	1	1	1	0	0	0	0	1	0	0	1	0	1	0	0	0	1	0	0	0	0	0	1	0	0	0	1	1	0	0	0	0	0	1	0	0	1	0	0	1	0	0	1
AX-147214849	2	2	2	3	3	3	1	1	1	2	2	3	2	2	2	2	2	3	2	2	2	2	2	2	2	3	2	2	2	2	2	2	2	2	2	2	2	2	2	2	3	3	2	2	2	2	2	2	2
AX-147214853	3	3	4	3	3	3	4	3	3	3	4	3	4	3	3	3	4	3	4	3	4	3	3	3	4	3	4	3	3	3	4	3	3	3	3	3	4	3	3	3	3	3	4	4	4	3	4	3	3
AX-147214857	1	1	1	0	1	0	1	1	1	1	1	1	1	1	1	1	1	0	1	1	1	1	1	1	1	0	1	1	1	1	1	1	1	1	1	1	1	1	1	1	0	0	1	1	1	1	1	1	1
AX-147214858	0	0	1	1	0	0	1	0	0	0	0	0	0	0	0	0	0	0	1	0	0	0	0	2	0	0	0	0	0	0	0	0	1	0	0	0	0	0	0	2	0	0	1	0	0	1	0	0	2
AX-147214863	4	4	4	4	4	4	4	4	4	4	4	4	4	4	4	4	4	4	4	4	4	4	4	4	4	4	4	4	4	4	4	4	4	4	4	4	4	4	4	4	4	4	4	4	4	4	4	4	4
AX-147214870	0	0	0	0	0	0	0	0	0	0	0	0	0	0	0	0	0	0	0	0	0	0	0	0	0	0	0	0	0	0	0	0	0	0	0	0	0	0	0	0	0	0	0	0	0	0	0	0	0
AX-147214874	4	4	4	4	4	4	4	4	4	4	4	4	4	4	4	4	4	4	4	4	4	4	4	4	4	4	4	4	4	4	4	4	4	4	4	4	4	4	4	4	4	4	4	4	4	4	4	4	4
AX-147214878	2	1	2	2	2	2	1	1	1	1	1	2	1	1	1	1	1	2	1	1	1	1	1	1	1	2	1	1	1	1	1	1	1	1	1	1	1	1	1	1	2	2	1	1	1	1	1	1	1
AX-147214880
AX-147214882
AX-147214883	1	0	1	1	1	1	0	0	0	0	0	0	1	0	0	0	0	0	1	0	0	0	0	1	0	0	0	0	0	0	0	0	0	0	0	0	0	0	0	1	0	0	1	0	0	1	0	0	1
AX-147214887
AX-147214889	3	3	3	3	3	3	3	3	3	3	3	3	3	3	3	3	3	3	3	3	3	3	3	2	3	3	3	3	3	3	3	3	3	3	3	3	3	3	3	3	3	3	3	3	3	3	3	3	2
AX-147214891	3	3	3	2	4	3	3	3	3	3	4	3	3	4	3	3	3	3	4	3	4	3	3	3	3	3	4	3	3	3	3	4	3	3	4	4	4	3	4	3	4	4	3	4	4	3	4	4	3
AX-147214911	0	1	1	0	0	0	1	1	1	1	1	1	1	1	1	1	1	0	1	1	1	1	1	1	1	0	1	1	1	1	1	1	1	1	1	1	1	1	1	1	1	0	1	1	1	1	1	1	1
AX-147214913
AX-147214919	4	4	4	3	4	3	4	4	4	4	4	4	3	4	4	4	4	4	3	4	4	4	4	3	4	4	4	4	4	4	4	4	4	4	4	4	4	4	4	2	4	4	3	4	4	3	4	4	3
AX-147214920	4	4	4	4	4	4	4	4	4	4	3	4	4	3	4	3	4	4	4	4	3	4	3	4	3	3	4	4	3	3	4	3	3	3	3	4	4	4	3	4	4	3	4	4	4	3	4	3	4
AX-147214925
AX-147214929	3	3	3	4	4	4	2	2	2	2	2	3	2	2	2	2	2	3	2	2	2	2	2	2	2	3	2	2	2	2	2	2	2	2	2	2	2	2	2	2	2	3	2	2	2	2	2	2	2
AX-147214935	1	1	1	1	1	1	0	0	0	0	0	0	0	0	0	0	0	0	1	0	0	0	0	1	0	0	0	0	0	0	0	0	0	0	0	0	0	0	0	1	0	0	1	0	0	1	0	0	1
AX-147214948
AX-147214955	3	2	3	3	3	3	2	3	3	3	3	3	3	3	3	3	3	3	3	3	3	3	3	3	3	3	3	3	2	3	3	3	3	2	3	3	3	3	3	2	3	3	3	3	3	3	3	2	3
AX-147214959	1	1	1	1	0	1	2	2	2	1	1	0	1	1	1	1	1	0	1	1	1	1	1	1	1	0	1	1	1	1	1	1	1	1	1	1	1	1	1	1	1	1	1	1	1	1	1	1	1
AX-147214960
AX-147214975	3	3	3	2	3	3	3	2	3	4	3	4	4	3	4	3	4	3	3	4	3	4	3	3	4	3	4	4	3	3	4	3	3	3	3	3	4	4	3	3	4	3	3	4	4	3	4	3	2
AX-147214976	0	0	0	0	0	0	0	1	0	0	0	0	0	0	0	0	0	0	0	0	0	0	0	0	0	0	0	0	0	0	0	0	0	0	0	0	0	0	0	0	0	0	0	0	0	0	0	0	0
AX-147214979	1	1	1	1	1	1	2	2	2	2	2	1	2	2	2	2	2	1	2	2	2	2	2	2	2	1	2	2	2	2	2	2	2	2	2	2	2	2	2	2	3	2	2	2	2	2	2	2	2
AX-147214986
AX-147214996	0	0	0	1	0	0	0	0	0	0	0	0	0	0	0	0	0	0	0	0	0	0	0	1	0	0	0	0	0	0	0	1	0	0	0	0	0	0	0	0	0	0	0	0	0	1	0	0	1
AX-147215000	1	1	0	1	0	1	0	0	0	0	0	1	0	0	0	0	0	0	1	0	0	0	0	1	0	0	0	0	0	0	0	0	0	0	0	0	0	0	0	1	0	0	1	0	0	1	0	0	1
AX-147215003	2	2	2	2	2	2	2	2	2	2	2	2	2	2	2	2	2	2	1	2	2	2	2	1	2	2	2	2	2	2	2	2	2	2	2	2	2	2	2	2	2	2	1	2	2	2	2	2	1
AX-147215006	4	4	4	3	3	3	4	3	3	4	4	4	4	4	3	4	4	4	3	3	4	4	4	2	4	4	4	4	4	4	4	4	4	4	4	4	4	4	4	2	4	4	3	4	4	3	4	4	3
AX-147215014
AX-147215015	2	2	2	1	1	1	3	3	3	2	2	0	0	0	2	1	2	1	2	2	2	2	2	2	2	2	2	2	2	2	2	2	2	2	2	2	2	2	2	2	3	2	2	2	2	2	2	2	2
AX-147215028	3	3	3	3	3	3	3	3	4	3	4	4	3	3	4	4	3	3	3	3	3	3	3	3	3	3	3	3	3	3	3	3	3	3	3	3	3	4	3	3	3	3	3	4	3	4	4	3	3
AX-147215036	1	1	1	0	0	1	1	2	1	1	1	0	0	0	1	1	1	1	1	1	1	1	1	1	1	1	1	1	1	1	1	1	1	1	1	1	1	1	1	1	2	1	1	1	1	1	1	1	1
AX-147215048	2	2	2	2	3	3	1	1	1	3	2	4	4	4	2	2	2	3	2	2	2	2	2	2	2	2	2	2	1	2	2	3	2	2	2	2	2	2	2	2	2	2	2	2	2	2	2	2	2
AX-147215049
AX-147215053	2	2	2	1	1	1	3	3	3	2	2	0	0	0	2	2	2	1	2	2	1	2	2	2	2	2	2	2	2	2	2	2	2	2	2	2	2	2	2	2	3	2	2	2	2	2	2	2	2
AX-147215061	2	2	2	3	3	3	1	1	1	2	2	4	4	4	2	2	2	3	2	2	2	2	2	2	2	2	2	2	2	2	2	2	2	2	2	2	2	2	2	2	0	2	2	2	2	2	2	2	2
AX-147215065	1	1	1	1	1	1	0	0	0	0	0	2	2	2	0	1	0	1	1	0	0	0	1		0	1	0	0	1	0	0	1	0	0	0	0	0	0	0	1	0	0	1	0	0	1	0	0	1
AX-147215066
AX-147215080	2	2	2	1	1	2	3	3	3	2	2	0	0	0	2	2	2	1	2	2	2	2	2	2	2	2	2	2	2	2	2	2	2	2	2	2	2	2	2	2	3	2	2	2	2	2	2	2	2
AX-147215081	4	4	4	4	4	4	4	4	4	3	3	3	3	3	3	3	3	4	4	3	4	3	3	3	4	3	4	4	3	3	4	3	4	3	3	3	3	4	3	4	3	3	4	3	4	3	4	3	4
AX-147215085	3	3	3	3	3	3	2	2	2	2	2	4	4	4	2	2	2	3	2	2	2	2	2	2	2	2	2	2	2	2	2	2	2	2	2	2	2	2	2	2	1	2	2	2	2	2	2	2	3
AX-147215091
AX-147215094	0	0	0	0	0	0	0	0	0	0	0	0	0	0	0	0	0	0	0	0	0	0	0	0	0	0	0	0	0	0	0	0	0	0	0	0	0	0	0	0	0	0	0	0	0	0	0	1	0
AX-147215095	4	4	4	4	4	4	3	3	4	4	4	4	4	4	4	4	4	4	4	4	4	4	4	4	4	4	4	4	4	4	4	4	4	4	4	4	4	4	4	4	3	4	4	4	4	4	4	4	4
AX-147215104	1	1	1	0	0	0	2	2	2	2	1	0	0	0		1		1			1	2	2		2	1		2	1		2		1	2			2	2			4	1		2	2	2	2	1
AX-147215108	2	3	2	3	3	3	1	2	1	2	2	4	4	4	2	2	2	3	2	2	2	2	2	3	2	2	2	2	2	2	2	2	2	2	2	2	2	2	2	3	1	3	3	2	2	3	2	2	3
AX-147215113	2	2	2	2	2	3	1	1	1	1	1	3	3	3	1	1	1	2	1	1	1	1	1	1	1	1	1	1	1	1	1	1	1	1	1	1	1	1	1	1	0	2	1	1	1	2	1	1	1
AX-147215125	4	4	4	3	3	3	4	3	3	4	4	4	4	4	4	4	4	4	3	4	4	4	4	3	4	4	4	4	4	4	4	4	4	4	4	4	4	4	4	3	4	4	3	4	4	3	4	4	3
AX-147215147	2	2	3	2	2	2	3	3	3	3	3	1	1	2	3	3	3	3	3	3	3	3	3	2	3	3	3	3	3	3	3	3	3	3	3	3	3	3	3	2	3	3	2	3	3	3	3	3	2
AX-147215151	4	4	4	3	4	3	4	4	4	4	4	4	4	4	4	3	4	4	4	4	3	4	4	4	4	4	4	4	4	4	4	4	4	3	4	4	4	4	3	4	4	4	4	4	4	4	4	4	4
AX-147215161	3	3	3	4	3	2	3	3	3	3	3	3	3	4	3	4	3	3	3	3	4	4	3	2	4	3	3	4	3	4	3	4	4	4	4	4	4	3	3	3	3	4	3	4	3	4	3	3	3
AX-147215163
AX-147215164	2	2	2	2	2	1	2	1	2	2	2	2	2	1	2	2	2	1	1	2	1	2	2	1	2	2	1	2	2	2	2	2	1	2	2	2	2	2	2	1	2	2	2	2	2	1	2	2	1
AX-147215170	1	1	1	0	0	0	1	2	2	1	1	0	0	0	1	1	1	1	1	1	1	1	1	1	1	1	1	1	1	1	1	1	1	1	1	1	1	1	1	1	2	0	1	1	1	1	1	1	0
AX-147215175	2	2	2	3	2	2	0	1	1		1	4	4			1	3	2	2	3	1	3	1		3	1		2	1	1	3	2	1	1	1	1	3	2	1	2	1		2	3				1
AX-147215176	4	3	3	3	3	3	3	3	3	4	4	4	4	4	4	4	4	4	3	4	4	4	4	3	4	4	4	4	4	4	4	4	4	4	4	4	4	4	4	3	4	4	3	4	4	3	4	4	3
AX-147215179	1	1	1	1	1	1	2	2	1	1	1	1	1	1	1	1	1	1	1	1	1	1	1	2	1	1	1	1	1	1	1	1	1	1	1	1	1	1	1	1	1	1	1	1	1	1	1	1	1
AX-147215181
AX-147215182	2	2	2	1	1	1	3	3	3	2	2	0	0	0	2	2	2	1	2	2	2	2	2	2	2	2	2	2	2	2	2	2	2	2	2	2	2	2	2	2	3	1	2	2	2	2	2	2	2
AX-147215183	4	4	3	4	4	4	2	2	3	3	4	4	4	4	3	3	4	4	4	3	3	4	4	4	3	3	3	4	3	3	3	3	3	3	3	3	3	3	3	4	1	4	3	2	3	3	3	3	3
AX-147215185	2	2	2	1	2	2	3	3	3	2	2	0	0	0	2	2	2	1	2	2	2	2	2	2	2	2	2	2	2	2	2	2	2	2	2	2	2	2	2	2	3	1	2	2	2	2	2	2	2
AX-147215186	0	1	0	1	1	1	0	0	0	0	0	1	1	1	0	0	0	1	0	0	0	0	0	0	0	0	0	0	0	0	0	0	0	0	0	0	0	0	0	0	0	1	0	0	0	0	0	0	0
AX-147215188	1	1	0	1	0	0	1	1	1	1	1	0	0	0	1	1	1	1	1	1	1	1	1	1	1	1	1	1	1	1	1	1	1	1	1	1	1	1	1	1	2	0	1	1	1	1	1	1	1
AX-147215190	4	4	4	4	4	4	4	4	4	4	4	3	3	3	4	4	4	4	4	4	4	4	4	4	4	4	4	4	4	4	4	4	4	4	4	4	4	4	4	4	4	4	4	4	4	4	4	4	4
AX-147215193	0	0	0	1	1	1	0	0	0	0	0	1	1	1	0	0	0	1	0	0	0	0	0	0	0	0	0	0	0	0	0	0	0	0	0	0	0	0	0	0	0	1	0	0	0	0	0	0	0
AX-147215194	2	2	2	1	1	1	3	3	3	2	2	0	0	0	2	2	2	1	3	2	2	2	2	3	2	2	2	2	2	2	2	2	2	2	2	2	2	2	2	3	3	1	2	2	2	3	2	2	2
AX-147215203	2	2	2	1	1	1	3	3	3	2	2	0	0	0	2	2	2	1	2	2	2	2	2	2	2	2	2	2	2	2	2	2	2	2	2	2	2	2	2	2	3	1	2	2	2	2	2	2	2
AX-147215204	0	0	1	0	0	0	1	1	1	1	1	0	0	0	1	1	1	0	1	1	1	1	1	0	1	1	1	1	1	1	1	1	1	1	1	1	1	1	1	0	2	0	1	1	1	1	1	1	1
AX-147215206	2	2	2	1	1	1	3	3	2	2	2	0	0	0	2	2	2	1	2	2	2	2	2	2	2	2	2	2	2	2	2	2	2	2	2	2	2	2	2	2	3	1	2	2	2	2	2	2	2
AX-147215210
AX-147215211	2	2		3	3	3	1	1	1	2	1	4	4	4	2		2	3	2	2	1	2	2	2	2	2	2	2	1		2	1	1		1	1	2	2		2		3	1	2	2	2	2	1	2
AX-147215214
AX-147215219
AX-147215223	4	3	4	4	3	4	3	3	3	2	4	4	3	3	4	4	3	3	3	3	3	4	4	3	3	3	4	3	3	3	4	3	4	4	3	4	3	4	3	3	4	3	4	4	4	4	3	3	4
AX-147215228	1	1	1	1	1	1	2	2	2	1	1	0	0	0	1	1	1	2	1	1	1	1	1	1	1	1	1	1	1	1	1	1	1	1	1	1	1	1	1	1	2	1	1	1	1	1	1	1	1
AX-147215231
AX-147215232
AX-147215235
AX-147215236	0	1	0	1	1	1	1	1	1	1	1	1	1	1	1	1	1	1	1	0	1	0	1	1	1	1	1	1	1	1	1	1	1	1	1	1	1	1	1	1	1	1	0	1	0	1	1	1	1
AX-147215240	0	1	1	1	1	1	1	1	1	0	1	0	0	1	0	2	0	1	2	0	1	0	1	1	1	1	0	0	1	1	0	3	2	1	1	2	0	0	0	2	0	2	2	0	0	1	0	0	1
AX-147215246	3	3	2	3	3	3	2	2	2	2	2	4	4	4	2	2	2	1	2	2	2	2	2	2	2	2	2	2	2	2	2	2	2	2	2	2	3	2	2	2	2	3	2	2	2	2	1	1	3
AX-147215247
AX-147215251	4	4	4	4	4	4	4	4	4	4	4	3	3	3	4	4	4	4	4	4	4	4	4	3	4	4	4	4	4	4	4	4	4	4	4	4	4	4	4	4	4	4	4	4	4	4	4	4	4
AX-147215252
AX-147215260	2	2	2	1	1	1	2	3	3	1	2	0	0	0	2	1	2	3	1	1	1	0	2	1	0	1		1	1	1	1	2	1	2	1	1	1	2	3	2	3	1	2	2	1	3	4	4	3
AX-147215261	3	3	3	3	3	3	3	3	3	3	3	3	3	3	3	3	3	3	3	3	3	3	3	3	3	3	3	3	3	3	3	3	3	3	3	3	3	3	3	3	3	3	3	3	3	3	3	3	3
AX-147215264	4	4	4	4	4	4	4	4	4	4	4	4	4	4	4	4	4		4	4	4	4	4	4	4	4	4	4	4	4	4	3	4	4	4	4	4	3	3	4	3	3	4	4	4	4	3	4	4
AX-147215280	1	1	1	1	1	1	1	1	1	1	1	1	1	1	1	1	1	1	1	1	1	1	1	1	1	1	1	1	1	1	1	1	1	1	1	1	1	1	1	1	1	1	1	1	1	0	1	1	1
AX-147215281	3	3	3	3	3	3	3	3	3	3	3	3	3	3	3	3	3	4	3	3	3	3	3	3	3	3	3	3	3	3	3	3	3	3	3	3	3	4	4	4	4	4	3	3	3	4	4	4	4
AX-147215282
AX-147215287	3	4	3	3	3	3	3	3	3	4	4	4	4	4	4	4	4	4	3	4	4	4	4	3	4	4	4	4	4	4	4	4	4	4	4	4	4	4	4	3	4	4	3	4	4	3	4	4	2
AX-147215294	3	3	3	3	3	3	3	3	3	3	3	3	3	3	3	3	4	3	3	3	3	3	3	3	3	3	3	3	3	3	3	3	3	3	3	3	3	4	4	4	4	4	3	3	3	4	4	4	4
AX-147215295	2	2	2	2	1	1	2	2	2	2	2	2	2	2	2	2	1	1	2	2	2	2	2	2	2	2	2	2	2	2	2	2	2	2	2	2	2	1	1	1	1	1	2	2	2	1	1	1	1
AX-147215296	1	1	1	0	1	0	1	1	2	1	1	1	1	1	1	1	0	1	1	1	1	1	1	1	1	1	1	1	1	1	1	1	1	1	1	1	1	0	0	0	0	0	1	1	1	0	0	0	0
AX-147215297
AX-147215299	1	1	1	1	0	1	2	2	2	1	1	1	1	1	1	1	0	0	2	1	1	1	1	1	1	1	1	1	1	1	1	1	1	1	1	1	1	0	0	0	0	0	1	1	1	0	0	0	0
AX-147215303	0	0	0	0	0	0	0	0	0	1	0	0	0	0	1	0	1	0	1	0	0	0	0	0	0	0	0	0	0	0	0	0	0	0	0	0	0	0	0	1	1	0	0	0	0	1	1	0	1
AX-147215306	3	3	3	3	3	3	3	3	4	3	2	3	4	3	3	2	4	2	3	4	3	3	2	4	3	3	3	3	3	3	3	3	3	3	3	3	3	3	3	3	3	3	3	4	3	4	3	3	3
AX-147215310	4	4	4	3	3	3	4	4	4	4	4	4	4	4	4	4	4	4	4	4	4	4	4	4	4	4	4	4	4	4	4	4	4	4	4	4	4	3	3	3	3	3	4	4	4	3	3		3
AX-147215314
AX-147215315	4	4	4	4	4	4	4	4	4	4	4	4	4	4	4	4	4	4	4	4	4	4	4	4	4	3	4	4	4	4	4	3	4	4	4	4	4	4	4	2	4	4	3	4	4	3	4	4	3
AX-147215316	4	4	4	4	4	4	4	4	4	4	4	4	4	4	4	4	4	4	4	4	4	4	4	4	4	4	4	4	4	4	4	4	4	4	4	4	4	3	3	2	3	3	4	4	4	3	3	3	2
AX-147215320	1	1	1	0	0	0	1	1	1	1	1	1	1	1	1	1	0	0	1	1	1	1	1	1	1	1	1	1	1	1	1	1	1	1	1	1	1	0	0	0	0	0	1	1	1	0	0	0	0
AX-147215321	3	3	3	3	3	3	3	2	3	3	3	4	4	3	3	4	3	4	3	4	4	3	3	2	3	4	3	3	4	4	3	4	4	3	4	4	4	3	3	3	3	4	3	4	4	2	3	4	3
AX-147215324	1	2	1	0	1	1	3	3	3	1	1	1	1	1	1	1	0	1	2	1	1	1	1	1	1	1	1	1	1	1	1	1	1	1	1	1	1	0	0	0	0	0	1	1	1	0	0	0	0
AX-147215334	1	1	1	1	1	1	1	1	1	2	2	1	1	1	1	1	1	1	1	1	1	1	1	1	1	1	1	1	1	2	2	2	2	2	2	2	2	1	1	1	1	1	1	1	1	1	1	1	1
AX-147215347	2	2	2	2	2	2	1	1	1	2	2	2	2	2	2	2	3	2	2	2	2	2	2	2	2	2	2	2	2	2	2	2	2	2	2	2	2	3	3	3	3	3	2	2	2	3	3	3	3
AX-147215355	1	1	1	2	2	2	0	1	0	1	1	1	1	1	1	1	2	2	1	1	1	1	1	1	1	1	1	1	1	1	1	1	1	1	1	1	1	3	3	3	3	3	1	1	1	3	3	3	3
AX-147215357	1	1	1	0	0	1	2	2	1		1	1	2	1	2	1	0	0	2	2	1	2	1	2	1	1	1	1	1	1	1	1	1	1	1	1	1	0	0	0	0	0	1	1	1	0	0	0	0
AX-147215359	3	3	3	3	3	3	3	3	3	4	4	4	4	4	4	4	4	4	3	4	4	4	4	3	4	4	4	4	4	4	4	4	4	4	4	4	4	4	4	2	4	4	3	4	4	3	4	4	2
AX-147215365	0	0	0	0	0	0	1	1	1	1	1	1	1	1	1	1	0	0	1	1	1	1	1	1	1	1	1	1	1	1	1	1	1	1	1	1	1	0	0	0	0	0	1	1	1	0	0	0	0
AX-147215370	2	2	2	2	2	2	2	2	2	2	3	2	2	2	2	3	2	2	2	2	3	2	2	2	2	2	2	2	2	3	2	2	2	2	2	2	2	2	2	2	2	3	2	2	2	2	2	3	2
AX-147215372	3		3	3	3	3	1	1	1	2	3	2	2	2	2	3	3	3	3	2		2	3	3	2	2	2	2	3	2	2	3	3	3	3	2	2	4	4	4	4	4	3	2	2	4	4	4	4
AX-147215374	2	2	2	2	2	2	2	2	2	3	2	3	3	3	3	3	3	2	2	3	2	3	3	2	3	3	3	3	3	2	3	2	2	3	3	3	3	3	3	2	3	3	2	3	3	2	3	2	2
AX-147215377	3	3	3	3	4	4				3	3	3	3	3	3	3	3	4	3	3	3	3	3	3	3	3	3	3	3	3	3	3	3	3	3	3	3	4	4	4	4	4	3	3	3	4	4	4	4
AX-147215378	1	1	1	0	0	0	2	1	2	1	1	1	1	1	1	1	0	0	1	1	1	1	1	1	1	1	1	1	1	1	1	1	1	1	1	1	1	0	0	0	0	0	1	1	1	0	0	0	0
AX-147215381	0	0	0	0	1	1	0	0	0	0	0	0	0	0	0	0	1	0	0	0	0	0	0	0	0	0	0	0	0	0	0	0	0	0	0	0	0	1	1	1	2	1	0	0	0	1	2	1	1
AX-147215382	0	0	0	1	1	1	0	0	0	0	0	0	0	0	0	0	1	0	0	0	0	0	0	0	0	0	0	0	0	0	0	0	0	0	0	0	0	1	1	1	1	1	0	0	0	1	1	1	1
AX-147215394	1	1	1	0	1	1	2	2	2	1	2	1	1	2	1	2	0	1	1	1	1	1	2	1	1	2	1	1	1	2	1	1	1		2	2	1	0	0	0	0	0	1	1	1	0	0	0	0
AX-147215404	0	0	0	1	1	1	0	0	0	0	0	0	0	0	0	0	1	1	0	0	0	0	0	0	0	0	0	0	0	0	0	0	0	0	0	0	0	1	1	1	1	1	0	0	0	1	1	2	1
AX-147215412	3	3	4	3	3	4	3	4	4	4	3	4	4	3	4	3	4	3	3	4	3	4	3	3	4	3	4	4	3	3	4	3	3	3	3	3	4	4	3	3	4	3	3	4	4	3	4	3	3
AX-147215417	2	2	2	1	1	1	2	2	2	2	2	2	2	2	2	2	1	1	2	2	2	2	2	2	2	2	2	2	2	2	2	2	2	2	2	2	2	1	1	1	1	1	2	2	2	1	1	1	1
AX-147215418	0	1	1	0	0	0	2	1	1	1	1	1	1	1	1	1	0	0	1	1	1	1	1	1	1	1	1	1	1	1	1	1	1	1	1	1	1	0	0	0	0	0	1	1	1	0	0	0	0
AX-147215423	3	3	3	3	3	3	3	3	3	3	3	3	3	3	3	3	3	3	3	3	3	3	3	3	3	3	3	3	3	3	3	3	3	3	3	3	3	3	3	4	3	3	3	3	3	3	3	3	3
AX-147215424	3	3	3	3	3	3	3	3	3	4	4	4	4	4	4	4	4	3	3	4	3	4	4	3	4	3	4	4	4	4	4	3	4	3	3	4	4	4	3	2	4	4	3	4	4	3	4	4	3
AX-147215425	1	1	1	1	1	0	2		2	0	0	1	1	1	1	1	1	0	1	1	0	1	1	1	1	1	2	1	1	0	0	0	1	0	0	0	0	0	0	0	0	0	2	2	1	0	0	0	0
AX-147215426	4	4	4	4	4	4	4	4	4	4	4	4	4	4	3	4	4	4	3	4	4	4	4	4	4	4	4	4	4	4	4	4	4	4	4	4	4	4	4	3	4	4	3	4	4	3	4	4	3
AX-147215435	3	3	3	3	3	3	3	3	3	3	3	3	3	3	3	3	3	3	3	3	3	3	3	3	3	3	3	3	3	3	3	3	3	3	3	3	3	3	3	2	3	3	3	3	3	2	3	3	2
AX-147215437	3	4	3	4	3	4	3	3	3	3	4	4	4	4	4	3	4	4	2	4	4	4	4	2	4	4	4	4	4	4	4	4	4	4	4	4	4	4	4	2	4	4	3	3	4	2	4	4	3
AX-147215445	1	0	0	1	1	1	0	0	0	0	0	0	0	0	0	0	1	0	0	0	0	0	0	0	0	0	0	0	0	0	0	0	0	0	0	0	0	1	1	1	1	1	0	0	0	1	1	1	1
AX-147215446	2	2	2	3	3	3	2	2	2	2	2	2	2	2	2	2	2	2	2	2	2	2	2	2	2	2	2	2	2	2	2	2	2	2	2	2	2	3	3	3	3	3	2	2	2	3	3	3	3
AX-147215452	3	3	4	3	3	3	4	3	4	3	3	4	3	3	4	3	3	3	3	3	4	4	4	4	4	3	3	4	3	4	4	3	3	4	4	4	3	3	3	2	2	3	3	3	4	3	3	3	3
AX-147215455	0	0	1	1	1	1	1	1	1	0	1	0	0	0	0	0	0	0	1	0	0	0	1	1	0	0	0	0	0	0	0	1	0	0	0	0	0	1	1	2	0	1	1	0	0	2	0	0	2
AX-147215461	1	1	1	1	1	1	2	2	2		1	1	1	1		1	1	1	1		1	1	1	1	1	1	1	1	1	1	1	1	1	1	1	1	1	0	0	0	0	0	1		1	0	0	0	0
AX-147215466	1	1	1	0	0	1	2	2	2	1	1	1	1	1	1	1	0	0	1	1	1	1	1	1	1	1	1	1	1	1	1	1	1	1	1	1	1	0	0	0	0	0	1	1	1	0	0	0	0
AX-147215468	1	1	1	0	0	0	3	2	3	1	1	1	1	1	1	1	0	1	1	1	2	1	2	1	1	1	1	1	2	2	1	2	2	2	2	1	1	0	0	0	0	0	1	1	1	0	0	0	0
AX-147215469	3	3	3	3	3	3	3	3	3	3	3	3	3	3	3	3	3	3	3	3	3	3	3	3	3	3	3	3	3	3	3	2	3	3	3	3	3	3	3	3	3	3	3	3	3	3	3	3	3
AX-147215475	1	1	1	1	1	1	2	2	2	2	1	2	1	1	2	1	1	1	2	2	1	1	1	2	1	1	1	1	1	1	1	1	1	1	1	1	2	0	0	0	0	0	2	1	1	0	0	0	0
AX-147215492	2	2	2	2	2	2	2	2	2	2	2	2	2	2	2	2	3	2	3	2	2	2	2	2	2	2	2	2	2	2	2	2	2	2	2	2	2	3	3	3	3	3	2	2	2	3	3	3	3
AX-147215494	0	0	0	1	0	0	0	0	0	0	0	0	0	0	0	0	1	1	0	0	0	0	0	0	0	0	0	0	0	0	0	0	0	0	0	0	0	1	1	1	1	2	0	0	0	1	1	1	1
AX-147215502	3	3	3	4	4	4	3	3	3	3	3	3	3	3	3	3	4	4	3	3	3	3	3	3	3	3	3	3	3	3	3	3	3	3	3	3	3	4	4	4	4	4	3	3	3	4	4	4	4
AX-147215503	3	3	3	3	3	3	3	3	3	4	3	4	4	3	4	3	4	3	3	4	3	4	3	3	4	3	4	4	3	3	4	3	3	3	3	3	4	4	3	3	4	3	3	4	4	3	4	3	3
AX-147215507	2	2	2	3	3	3	1	1	1	2	2	2	2	2	2	2	3	2	2	2	2	2	2	2	2	2	2	2	2	2	2	2	2	2	2	2	2	3	3	3	3	3	2	2	2	3	3	3	3
AX-147215515	2	2	2	2	1	2	3	3	3	2	2	2	2	2	2	2	1	1	2	2	2	2	2	2	2	2	2	2	2	2	2	2	2	2	2	2	2	0	0	1	0	0	2	2	2	1	0	0	1
AX-147215521	1	1	1	0	0	0		1	1		1	1		1	2	1	1	0	1	1	1	1	1	1	1	1	2	1	1	1	1	1	1	1	1	1	1	0	0	0	0	0	1	1	1	0	0	0	0
AX-147215524	1	1	1	1	1	1	1	1	1	1	1	1	1	1	1	1	1	1	1	1	1	1	1	1	1	1	1	1	1	1	1	1	1	1	1	1	1	1	1	2	1	1	1	1	1	2	1	1	2
AX-147215526	1	1	1	0	0	1	2	2	2	1	1	1	1	1	1	1	1	1	1	1	1	1	1	1	1	1	1	1	1	1	1	1	1	1	1	1	1	0	0	0	0	0	1	1	1	0	1	0	0
AX-147215530	1	2	1	2	2	2	1	1	1	1	1	1	1	1	1	1	2	2	1	1	1	1	1	1	1	1	1	1	1	1	1	1	1	1	1	1	1	3	3	3	3	3	1	1	1	3	3	3	3
AX-147215531	1	1	1	2	2	2	1	1	1	1	2	1	2	1	2	2	2	3	2	1	2	1	2	2	1	2	1	1	2	2	1	2	2	2	1	2	1	3	3	3	3	3	2	1	1	3	3	3	3
AX-147215535	0	1	0	0	0	0	1	1	1	1	1	1	1	1	1	1	1	0	1	1	1	1	1	1	1	1	1	1	1	1	1	1	1	1	1	1	1	0	0	0	0	0	1	1	1	0	0	0	0
AX-147215540	2	2	3	2	3	2	3	4	3	4	4	4	4	4	4	4	4	3	2	4	4	3	3	1	4	3	4	4	3	4	4	3	3	3	4	3	4	4	2	2	3	3	2	4	4	2	3	3	1
AX-147215548
AX-147215549	0	0	0	0	0	0	0	0	0	0	0	0	0	0	0	0	0	0	0	0	0	0	0	0	0	0	0	0	0	0	0	0	0	0	0	0	0	1	1	1	1	1	0	0	0	1	1	1	1
AX-147215550	0	0	0	0	0	0	0	0	0	0	0	0	0	0	0	0	0	0	0	0	0	0	0	0	0	0	0	0	0	0	0	0	0	0	0	0	0	1	1	1	1	1	0	0	0	1	1	1	1
AX-147215556	0	1	1	2	0	1	0	1	1	0	0	0	1	0	1	0	1	0	1	1	0	1	1	3		1	1	1	0	0	1	0	0	1	0	0	1	1	0	3	1	0	1	1	1	1	1	0	1
AX-147215562
AX-147215563	2	2	2	1	1	1	3	3	3	2	2	2	2	2	2	2	1	1	2	2	2	2	2	2	2	2	2	2	2	2	2	2	2	2	2	2	2	0	0	0	0	0	2	2	2	0	0	0	0
AX-147215567	1	1	1	2	2	2	0	1	0	1	1	1	1	1	1	1	2	2	1	1	1	1	1	1	1	1	1	1	1	1	1	1	1	1	1	1	1	3	3	3	3	3	1	1	1	3	3	3	3
AX-147215573	0	0	0	0	1	1	0	0	0	0	0	0	0	0	0	0	0	0	0	1	0	0	1	0	0	0	0	0	1	0	0	1	1	1	0	0	0	0	0	0	0	0	1	0	0	0	0	0	0
AX-147215576	4	4	3	4	3	3	4	4	4	4	4	4	4	4	4	4	4	4	3	4	4	4	4	3	4	4	4	4	4	4	4	4	4	4	4	4	4	3	3	3	3	4	4	4	4	3	3	3	2
AX-147215579	0	0	0	0	0	0	0	1	0	0	0	0	0	0	0	0	0	0	1	0	0	0	0	1	0	0	1	0	0	0	0	0	0	0	0	0	0	0	0	0	0	0	0	0	0	1	0	0	1
AX-147215582	3	3	3	4	4	4	3	3	3	3	3	3	3	3	3	3	4	3	3	3	3	3	3	4	3	3	3	3	3	3	3	3	3	3	3	3	3	4	4	4	4	4	3	3	3	4	4	4	4
AX-147215585	2	2	2	1	1	1	2	2	2	2	2	2	2	2	2	2	1	1	2	2	2	2	2	2	2	2	2	2	2	2	2	2	2	2	2	2	2	1	1	1	1	1	2	2	2	1	1	1	1
AX-147215589	0	0	0	1	0	1	0	0	0	0	0	0	0	0	0	0	0	0	0	0	0	0	0	0	0	0	0	0	0	0	0	0	0	0	0	0	0	0	0	1	0	0	1	0	0	0	0	0	1
AX-147215591	2	2	2	3	3	3	1	1	1	2	2	2	2	2	2	2	3	3	2	2	2	2	2	2	2	2	2	2	2	2	2	2	2	2	2	2	2	4	4	4	4	4	2	2	2	4	4	4	4
AX-147215592	1	2	1	1	1	1	2	2	4	1	1	1		1	1	1	1	1	1	1	1	1	1	2	1	1	1		1	1	1	1	1	1	1	1	1	0	0	0	0	0	1	1	1	0	0	0	0
AX-147215593	3	3	3	4	4	4	2		2	3	3	3	3	3	3	3	3	4	3	3	3	3	3	3	3	3	2	2	3	3	2	3	3	3	3	3	3	4	4	4	4	4	3	3	3	4	4	4	4
AX-147215594	0	0	0	0	0	0	0	0	0	0	0	0	0	0	0	0	0	0	0	0	0	0	0	0	0	0	0	0	0	0	0	0	0	0	0	0	0	1	1	0	1	1	0	0	0	0	1	1	0
AX-147215608	1	1	1	1	0	1		3		1	2	1	1	2	1	2	0	1	1	1	1	1	1	1	1	2	1	1		2	1	2	1	2	2	2	1	0	0	0	0	0	1	1	1	0	0	0	0
AX-147215610	1	1	1	1	0	0	2	2	2	1	1	1	1	1	1	1	0	1	1	1	1	1	1	1	1	1	1	1	1	1	1	1	1	1	1	1	1	0	0	0	0	0	1	1	1	0	0	0	0
AX-147215618	2	2	2	2	2	2	1	1	1	2	2	2	2	2	2	2	3	2	2	2	2	2	2	2	2	2	2	2	2	2	2	2	2	2	2	2	2	3	3	3	3	3	2	2	2	3	3	3	3
AX-147215620	3	3		3	3	3	1	1	1	3	3	3	3	3	3	3	3	3	3	3	3	3	3	3	3	2	3	3	3		3	3	3	2	2	2	3	4	4	4	4	4	3	3	3	4	4	4	4
AX-147215631
AX-147215634	4	3	4	3	3	4	3	3	3	4	4	4	4	4	4	4	4	4	2	4	4	4	4	2	4	4	4	4	4	4	4	4	4	4	4	4	4	4	4	2	4	4	2	4	4	3	4	4	3
AX-147215644
AX-147215655	3	3	3	4	3	3		1	2	3	2	3	3	3	3	3	4	3	3	3	3	3	3	3	3	3	3	3		2	3	2	2	3	3	2	3	4	4	4	4	4	3	3	3	4	4	4	4
AX-147215659	1	1	1	2	1	1	0	1	1	0	0	0	0	0	0	0	0	0	1	0	0	0	0	2	0	0	0	0	0	0	0	0	0	0	0	0	0	0	0	2	0	0	1	0	0	1	0	0	1
AX-147215660	0	0	0	0	0	0	0	0	0	0	0	0	0	0	0	0	0	0	0	0	0	0	0	0	0	0	0	0	0	0	0	0	0	0	0	0	0	0	0	0	0	0	0	0	0	0	0	0	0
AX-147215661	2	2	2	3	2	2	2	1	1	3	3	4	3	4	3	4	4	4	2	3	3	4	3	2	4	3	3	4	4	4	4	4	4	4	4	4	4	4	4	2	4	4	2	3	4	3	4	4	3
AX-147215677
AX-147215683	0	1	0	0	0	0	1	1	1	1	1	1	1	1	1	1	0	0	1	1	1	1	1	1	1	1	1	1	1	1	1	1	1	1	1	1	1	0	0	0	0	0	1	1	1	0	0	0	0
AX-147215687	1	2	1	1	1	1	2	2	2	2	1	2	2	1	2	1	1	0	1	2	1	2	1	1	2	1	2	2	1	1	2	1	1	1	1	1	2	0	0	0	0	0	1	2	2	0	0	0	0
AX-147215688
AX-147215699
AX-147215707	1	1	1	1	1	1	2	2	2	1	1	1	1	1	1	1	0	1	1	1	1	1	1	1	1	1	1	1	1	1	1	2	1	1	1		1	0	0	0	0	0	1	1	1	0	0	0	0
AX-147215708	3	3	3	3	3	4	2	2	2	3	3	3	3	3	3	3	4	4	3	3	3	3	3	3	3	3	3	3	3	3	3	3	3	3	3	3	3	4	4	4	4	4	3	3	3	4	4	4	4
AX-147215713	4	4	4	3	3	4	3	3	3	4	4	4	4	4	4	4	4	4	3	4	4	4	4	3	4	4	4	4	4	4	4	4	4	4	4	4	4	4	4	3	4	4	3	4	4	3	4	4	3
AX-147215714	1	1	1	0	1	1	2	2	2	1	1	1	1	1	1	1	0	1	1	1	1	1	1	1	1	1	1	1	1	1	1	1	1	1	1	1	1	0	0	0	0	0	1	1	1	0	0	0	0
AX-147215718	3	3	4	3	3	4	4	4	3	2	4	3	4	4	3	4	3	4	4	3	4	3	4	4	3	4	3	2	4	4	3	4	3	4	4	4	3	3	4	4	3	4	4	3	3	2	3	4	2
AX-147215732	1	1	1	0	0	0	2	2	2	1	1	1	1	1	1	1	0	0	1	1	1	1	1	1	1	1	1	1	1	1	1	1	1	1	1	1	1	0	0	0	0	0	1	1	1	0	0	0	0
AX-147215733	2	2	2	1	1	1	3	3	3	2	2	2	2	2	2	2	1	1	2	2	2	2	2	2	2	2	2	2	2	2	2	2	2	2	2	2	2	0	0	0	0	0	2	2	2	0	0	0	0
AX-147215734	2	2	2	3	3	3	2	1	2	2	2	2	2	2	2	2	3	3	2	2	2	2	2	2	2	2	2	2	2	2	2	2	2	2	2	2	2	4	4	4	4	4	2	2	2	4	4	4	4
AX-147215752	0	0	0	0	0	1	0	0	0	0	0	0	0	0	0	0	1	1	0	0	0	0	0	0	0	0	0	0	0	0	0	0	0	0	0	0	0	1	1	1	1	1	1	0	0	1	1	1	1
AX-147215756	1	2	0	2	0	1	0	0	0	0	0	0	0	0	0	0	0	0	0	0	0	0	1	1	0	1	0	0	0	0	0	0	0	0	0	0	0	1	0	1	0	1	1	0	0	1	0	0	1
AX-147215760	2	2	2	3	3	2	2	2	2	2	2	2	2	2	2	2	3	2	2	2	2	2	2	2	2	2	2	2	2	2	2	2	2	2	2	2	2	3	3	3	3	3	2	2	2	3	3	3	3
AX-147215761	1	1	1	0	0	0	1	1	1	1	1	1	1	1	1	1	0	1	1	1	1	1	1	1	1	1	1	1	1	1	1	1	1	1	1	1	1	0	0	0	0	0	1	1	1	0	0	0	0
AX-147215766	0	0	0	0	0	0	0	0	0	0	0	0	0	0	0	0	0	0	1	0	0	0	0	1	0	0	0	0	0	0	0	0	0	0	0	0	0	0	0	1	0	0	0	0	0	1	0	0	0
AX-147215772	1	1	1	1	1	1	0	0	0	1	1	1	1	1	1	1	2	2	1	1	1	1	1	1	1	1	1	1	1	1	1	1	1	1	1	1	1	2	2	2	2	2	1	1	1	2	2	2	2
AX-147215777	1	1	1	1	1	1	0	0	0	0	0	0	0	0	0	0	1	0	0	0	0	0	0	0	0	0	0	0	0	0	0	0	0	0	0	0	0	2	2	1	2	1	0	0	0	1	2	1	1
AX-147215787
AX-147215796	2	2	2	1	1	1	2	2	2	2	2	2	2	2	2	2	2	2	2	2	2	2	2	2	2	2	2	2	2	2	2	2	2	2	2	2	2	1	1	1	1	1	2	2	2	1	1	1	1
AX-147215800	2	2	2	2	2	2	3	3	3	2	2	2	2	2	2	2	1	0	2	2	2	2	2	2	2	2	2	2	2	2	2	2	2	2	2	2	2	0	0	1	0	0	2	2	2	1	0	0	1
AX-147215826	1	1	1	1	1	1	2	2	2	1	1	1	1	1	1	1	1	1	1	1	1	1	1	1	1	1	1	1	1	1	1	1	1	1	1	1	1	0	0	0	0	0	1	1	1	0	0	0	0
AX-147215830	1	1	1	1	1	0	2	2	1	1	1	1	1	1	1	1	1	1	1	1	1	1	1	1	1	1	1	1	1	1	1	1	1	1	1	1	1	0	0	0	0	0	1	1	1	0	0	0	0
AX-147215832	0	0	0	1	1	1	0	0	0	0	0	0	0	0	0	0	0	0	0	0	0	0	0	0	0	0	0	0	0	0	0	0	0	0	0	0	0	1	1	1	1	1	0	0	0	1	1	1	1
AX-147215839	0	0	0	0	0	1	0	0	0	0	0	0	0	0	0	0	0	0	0	0	0	0	0	0	0	0	0	0	0	0	0	0	0	0	0	0	0	1	1	1	2	1	0	0	0	1	1	1	1
AX-147215860	1	1	1	1	1	1	2	2	2	1	1	1	1	1	1	1	1	1	1	1	1	1	1	1	1	1	1	1	1	1	1	1	1	1	1	1	1	0	0	0	0	0	1	1	1	0	0	0	0
AX-147215866	3	3	3	3	3	3	2	2	2	3	3	3	3	3	3	3	3	3	3	3	3	3	3	3	3	3	3	3	3	3	3	3	3	3	3	3	3	4	4	4	4	4	3	3	3	4	4	4	4
AX-147215875	3	3	3	4	4	4	3	3	3		3		3	3	3	3	2	3	3	3	3	2	3	3	2	3	3	3	3	3	2	3	3	3	3	3	2	4	4	4	4	4	3			4	4	4	4
AX-147215889	1	1	1	0	1	1	1	2	2	1	0	1	1	1	1	1	1	1	1	1	1	1	0	1	1	1	1	1	1	1	1	1	1	2	1	1	1	0	0	1	0	0	1	1	1	0	0	0	0
AX-147215901
AX-147215904	0	0	1	0	0	0	1	1	1	1	1	1	1	1	1	1	1	1	1	1	1	1	1	1	1	1	1	1	1	1	1	1	1	1	1	1	1	0	0	0	0	0	1	1	1	0	0	0	0
AX-147215910	1	1	1	0	0	0	1	1	1	1	1	1	1	1	1	1	1	1	1	1	1	1	1	1	1	1	1	1	1	1	1	1	1	1	1	1	1	0	0	0	0	0	1	1	1	0	0	0	0
AX-147215911	3	4	3	4	4	4	3	3		3	3	3	3	3	3	3	3	3	3	3	3	3	3	3	3	3	3	3	3	3	3	3	3	3	3	3	3	4	4	4	4	4	3	3	3	4	4	4	4
AX-147215921	4	4	4	4	4	4	4	4	4	4	4	4	4	4	4	4	4	4	4	4	4	4	4	4	4	4	4	4	4	4	4	4	4	4	4	4	4	3	3	2	3	3	4	4	4	3	3	3	3
AX-147215922	4	4	4	4	4	4	4	4	4	4	4	4	4	4	4	4	4	4	4	4	4	4	4	4	4	4	4	4	4	4	4	4	4	4	4	4	4	3	3	3	3	3	4	4	4	3	3	3	3
AX-147215925	3	3	3	4	4	4	2	2		3	3	3	3	3	3	3	3	3	3	3	3	3	3	3	2	3	3	2	3	3	3	3	3	3	3	3	3	4	4	4	4	4	3	3	3	4	4	4	4
AX-147215926	1	1	1	1	1	1	2	2	2	1	1		1	1	1	1	2	1	1	1	1	1	0	1	1	1	1	1	1	1	1	1	1	1	0	1	1	0	0	0	0	0	1	1	1		0	0	1
AX-147215932	0	0	0	0	0	0	1	1	1	1	1	1	1	1	1	1	1	1	1	1	1	1	1	1	1	1	1	1	1	1	1	1	1	1	1	1	1	0	0	0	0	0	1	1	1	0	0	0	0
AX-147215934	2		2	2	2	1	3	2	3	2	4	2	2	3		3	2	2	3	2	3	2	3	2	3	3	2	2	2			4	3	4	3	3	3	2	2	1	1	2	3	2	3		1	2	0
AX-147215935	4	4	4	3	3	3	4	4	4	4	4	4	4	4	4	4	4	4	4	4	4	4	4	4	4	4	4	4	4	4	4	4	4	4	4	4	4	3	3	3	3	3	4	4	4	2	3	3	2
AX-147215936	4	4	4	3	4	3	4	4	4	4	4	4	4	4	4	4	4	4	4	3	4	4	4	3	4	4	4	4	4	4	4	4	4	4	4	4	4	3	3	3	3	4	3	4	4	3	3	3	3
AX-147215943	3	3	3	4	4	4	3	3	3	3	3	3	3	3	3	3	3	3	3	3	3	3	3	3	3	3	3	3	3	3	3	3	3	3	3	3	3	4	4	4	4	4	3	3	3	4	4	4	4
AX-147215963	1	1	1	1	1	1	2	2	2	1	1	1	2	1	1	1	1	1	1	1	1	1	1	1	1	1	1	1	1	1	1	1	1	1	1	1	1	0	0	0	0	0	1	1	1	0	0	0	0
AX-147215970	1	1	1	1	0	0	2	2	2	1	1	1	1	1	1	1	1	1	1	2	1	1	1	1	1	1	1	1	1	1	1	1	1	1	1	1	1	0	0	0	0	0	1	1	1	0	0	0	0
AX-147215973	3	3	3	4	4	3	3	3	3	3	3	3	3	3	3	3	3	3	3	3	3	3	3	3	3	3	3	3	3	3	3	3	3	3	3	3	3	4	4	4	4	4	3	3	3	4	4	4	4
AX-147215985
AX-147215986	3	3	3	4	4	4	3	3	3	3	3	3	3	3	3	3	3	3	3	3	3	3	3	3	3	3	3	3	3	3	3	3	3	3	3	3	3	4	4	4	4	4	3	3	3	4	4	4	4
AX-147215987	1	0	1	0	0	0	1	1	1	1	1	1	1	1	1	1	1	1	1	1	1	1	1	1	1	1	1	1	1	1	1	1	0	1	1	1	1	0	0	0	0	0	1	1	1	0	0	0	0
AX-147215988	1	1	1	0	0	0	2	2	2	1	1	1	1	1	1	1	1	1	1	1	1	1	1	1	1	1	1	1	1	1	1	1	1	1	1	1	1	0	0	0	0	0	1	1	1	0	0	0	0
AX-147215990	1	1	1	1	1	1	1	1	2	1	2	1	1	2	1	2	1	2	1	1	2	1	2	1	1	2	1	1	2	2	1	2	2	2	2	2	1	0	0	0	0	1	1	1	1	0	0	0	0
AX-147215993	3	3	3	4	4	4	3	3	3	3	3	3	3	3	3	3	3	3	4	3	3	3	3	3	3	3	3	3	3	3	3	3	3	3	3	3	3	4	4	4	4	4	3	3	3	4	4	4	4
AX-147215998	2	2	2	1	2	2	2	2	2	2	2	2	2	2	2	2	2	2	2	2	2	2	2	2	2	2	2	2	2	2	2	2	2	2	2	2	2	1	1	1	1	1	2	2	2	1	1	1	1
AX-147216001	1	1	1	1	0	1	1	1	1	1	1	1	1	1	1	1	1	1	1	1	1	1	1	1	1	1	1	1	1	1	1	1	1	1	1	1	1	0	0	0	0	0	1	1	1	0	0	0	0
AX-147216004	1	1	1	0	0	0	1	2	1	1	1	1	1	1	1	1	1	1	1	1	1	1	1	1	1	1	1	1	1	1	1	1	1	1	1	1	1	0	0	0	0	0	1	1	1	0	0	0	0
AX-147216005	0	0	0	1	0	1	0	0	0	0	0	0	0	0	0	0	0	1	0	0	0	0	0	0	0	0	0	0	0	0	0	0	0	1	0	0	0	1	1	2	0	1	0	0	0	1	0	1	1
AX-147216011
AX-147216012	3	3	3	4	4	4	3	3	3	3	3	3	3	3	3	3	3	3	3	3	3	3	3	3	3	3	3	3	3	3	3	3	3	3	3	3	3	4	4	4	4	4	3	3	3	4	4	4	4
AX-147216021	3	3	3	4	3	4	2	2	2	3	3	2	2	3	3	3	2	3	3		3	3	3	3	3	3	3	3	3	3	3	3	3	3	3	3	2	4	4	4	4	4	3	3	3	4	4	4	4
AX-147216024	4	4	4	4	4	4	4	4	4	4	4	4	4	4	3	4	4	4	4	4	4	4	4	4	4	4	4	4	4	4	4	4	4	4	4	4	4	4	4	4	4	4	4	4	4	4	4	4	4
AX-147216028	1	1	1	0	0	1	1	2	2	1	1	1	1	1	1	1	1	1	1	1	1	1	1	1	1	1	1	1	1	1	1	1	1	1	1	1	1	0	0	0	0	0	1	1	1	0	0	0	0
AX-147216030	3	3	3	4	3	4	3	3	3	3	3	3	3	3	3	3	3	3	3	3	3	3	3	3	3	3	3	3	3	3	3	3	3	3	3	3	3	4	4	4	4	4	3	3	3	4	4	4	4
AX-147216035
AX-147216041	1	1	1	2	2	2	1	1	1	1	1	1	1	1	1	1	1	1	1	1	1	1	1	1	1	1	1	1	1	1	1	1	1	1	1	1	1	2	2	2	2	2	1	1	1	2	2	2	2
AX-147216047
AX-147216048	3	3	3	3	3	3	3	3	3	3	3	3	3	3	3	3	3	3	3	3	3	3	3	3	3	3	3	3	3	3	3	3	3	3	3	3	3	2	3	3	3	3	3	3	3	3	3	3	2
AX-147216050	4	4	4	4	4	4	4	4	4	4	4	4	4	4	4	4	4	4	4	4	4	4	4	4	4	4	4	4	4	4	4	4	4	4	4	4	4	3	3	3	3	3	4	4	4	3	3	3	3
AX-147216051	1	1	1	1	1	1	2	2	2	1	1	1	1	1	1	1	1	1	1	1	1	1	1	1	1	1	1	1	1	1	1	1	1	1	1	1	1	0	0	0	0	0	1	1	1	0	0	0	0
AX-147216060	4	4	4	4	4	4	4	4	4	4	4	4	4	4	4	4	4	4	4	4	4	4	4	4	4	4	4	4	4	4	4	4	4	3	4	4	4	3	3	3	3	3	4	4	4	3	3	3	2
AX-147216067	2	2	2	3	3	3	1	1	1	3	3	3	3	3	3	3	3	3	3	3	3	3	3	3	3	3	3	3	3	2	3	3	2	2	2	3	3	4	4	4	4	4	3	3	3	4	4	4	4
AX-147216068	3	3	3	3	3	3	1	1		3	2	3	3	3	3	2	3	3	2	3	3	3	3	2	3	3	3	3	3	2	3	3	3	2	3	3	3	4	4	4	4	4	2	3	3	4	4	4	4
AX-147216071	3	3	3	4	3	3	3	3	3	3	3	3	3	3	3	3	3	3	3	3	3	3	3	3	3	3	3	3	3	3	3	3	3	3	3	3	3	4	4	4	4	4	3	3	3	4	4	4	4
AX-147216091	4	4	4	3	3	3	4	4	4	4	4	4	4	3	4	4	4	4	4	4	4	4	4	3	3	4	4	4	4	4	4	3	3	4	4	4	4	3	3	3	3	3	3	4	4	3	3	4	3
AX-147216106	4	4	4	3	3	3	3	3	3	4	4	4	4	4	4	4	4	4	3	4	4	4	4	4	4	4	4	4	4	4	4	4	4	4	4	4	4	4	4	3	4	4	4	4	4	4	4	4	2
AX-147216107	0	0	0	0	0	0	0	0	1	0	0	0	0	0	0	0	0	0	0	0	0	0	0	0	0	0	0	0	0	0	0	0	0	0	0	0	0	0	0	1	0	0	1	0	0	1	0	0	0
AX-147216113	0	0	0	0	0	0	0	0	0	0	0	0	0	0	0	0	0	0	1	0	0	0	0	0	0	0	0	0	0	0	0	0	0	0	0	0	0	0	0	1	0	0	0	0	0	0	0	0	0
AX-147216136	1	1	1	0	1	1	2	2	2	1	1	1	1	1	1	1	1	1	1	1	1	1	1	1	1	1	1	1	1	1	1	1	1	1	1	1	1	0	0	0	0	0	1	1	1	0	0	0	0
AX-147216140	1	1	1	0	0	0	2	2	1	1	1	1	1	1	1	1	1	1	1	1	2	1	2	1	1	1	1	1	2	1	1		1	1	1	1	1	0	0	0	0	0	1	1	1	0	0	0	0
AX-147216147	1	1	1	1	1	0	2	0		0	0	0	0	0	0	0	0	0	1	0	0	0	0	0	0	0	0	0	0	0	0	1	0	0	0	0	0	0	0	1	0	0	1	0	0	0	0	0	1
AX-147216150	3	3	3	3	3	3	4	3	3	4	4	4	4	3	4	3	4	4	4	4	3	4	4	3	4	4	4	4	4	3	4	4	4	4	4	4	4	3	3	3	3	3	3	4	4	3	3	3	3
AX-147216152	1	1	1	0	1	1	1	1	1	1	1	1	1	1	1	1	1	1	1	1	1	1	1	1	1	1	1	1	1	1	1	1	1	1	1	1	1	0	0	0	0	0	1	1	1	0	0	0	0
AX-147216154	3	2	3	2	3	2	4	3	3	4	4	4	4	4	4	4	4	4	2	4	3	3	4	2	4	3	4	4	3	3	4	4	3	3	3	3	4	2	2	2	3	2	3	4	4	2	3	2	2
AX-147216161	4	4	4	3	3	3	4	4	4	4	4	4	4	4	4	4	4	4	4	4	4	4	4	4	4	4	4	4	4	4	4	4	4	4	4	4	4	3	4	3	3	3	4	4	4	3	3	4	3
AX-147216164	3	3	3	4	3	4	2	2	2	3	3	3	3	3	3	3	3	3	3	3	3	3	3	3	3	3	3	3	3	3	3	3	3	3	3	3	3	4	4	4	4	4	3	3	3	4	4	4	4
AX-147216165	1	1	1	0	1	1	2	2		1		1	1	1	1	2	1	1	2	1	1	1	2	2	1		1	1			1	1	2		1	1	1	0	0	0	0	0	2	1	1	0	0	0	0
AX-147216169	1	1	1	1	1	1	2	2	2	1	1	1	1	1	1	1	1	1	1	1	1	1	1	1	1	1	1	1	1	1	1	1	1	1	1	1	1	0	0	0	0	0	1	1	1	0	0	0	0
AX-147216186
AX-147216189	3	3	3	3	3	3	3	3	3	4	4	4	4	4	4	4	4	3	3	4	4	4	4	3	4	4	4	4	4	4	4	4	3	3	4	4	4	4	4	3	4	4	3	4	4	3	4	4	3
AX-147216196	3	3	3	3	3	3	3	2	3	3	3	3	3	3	3	3	3	3	3	3	3	3	3	3	3	3	3	3	3	3	3	3	3	3	3	3	3	4	4	4	4	4	3	3	3	4	4	4	4
AX-147216198	3	3	3	3	3	3	2	2	2	3	3	3	3	3	3	3	3	3	3	3	3	3	3	3	3	3	3	3	3	3	3	3	3	3	3	3	3	4	4	4	4	4	3	3	3	4	4	4	4
AX-147216200	0	1	1	0	0	1	1	1	1	0	0	0	0	1	0	0	0	1	0	0	1	0	1	0	0	1	0	0	1	1	0	1	1	0	1	1	0	0	0	0	0	0	2	0	1	0	0	0	0
AX-147216209	4	4	4	3	4	4	4	4	4	4	4	4	4	4	4	4	4	4	4	4	4	4	4	4	4	4	4	4	4	4	4	4	4	4	4	4	4	3	3	3	3	3	4	4	4	3	3	3	3
AX-147216237	1	1	1	0	0	1	2	2	2	1	1	1	1	1	1	1	1	1	1	1	1	1	1	1	1	1	1	1	1	1	1	1	1	1	1	1	1	0	0	0	0	0	1	1	1	0	0	0	0
AX-147216247	1	1	1	1	1	1	2	2	2	1	1	1	1	1	1	1	1	1	1	1	1	1	1	1	1	1	1	1	1	1	1	1	1	1	1	1	1	0	0	0	0	0	1	1	1	0	0	0	0
AX-147216253	4	4	4	4	4	3	4	4	4	4	4	4	4	4	4	4	4	4	4	4	4	4	4	4	4	4	4	4	4	4	4	4	4	4	4	4	4	3	3	3	3	3	4	4	4	3	3	3	3
AX-147216260	1	1	1	1	1	1	2	1	2	1	1	1	1	1	1	1	1	1	1	1	1	1	1	1	1	1	1	1	1	1	1	1	1	1	1	1	1	0	0	0	0	0	1	1	1	0	0	0	0
AX-147216264	0	0	0	0	0	0	0	0	0	0	0	0	0	0	0	0	0	0	0	0	0	0	0	0	0	0	0	0	0	0	0	0	0	0	0	0	0	0	0	0	0	0	0	0	0	0	0	0	0
AX-147216272	0	0	0	0	0	0	0	0	0	0	0	0	0	0	0	0	0	0	0	0	0	0	0	0	0	0	0	0	0	0	0	0	0	0	0	0	0	0	0	0	0	0	0	0	0	0	0	0	0
AX-147216275	1	2	2	1	1	1	4	3	4	1	1	1	1	1	1	1	1	2	1	1	1	2	1	1	1	1	1	1	1	1	2	1	1	1	1	1	2	0	0	0	0	0	1	1	1	0	0	0	0
AX-147216282	4	4	4	4	3	3	4	4	4	4	4	4	4	4	4	4	4	4	4	4	4	4	4	3	4	4	4	4	4	4	4	4	4	4	4	4	4	3	3	2	3	3	4	4	4	3	3	3	3
AX-147216287	3	3	3	3	3	3	3	3	2	3	3	3	3	3	3	3	3	3	3	3	3	3	3	3	3	3	3	3	3	3	3	3	3	3	3	3	3	4	4	4	4	4	3	3	3	4	4	4	4
AX-147216290	1	1	1	0	0	0	3	3	2	2	1	2	2	1	1	2	2	2	2	1	1	2	3	2	1	2	2	2	2	1	2	1	1	2	2	2	2	0	0	0	0	0	1	2	2	0	1	0	0
AX-147216294	3	3	3	3	3	4	2	2	2	3	2	3	3	2	3	2	3	2	3	3	2	3	2	3	3	2	3	3	2	2	3	2	2	2	2	2	3	4	3	3	4	4	3	3	3	4	4	4	4
AX-147216296
AX-147216300
AX-147216309	4	3	4	3	4	3	4	4	4	4	4	4	4	4	4	4	4	4	3	4	4	4	4	3	4	4	4	4	4	4	4	4	4	4	4	4	4	4	4	2	4	4	4	4	4	3	4	4	3
AX-147216310	3	3	3	4	4	4	3	3		3	3		3	3	3	3	3				3	3	3	3	3	3	3	3	3	3	3	3	3	3	3	2	3	4	4	4	4	4	3	3	3	4	4	4	4
AX-147216314	0	1	1	0	0	0	1	1	1	1	1	1	1	1	1	1	1	1	1	1	1	1	1	1	1	1	1	1	1	1	1	1	1	1	1	1	1	0	0	0	0	0	1	1	1	0	0	0	0
AX-147216327
AX-147216341
AX-147216358
AX-147216364	2	1	2	1	2	2	1					2	3		2	1			1	3	2	3		1	3	1		3	3			2	2	1	3	2		2	1	0	2	1	1	3	4	1	2	1	1
AX-147216368	3	3	3	2	2	2	3	3	3	3	4	4	4	4	3	3	4	3	2	3	3	4	3	2	4	3	4	3	3	4	3	3	3	4	3	4	4	3	3	2	3	4	2	4	4	2	4	4	3
AX-147216380
AX-147216382	4	4	4	4	4	4	4	4	4	4	4	4	4	4	4	4	4	4	4	4	4	4	4	4	4	4	4	4	4	4	4	4	4	4	4	4	4	4	4	4	4	4	4	4	4	4	4	4	4
AX-147216387	4	3	3	3	3	3	3	4	3	4	3	4	4	3	3	3	3	3	3	4	4	3	4	3	4	3	4	3	3	4	3	3	3	3	4	4	3	4	3	2	3	4	3	3	4	2	4	4	3
AX-147216390	1	1	1	1	0	0	2	2	3	1	2	1		1	1	1	1	1	2	1	1	1	2	2	1	1	1	1	2	1	1	1	3	2	1	2	1	0	0	0	0	0	2	1	1	0	0	0	0
AX-147216402
AX-147216403	4	3	3	3	3	4	3	4	4	4	4	4	4	4	4	4	4	4	3	4	4	4	4	3	4	4	4	4	4	4	4	4	4	4	4	4	4	4	3	3	4	3	3	4	4	3	4	3	2
AX-147216407	4	4	4	3	4	4	4	4	4	4	4	4	4	4	4	4	4	4	4	4	4	4	4	4	4	4	4	4	4	4	4	4	4	4	4	4	4	3	2	2	3	3	4	4	4	3	3	3	3
AX-147216413	1	1	1	1	1	1	3	2	2	2	1	2	2	1	2	1	2	1	1	2	1	2	1	1	2	1	2	2	1	1	2	1	1	1	1	1	2	0	0	1	0	0	1	2	2	0	0	0	0
AX-147216427	1	1	1	1	1	1	1	1	2	1	1	1	1	1	0	1	1	1	1	1	1	0	0	2	1	0	2	1	1	1	0	0	0	1	1	0	0	1	0	1	0	1	1	1	1	1	0	0	1
AX-147216435	1	1	1	0	1	1	2	2	2	1	1	1	1	1	1	1	1	1	1	1	1	1	1	1	1	1	1	1	1	1	1	1	1	1	1	1	1	0	0	0	0	0	1	1	1	0	0	0	0
AX-147216437	3	3	3	4	4	4	3	3	3	3	3	3	3	3	3	3	3	3	3	3	3	3	3	3	3	3	3	3	3	3	3	3	3	3	3	3	3	4	4	4	4	4	3	3	3	4	4	4	4
AX-147216446	0	0	0	0	0	0	0	0	1	0	0	0	0	0	0	1	0	0	0	0	0	0	0	0	0	0	0	0	0	0	0	0	0	0	0	0	0	0	0	1	0	0	0	0	0	1	0	0	1
[truncated: 45,545 more rows]
[truncated: 88 more columns]

## Sheet: Table S6
Table S6. Overview of collected phenotypic data in wild diploid Arachis parents and IpaDur1 lineages.
[truncated: 26 more rows]

[truncated: 3 more sheets: Table S7, Table S8, Table S9]
